# Supplementary material for: Genomic and transcriptomic profiling reveal molecular characteristics of parathyroid carcinoma
Source: Exp Mol Med. 2023 May 1;55(5):886–97. doi: 10.1038/s12276-023-00968-4 (PMC10238422; doi:10.1038/s12276-023-00968-4)
Supplement: Supplementary file 2 — Supplementary Table 2 [file 12276_2023_968_MOESM2_ESM.xls]

## Sheet: DEG.carcinoma.padj001.lfc1.DESe
Supplementary Table 2. Full list of differentially expressed genes (carcinoma and adenoma versus normal)
2-axis DEG analysis of parathyroid carcinoma and adenoma to the normal parathyroid expression (padj < 0.01, |log2 fold change| > 1).
A graphical version of this table is shown in Fig.3A and Supplemenatry Fig.S4E.
id	symbol	adenoma	carcinoma	normal	logFC_adenoma	pval_adenoma	padj_adenoma	logFC_carcinoma	pval_carcinoma	padj_carcinoma	adenoma-specific_DEG	carcinoma-specific_DEG	shared_DEG	color_on_Fig3A
ENSG00000133020.4	MYH8	0.587998	933.741	0.553474	0.0872938	0.166645	0.626031	10.7203	2.48525e-05	0.000448282	FALSE	TRUE	FALSE	red
ENSG00000184937.15	WT1	0.0332371	52.1868	0.0436082	-0.391807	0.0276393	0.328869	10.2249	2.1563e-06	6.57456e-05	FALSE	TRUE	FALSE	red
ENSG00000169877.10	AHSP	0.0356593	24.125	0.0222273	0.681945	0.0125877	0.241136	10.084	0.000148091	0.00181338	FALSE	TRUE	FALSE	red
ENSG00000179520.11	SLC17A8	0.0817972	50.0352	0.0850038	-0.0554757	0.118578	0.558065	9.2012	3.74364e-05	0.000614964	FALSE	TRUE	FALSE	red
ENSG00000181072.11	CHRM2	0.0219258	6.57004	0.0385236	-0.813111	0.199064	0.664288	7.41402	0.000835217	0.00680619	FALSE	TRUE	FALSE	red
ENSG00000169181.13	GSG1L	0.00943914	2.30334	0.0147857	-0.64748	0.610815	0.902929	7.28338	0.0012464	0.00923953	FALSE	TRUE	FALSE	red
ENSG00000162843.17	WDR64	0.160265	18.0017	0.117656	0.445886	0.421841	0.817898	7.25741	6.77751e-09	6.00258e-07	FALSE	TRUE	FALSE	red
ENSG00000144119.4	C1QL2	0.0112737	2.09078	0.0150691	-0.418628	0.544855	0.877552	7.11631	0.00135438	0.00986121	FALSE	TRUE	FALSE	red
ENSG00000158104.11	HPD	0.0509357	2.8929	0.0281564	0.855217	0.499875	0.85518	6.68291	8.89834e-06	0.000201828	FALSE	TRUE	FALSE	red
ENSG00000109255.11	NMU	0.0456835	2.51784	0.046603	-0.0287518	0.510191	0.859883	5.75562	0.000682762	0.00583398	FALSE	TRUE	FALSE	red
ENSG00000196932.12	TMEM26	1.22251	40.2147	0.928784	0.396435	0.491971	0.850434	5.43624	5.04126e-15	3.54916e-12	FALSE	TRUE	FALSE	red
ENSG00000167772.12	ANGPTL4	2.82938	58.4516	1.41573	0.998946	0.0143775	0.25335	5.36763	9.39541e-05	0.00126728	FALSE	TRUE	FALSE	red
ENSG00000138755.6	CXCL9	1.09133	26.2273	0.776749	0.490573	0.549898	0.880491	5.07748	2.45159e-05	0.000443827	FALSE	TRUE	FALSE	red
ENSG00000108231.13	LGI1	0.572399	10.6099	0.326702	0.809046	0.155757	0.613179	5.02129	0.000871649	0.00702819	FALSE	TRUE	FALSE	red
ENSG00000184160.8	ADRA2C	2.85862	53.8533	1.67237	0.773427	0.443424	0.829454	5.00907	2.17357e-07	1.02488e-05	FALSE	TRUE	FALSE	red
ENSG00000125430.9	HS3ST3B1	0.64686	16.8713	0.547773	0.239877	0.00277059	0.125378	4.94485	5.46919e-05	0.000827608	FALSE	TRUE	FALSE	red
ENSG00000173376.14	NDNF	5.46438	127.084	4.25379	0.36131	4.13e-05	0.0103176	4.90089	4.41092e-12	1.25143e-09	FALSE	TRUE	FALSE	red
ENSG00000169758.13	TMEM266	0.441076	10.0329	0.360235	0.292089	6.363e-05	0.0128936	4.79966	4.15001e-08	2.61154e-06	FALSE	TRUE	FALSE	red
ENSG00000180730.5	SHISA2	0.954209	25.1789	0.923543	0.0471259	0.00996637	0.214681	4.76889	0.000145743	0.00178987	FALSE	TRUE	FALSE	red
ENSG00000164796.18	CSMD3	0.540677	9.94811	0.365368	0.565416	0.839548	0.969239	4.767	3.3882e-05	0.000570673	FALSE	TRUE	FALSE	red
ENSG00000146374.14	RSPO3	1.46179	21.3481	0.80788	0.855524	0.103799	0.534426	4.72382	9.82645e-05	0.00131378	FALSE	TRUE	FALSE	red
ENSG00000165731.20	RET	53.4102	1242.96	53.4339	-0.000641838	0.0066071	0.177982	4.53988	0.000903804	0.00725253	FALSE	TRUE	FALSE	red
ENSG00000179869.15	ABCA13	1.85716	31.1711	1.44164	0.365389	0.918389	0.986545	4.43443	1.33798e-06	4.45475e-05	FALSE	TRUE	FALSE	red
ENSG00000134115.13	CNTN6	0.544607	8.11592	0.39678	0.456875	0.412177	0.814038	4.35434	2.80059e-06	8.02725e-05	FALSE	TRUE	FALSE	red
ENSG00000137571.11	SLCO5A1	5.11149	86.6297	4.29619	0.250686	0.839257	0.969239	4.33373	1.58459e-05	0.000313157	FALSE	TRUE	FALSE	red
ENSG00000173406.15	DAB1	0.389387	4.44461	0.22217	0.809539	0.0823252	0.488204	4.32232	2.36632e-05	0.000433842	FALSE	TRUE	FALSE	red
ENSG00000166558.10	SLC38A8	0.408829	5.57843	0.284448	0.523334	0.463717	0.836314	4.29362	7.76621e-05	0.00109426	FALSE	TRUE	FALSE	red
ENSG00000095587.9	TLL2	0.232704	2.54685	0.135234	0.783046	0.534172	0.872333	4.23519	3.08351e-09	3.1861e-07	FALSE	TRUE	FALSE	red
ENSG00000233485.1	FHAD1-AS1	0.0764802	0.961594	0.0518098	0.561863	0.208641	0.672169	4.21413	0.000962885	0.00766052	FALSE	TRUE	FALSE	red
ENSG00000169248.13	CXCL11	0.281981	2.75312	0.148603	0.924133	0.610503	0.902875	4.21153	0.000354351	0.00354754	FALSE	TRUE	FALSE	red
ENSG00000269113.4	TRABD2B	0.304721	5.16613	0.311869	-0.0334538	0.101221	0.530253	4.05007	1.01845e-07	5.46405e-06	FALSE	TRUE	FALSE	red
ENSG00000133048.13	CHI3L1	1.13194	18.027	1.21004	-0.0962554	0.448321	0.83097	3.89703	0.00104664	0.00809223	FALSE	TRUE	FALSE	red
ENSG00000125355.15	TMEM255A	1.01386	7.54794	0.509702	0.992126	0.516566	0.863613	3.88836	3.54508e-05	0.000589287	FALSE	TRUE	FALSE	red
ENSG00000185274.12	GALNT17	0.934898	7.19722	0.497626	0.909747	0.0409582	0.38325	3.85431	9.26014e-05	0.00125196	FALSE	TRUE	FALSE	red
ENSG00000164694.17	FNDC1	0.997869	8.2778	0.601968	0.729163	0.407158	0.811058	3.78149	4.1675e-05	0.000667558	FALSE	TRUE	FALSE	red
ENSG00000100292.17	HMOX1	4.90753	33.5044	2.49288	0.977185	0.236705	0.695568	3.74847	1.94142e-11	4.22045e-09	FALSE	TRUE	FALSE	red
ENSG00000186009.5	ATP4B	0.255267	1.76091	0.137832	0.889102	0.231714	0.692357	3.67534	0.0012518	0.00926345	FALSE	TRUE	FALSE	red
ENSG00000135919.13	SERPINE2	11.4403	88.6246	7.10522	0.68718	0.413067	0.814302	3.64076	1.13296e-05	0.000238905	FALSE	TRUE	FALSE	red
ENSG00000182704.8	TSKU	15.2928	140.389	11.2752	0.439699	0.343728	0.77562	3.63821	3.12771e-05	0.000536421	FALSE	TRUE	FALSE	red
ENSG00000142494.13	SLC47A1	2.60623	53.3724	4.67585	-0.843262	0.888356	0.980444	3.51279	8.77977e-07	3.16828e-05	FALSE	TRUE	FALSE	red
ENSG00000075618.18	FSCN1	9.22385	69.364	6.0997	0.596631	0.874342	0.978182	3.50738	2.56778e-15	1.95373e-12	FALSE	TRUE	FALSE	red
ENSG00000112984.12	KIF20A	1.09666	10.3994	0.922867	0.248924	0.866034	0.976533	3.49423	2.06766e-05	0.000390198	FALSE	TRUE	FALSE	red
ENSG00000203485.13	INF2	27.3668	243.981	22.0838	0.309437	0.0163882	0.265191	3.46571	1.58836e-20	3.79823e-17	FALSE	TRUE	FALSE	red
ENSG00000131981.16	LGALS3	38.0872	272.231	25.2398	0.593605	0.506579	0.858036	3.43106	4.68108e-07	1.84803e-05	FALSE	TRUE	FALSE	red
ENSG00000163145.12	C1QTNF7	0.80603	7.25696	0.674342	0.257352	0.312741	0.757532	3.42781	0.0013137	0.00962362	FALSE	TRUE	FALSE	red
ENSG00000187134.14	AKR1C1	5.1829	80.5786	7.54389	-0.541549	0.012948	0.242868	3.41702	0.00123464	0.00919074	FALSE	TRUE	FALSE	red
ENSG00000197747.9	S100A10	37.8878	245.451	23.0843	0.714822	0.475663	0.843264	3.41046	1.11072e-06	3.80989e-05	FALSE	TRUE	FALSE	red
ENSG00000167748.11	KLK1	0.190323	1.20834	0.114072	0.738507	0.0482469	0.407638	3.40501	0.00055835	0.00496611	FALSE	TRUE	FALSE	red
ENSG00000126010.6	GRPR	1.05816	9.37617	0.885545	0.256918	0.0104421	0.219726	3.40436	5.10913e-13	1.98888e-10	FALSE	TRUE	FALSE	red
ENSG00000164099.3	PRSS12	3.04813	19.3085	1.83372	0.733152	0.0374319	0.368401	3.39639	0.00032335	0.00332058	FALSE	TRUE	FALSE	red
ENSG00000101447.15	FAM83D	0.907652	5.63519	0.535924	0.760111	0.690861	0.932567	3.39437	2.4058e-05	0.000438678	FALSE	TRUE	FALSE	red
ENSG00000117650.13	NEK2	0.636026	5.91975	0.570089	0.157899	0.786029	0.9561	3.37628	0.000164584	0.00197115	FALSE	TRUE	FALSE	red
ENSG00000143494.15	VASH2	1.31017	10.066	0.978246	0.421486	0.734499	0.943379	3.36315	0.000105823	0.00138605	FALSE	TRUE	FALSE	red
ENSG00000101463.6	SYNDIG1	0.441002	3.23272	0.319521	0.464877	0.0754061	0.474691	3.33877	0.000701212	0.00596422	FALSE	TRUE	FALSE	red
ENSG00000011426.11	ANLN	3.93745	20.1791	2.00126	0.97635	0.510713	0.859883	3.33388	1.74028e-06	5.50671e-05	FALSE	TRUE	FALSE	red
ENSG00000166448.14	TMEM130	10.8608	63.4257	6.33363	0.77803	0.106349	0.540245	3.32396	0.000192664	0.00221169	FALSE	TRUE	FALSE	red
ENSG00000203668.2	CHML	33.2432	263.385	26.9061	0.305126	0.951635	0.993152	3.29117	1.62458e-11	3.78475e-09	FALSE	TRUE	FALSE	red
ENSG00000142606.16	MMEL1	0.492319	2.94915	0.303507	0.697863	0.0704911	0.467451	3.2805	0.0012096	0.00906334	FALSE	TRUE	FALSE	red
ENSG00000164683.18	HEY1	4.28662	21.097	2.25407	0.927307	0.885657	0.979919	3.22643	1.60238e-10	2.62962e-08	FALSE	TRUE	FALSE	red
ENSG00000188157.15	AGRN	49.6092	265.833	29.1805	0.765603	0.811183	0.962296	3.18745	1.29553e-09	1.59578e-07	FALSE	TRUE	FALSE	red
ENSG00000171241.9	SHCBP1	0.969263	7.05069	0.81046	0.258148	0.650367	0.917375	3.12095	5.2627e-05	0.000805968	FALSE	TRUE	FALSE	red
ENSG00000136997.20	MYC	3.59673	58.9663	7.0895	-0.979001	0.0163434	0.265043	3.05613	1.47147e-07	7.33065e-06	FALSE	TRUE	FALSE	red
ENSG00000145217.14	SLC26A1	0.475186	2.36827	0.289812	0.713375	0.869052	0.977224	3.03064	0.000262183	0.0028369	FALSE	TRUE	FALSE	red
ENSG00000001617.12	SEMA3F	21.9166	115.134	14.2888	0.617133	0.68412	0.931205	3.01036	1.48166e-07	7.3595e-06	FALSE	TRUE	FALSE	red
ENSG00000177272.9	KCNA3	5.62223	41.2045	5.16143	0.123372	0.842465	0.970214	2.99696	0.000479587	0.00444262	FALSE	TRUE	FALSE	red
ENSG00000138061.12	CYP1B1	3.44341	36.3602	4.59397	-0.415907	0.189195	0.653429	2.98455	0.000167111	0.00199236	FALSE	TRUE	FALSE	red
ENSG00000039068.19	CDH1	886.473	3925.4	500.295	0.825298	0.588995	0.892644	2.97199	1.00883e-08	8.08507e-07	FALSE	TRUE	FALSE	red
ENSG00000167771.6	RCOR2	2.89676	19.6204	2.54769	0.18525	0.00491455	0.159773	2.94509	9.7439e-08	5.24447e-06	FALSE	TRUE	FALSE	red
ENSG00000102678.7	FGF9	0.338145	1.82131	0.239703	0.496396	0.80829	0.961326	2.92566	0.000776661	0.00644548	FALSE	TRUE	FALSE	red
ENSG00000183496.6	MEX3B	0.767792	4.69415	0.621711	0.304471	0.943324	0.992015	2.91655	4.60004e-05	0.000722327	FALSE	TRUE	FALSE	red
ENSG00000166780.11	BMERB1	7.96293	34.408	4.56661	0.802174	0.574415	0.890253	2.91355	0.00100049	0.00787679	FALSE	TRUE	FALSE	red
ENSG00000168078.10	PBK	0.902727	5.432	0.723936	0.318428	0.571119	0.890026	2.90755	0.000129172	0.00162085	FALSE	TRUE	FALSE	red
ENSG00000156140.10	ADAMTS3	55.5873	208.246	27.8988	0.99455	0.101347	0.530253	2.90001	1.29891e-05	0.000266779	FALSE	TRUE	FALSE	red
ENSG00000173221.14	GLRX	20.3795	97.5133	13.2991	0.615797	0.325299	0.765869	2.87427	1.91106e-09	2.16143e-07	FALSE	TRUE	FALSE	red
ENSG00000092445.12	TYRO3	3.52427	29.4234	4.02531	-0.191778	0.135379	0.586088	2.86979	6.61829e-05	0.000964174	FALSE	TRUE	FALSE	red
ENSG00000171345.13	KRT19	83.1314	306.97	43.2428	0.942934	0.810092	0.961826	2.82757	0.00122465	0.00914757	FALSE	TRUE	FALSE	red
ENSG00000134775.15	FHOD3	9.43563	43.0475	6.1008	0.62912	0.02016	0.287613	2.81886	2.43057e-06	7.25229e-05	FALSE	TRUE	FALSE	red
ENSG00000205542.11	TMSB4X	95.7267	404.857	57.8641	0.726254	0.0467967	0.403168	2.80667	2.02475e-06	6.24169e-05	FALSE	TRUE	FALSE	red
ENSG00000177098.8	SCN4B	7.06159	28.6276	4.11795	0.778067	0.00196576	0.102898	2.79741	9.47123e-05	0.00127545	FALSE	TRUE	FALSE	red
ENSG00000175928.6	LRRN1	53.7831	360.568	51.9057	0.05126	0.289541	0.737796	2.79631	5.63233e-05	0.000847075	FALSE	TRUE	FALSE	red
ENSG00000127124.16	HIVEP3	6.7904	41.814	6.05196	0.166094	0.958438	0.994804	2.78851	3.45541e-09	3.50546e-07	FALSE	TRUE	FALSE	red
ENSG00000101445.10	PPP1R16B	8.53811	49.2986	7.21364	0.24319	0.683354	0.930914	2.77275	0.000439221	0.00414905	FALSE	TRUE	FALSE	red
ENSG00000198771.11	RCSD1	5.38278	30.5176	4.48251	0.264044	0.163079	0.622612	2.76726	1.7074e-07	8.2127e-06	FALSE	TRUE	FALSE	red
ENSG00000146670.10	CDCA5	0.472922	2.58213	0.38347	0.302487	0.276142	0.728157	2.75137	0.000577325	0.00510235	FALSE	TRUE	FALSE	red
ENSG00000169432.18	SCN9A	5.00842	47.4872	7.23228	-0.530094	0.521892	0.865879	2.71502	0.000196787	0.00224848	FALSE	TRUE	FALSE	red
ENSG00000232070.9	TMEM253	0.568103	2.07173	0.317893	0.83761	0.772752	0.954268	2.70422	2.26179e-05	0.000419735	FALSE	TRUE	FALSE	red
ENSG00000110076.19	NRXN2	0.981379	7.17026	1.1091	-0.176505	0.747038	0.947003	2.69264	7.89736e-05	0.00110808	FALSE	TRUE	FALSE	red
ENSG00000167964.13	RAB26	3.06009	15.6175	2.42329	0.336604	0.0482207	0.407638	2.68812	0.000651412	0.00560582	FALSE	TRUE	FALSE	red
ENSG00000166268.11	MYRFL	4.17855	15.2117	2.36472	0.821334	0.551935	0.881124	2.68544	0.00122125	0.00913673	FALSE	TRUE	FALSE	red
ENSG00000135083.15	CCNJL	0.30106	2.92869	0.457949	-0.605135	0.0751542	0.474609	2.67699	0.000525021	0.00475816	FALSE	TRUE	FALSE	red
ENSG00000137962.13	ARHGAP29	184.884	656.973	104.038	0.82952	0.160553	0.619565	2.65873	0.00131725	0.0096412	FALSE	TRUE	FALSE	red
ENSG00000159921.17	GNE	43.1992	160.627	25.7442	0.746756	0.99532	1	2.64139	3.34089e-08	2.2017e-06	FALSE	TRUE	FALSE	red
ENSG00000164692.18	COL1A2	170.111	726.705	117.152	0.538095	0.318127	0.760582	2.63299	0.000151287	0.00184308	FALSE	TRUE	FALSE	red
ENSG00000197558.13	SSPO	3.15866	20.2589	3.31114	-0.0680168	0.054509	0.42701	2.61316	0.000366722	0.00362736	FALSE	TRUE	FALSE	red
ENSG00000111206.13	FOXM1	1.30675	7.63084	1.25536	0.057885	0.777986	0.955105	2.60374	0.000971723	0.00771251	FALSE	TRUE	FALSE	red
ENSG00000075275.17	CELSR1	57.7162	254.62	41.8919	0.462307	0.961483	0.995421	2.60361	0.000265665	0.00286444	FALSE	TRUE	FALSE	red
ENSG00000054277.14	OPN3	3.46449	16.3237	2.70793	0.355453	0.0781722	0.479	2.59171	3.32021e-06	9.24743e-05	FALSE	TRUE	FALSE	red
ENSG00000080854.15	IGSF9B	9.85611	38.735	6.4541	0.610803	0.608029	0.901514	2.58535	2.29496e-05	0.000423544	FALSE	TRUE	FALSE	red
ENSG00000071539.14	TRIP13	0.811401	3.90058	0.651319	0.317051	0.424933	0.818976	2.58225	0.000252248	0.00274895	FALSE	TRUE	FALSE	red
ENSG00000104951.16	IL4I1	0.23699	2.07047	0.351669	-0.569392	0.40321	0.808969	2.55766	0.000444534	0.00419215	FALSE	TRUE	FALSE	red
ENSG00000117724.13	CENPF	11.3209	50.5477	8.65146	0.387973	0.835175	0.967761	2.54663	0.000973216	0.00772069	FALSE	TRUE	FALSE	red
ENSG00000129474.16	AJUBA	7.25548	27.417	4.7397	0.614274	0.552209	0.881124	2.5322	5.96164e-10	8.11317e-08	FALSE	TRUE	FALSE	red
ENSG00000228594.4	FNDC10	0.635821	2.47019	0.430835	0.561486	0.386041	0.800321	2.51941	0.000242328	0.00266338	FALSE	TRUE	FALSE	red
ENSG00000088325.16	TPX2	2.92603	17.8457	3.12101	-0.0930685	0.628757	0.910256	2.51549	5.88937e-09	5.4341e-07	FALSE	TRUE	FALSE	red
ENSG00000153317.15	ASAP1	118.505	461.025	81.6919	0.53668	0.43195	0.822962	2.49658	2.67492e-13	1.14809e-10	FALSE	TRUE	FALSE	red
ENSG00000090889.12	KIF4A	1.35469	7.74003	1.37846	-0.0250874	0.705452	0.937071	2.48928	1.44326e-05	0.000290021	FALSE	TRUE	FALSE	red
ENSG00000163545.11	NUAK2	1.65404	8.16283	1.45724	0.182759	0.243674	0.700255	2.48583	0.000152628	0.00185133	FALSE	TRUE	FALSE	red
ENSG00000178409.13	BEND3	3.81504	13.7623	2.46258	0.631531	0.157681	0.615504	2.48248	5.30167e-05	0.000809715	FALSE	TRUE	FALSE	red
ENSG00000180875.5	GREM2	10.2532	44.2174	7.93865	0.369106	0.120694	0.561283	2.47765	0.000388039	0.00379403	FALSE	TRUE	FALSE	red
ENSG00000163485.17	ADORA1	16.3438	99.1602	17.836	-0.126044	0.184613	0.647583	2.47497	1.08312e-10	1.94526e-08	FALSE	TRUE	FALSE	red
ENSG00000118193.12	KIF14	1.72073	13.1721	2.39085	-0.474498	0.670507	0.926246	2.46189	7.92472e-06	0.000185097	FALSE	TRUE	FALSE	red
ENSG00000156299.13	TIAM1	7.15788	40.8805	7.47632	-0.0627966	0.275766	0.727921	2.45101	0.000453518	0.00425767	FALSE	TRUE	FALSE	red
ENSG00000133816.15	MICAL2	20.041	76.0758	14.1325	0.503937	0.277596	0.728391	2.42842	0.000647997	0.00558401	FALSE	TRUE	FALSE	red
ENSG00000142192.21	APP	713.244	2128.25	397.651	0.842891	0.791356	0.957877	2.42009	1.20912e-05	0.000252362	FALSE	TRUE	FALSE	red
ENSG00000168140.5	VASN	2.8437	18.4776	3.45578	-0.281245	0.489303	0.849583	2.41869	0.000177459	0.00208102	FALSE	TRUE	FALSE	red
ENSG00000165801.10	ARHGEF40	77.2091	207.489	39.2181	0.97725	0.462755	0.835472	2.40344	6.09607e-08	3.59303e-06	FALSE	TRUE	FALSE	red
ENSG00000176532.4	PRR15	0.592909	1.9077	0.36445	0.702091	0.00558919	0.166552	2.38805	8.31704e-05	0.00115788	FALSE	TRUE	FALSE	red
ENSG00000189233.12	NUGGC	0.119747	0.939901	0.179963	-0.587706	0.347657	0.777764	2.38481	1.09983e-05	0.000235122	FALSE	TRUE	FALSE	red
ENSG00000186871.7	ERCC6L	0.590159	3.40629	0.652931	-0.145826	0.99109	1	2.3832	0.000966457	0.00768163	FALSE	TRUE	FALSE	red
ENSG00000109586.12	GALNT7	40.7982	160.125	30.7707	0.406949	0.623301	0.908714	2.37957	9.42947e-07	3.35116e-05	FALSE	TRUE	FALSE	red
ENSG00000135476.12	ESPL1	0.858518	5.93742	1.15105	-0.42303	0.502745	0.85578	2.36689	1.57511e-05	0.000311652	FALSE	TRUE	FALSE	red
ENSG00000163235.16	TGFA	2.89862	7.50965	1.46549	0.983978	0.332618	0.768749	2.35736	4.97769e-05	0.000769359	FALSE	TRUE	FALSE	red
ENSG00000075702.18	WDR62	1.14836	5.25216	1.02603	0.162497	0.685903	0.931755	2.35583	0.000275237	0.00294955	FALSE	TRUE	FALSE	red
ENSG00000041982.16	TNC	11.2585	37.5663	7.546	0.577229	0.315785	0.759467	2.31566	0.000202448	0.00229903	FALSE	TRUE	FALSE	red
ENSG00000152583.12	SPARCL1	350.94	1576.55	317.956	0.142399	0.00149398	0.0884603	2.30987	2.35775e-07	1.08424e-05	FALSE	TRUE	FALSE	red
ENSG00000136717.15	BIN1	74.4146	260.182	52.8347	0.494099	0.499224	0.855095	2.29996	3.48425e-06	9.6561e-05	FALSE	TRUE	FALSE	red
ENSG00000139354.11	GAS2L3	5.34063	13.9847	2.9139	0.874056	0.0876477	0.500605	2.26283	3.27675e-05	0.000554595	FALSE	TRUE	FALSE	red
ENSG00000042980.13	ADAM28	10.8964	37.8709	7.9474	0.455293	0.851976	0.973489	2.25253	2.47923e-06	7.3451e-05	FALSE	TRUE	FALSE	red
ENSG00000180263.14	FGD6	47.0361	141.383	29.8646	0.655335	0.678735	0.929678	2.2431	4.37097e-05	0.000695491	FALSE	TRUE	FALSE	red
ENSG00000108106.14	UBE2S	7.33893	21.4424	4.54503	0.691281	0.517702	0.863959	2.23811	1.73488e-06	5.50002e-05	FALSE	TRUE	FALSE	red
ENSG00000112782.19	CLIC5	2.7362	15.7636	3.36374	-0.297892	0.95834	0.994778	2.22845	6.75184e-06	0.000164272	FALSE	TRUE	FALSE	red
ENSG00000166165.13	CKB	118.467	312.728	66.7995	0.82657	0.55342	0.881261	2.227	2.42864e-06	7.25229e-05	FALSE	TRUE	FALSE	red
ENSG00000105639.19	JAK3	5.94804	17.1585	3.70262	0.683868	0.0868978	0.499162	2.21231	0.000210087	0.00236652	FALSE	TRUE	FALSE	red
ENSG00000140988.16	RPS2	136.207	484.331	104.575	0.381265	0.104529	0.535423	2.21145	0.000265755	0.00286444	FALSE	TRUE	FALSE	red
ENSG00000157350.13	ST3GAL2	20.1687	86.9226	18.7953	0.10175	0.0579678	0.436272	2.20936	2.53535e-06	7.45786e-05	FALSE	TRUE	FALSE	red
ENSG00000137573.14	SULF1	10.9122	62.0591	13.4244	-0.298919	0.141888	0.593452	2.20878	0.000320833	0.00330691	FALSE	TRUE	FALSE	red
ENSG00000144381.17	HSPD1	269.517	659.504	142.723	0.917155	0.774118	0.954544	2.20816	2.58224e-07	1.16507e-05	FALSE	TRUE	FALSE	red
ENSG00000094804.12	CDC6	4.90392	13.6478	2.97863	0.719285	0.491375	0.850042	2.19595	3.88286e-05	0.000632631	FALSE	TRUE	FALSE	red
ENSG00000179750.16	APOBEC3B	1.71928	3.92844	0.860109	0.999209	0.0623747	0.446235	2.19137	0.000418849	0.00399727	FALSE	TRUE	FALSE	red
ENSG00000105011.9	ASF1B	0.736549	1.83678	0.402576	0.87152	0.0864243	0.497984	2.18984	0.00103742	0.00805068	FALSE	TRUE	FALSE	red
ENSG00000161509.14	GRIN2C	0.530157	1.61188	0.353371	0.585238	0.0674951	0.461057	2.18949	0.000478772	0.00443753	FALSE	TRUE	FALSE	red
ENSG00000166278.15	C2	1.36659	5.02032	1.10561	0.305749	0.939826	0.991548	2.18294	2.15087e-06	6.57456e-05	FALSE	TRUE	FALSE	red
ENSG00000153071.15	DAB2	60.1771	215.798	47.8969	0.329282	0.634347	0.912062	2.17168	3.45416e-05	0.00057877	FALSE	TRUE	FALSE	red
ENSG00000035664.11	DAPK2	5.68126	19.2454	4.2874	0.406107	0.0444008	0.394617	2.16634	0.000777658	0.00645056	FALSE	TRUE	FALSE	red
ENSG00000182287.15	AP1S2	36.1214	114.691	25.6484	0.493984	0.412447	0.814038	2.16081	0.000743511	0.00622905	FALSE	TRUE	FALSE	red
ENSG00000152128.13	TMEM163	1.19652	2.7774	0.630725	0.923757	0.44545	0.83017	2.13865	0.00124691	0.00923953	FALSE	TRUE	FALSE	red
ENSG00000172985.11	SH3RF3	2.66028	11.5543	2.62819	0.017505	0.290742	0.739358	2.13628	0.000163266	0.00195907	FALSE	TRUE	FALSE	red
ENSG00000187741.15	FANCA	5.99693	17.6123	4.01708	0.578078	0.709074	0.937747	2.13236	1.10192e-05	0.000235269	FALSE	TRUE	FALSE	red
ENSG00000153904.20	DDAH1	34.0951	87.5544	20.0485	0.766073	0.00100278	0.0740392	2.12669	8.0554e-09	6.87956e-07	FALSE	TRUE	FALSE	red
ENSG00000140691.17	ARMC5	15.7014	56.4754	12.9862	0.273908	0.0819056	0.487663	2.12064	4.42432e-07	1.76751e-05	FALSE	TRUE	FALSE	red
ENSG00000080986.13	NDC80	1.25004	5.31407	1.22674	0.0271464	0.960211	0.995416	2.11499	0.00103057	0.00801988	FALSE	TRUE	FALSE	red
ENSG00000114019.14	AMOTL2	33.6295	87.6018	20.2795	0.729703	0.00588739	0.168553	2.11094	5.64112e-16	4.81449e-13	FALSE	TRUE	FALSE	red
ENSG00000146674.15	IGFBP3	7.69614	17.3153	4.01055	0.940335	0.27737	0.728391	2.11017	0.000511048	0.00465421	FALSE	TRUE	FALSE	red
ENSG00000100626.17	GALNT16	6.82257	19.8482	4.6036	0.567553	0.533235	0.872085	2.10817	1.22249e-06	4.15075e-05	FALSE	TRUE	FALSE	red
ENSG00000138080.14	EMILIN1	4.38133	11.7473	2.73595	0.679328	0.315023	0.759112	2.10222	0.000393155	0.0038284	FALSE	TRUE	FALSE	red
ENSG00000166851.15	PLK1	1.99127	9.85549	2.31257	-0.215807	0.928751	0.989636	2.09143	1.34416e-08	1.03211e-06	FALSE	TRUE	FALSE	red
ENSG00000135409.11	AMHR2	0.967254	2.13341	0.503998	0.940478	0.203185	0.667774	2.08167	0.000179265	0.0020984	FALSE	TRUE	FALSE	red
ENSG00000184185.10	KCNJ12	8.2801	34.8825	8.43594	-0.0269003	0.966961	0.996467	2.04789	0.00101166	0.00793168	FALSE	TRUE	FALSE	red
ENSG00000089820.16	ARHGAP4	9.30253	40.8048	9.92713	-0.0937537	0.43451	0.824231	2.03929	4.67194e-06	0.000121812	FALSE	TRUE	FALSE	red
ENSG00000124171.9	PARD6B	34.1555	97.5291	23.755	0.523885	0.232077	0.692357	2.0376	0.000166677	0.00199144	FALSE	TRUE	FALSE	red
ENSG00000139289.13	PHLDA1	2.28959	10.3842	2.53181	-0.145084	0.805425	0.960729	2.03614	2.18066e-05	0.000407389	FALSE	TRUE	FALSE	red
ENSG00000173926.6	MARCHF3	1.48562	4.93775	1.20484	0.30222	0.663987	0.923035	2.03501	0.00127631	0.009403	FALSE	TRUE	FALSE	red
ENSG00000115963.13	RND3	3.45963	22.8588	5.58796	-0.691706	0.0720214	0.469242	2.03236	3.43057e-05	0.000575394	FALSE	TRUE	FALSE	red
ENSG00000204131.9	NHSL2	18.7622	56.3783	13.8728	0.435566	0.332784	0.768749	2.02288	2.22784e-05	0.000415092	FALSE	TRUE	FALSE	red
ENSG00000162745.10	OLFML2B	5.69609	12.7776	3.145	0.856913	0.396835	0.804126	2.02249	0.000172159	0.00203946	FALSE	TRUE	FALSE	red
ENSG00000026751.17	SLAMF7	0.76152	5.7869	1.42455	-0.903555	0.890698	0.981842	2.02228	0.00136748	0.00993934	FALSE	TRUE	FALSE	red
ENSG00000155465.19	SLC7A7	257.288	626.706	154.443	0.736304	0.139335	0.590753	2.02071	1.04648e-05	0.000226027	FALSE	TRUE	FALSE	red
ENSG00000038945.15	MSR1	18.0104	39.5828	9.81024	0.876471	0.0512377	0.418273	2.01251	2.62976e-06	7.65557e-05	FALSE	TRUE	FALSE	red
ENSG00000105281.12	SLC1A5	3.01074	16.1549	4.08275	-0.439424	0.0397709	0.379342	1.98436	0.000187597	0.00216713	FALSE	TRUE	FALSE	red
ENSG00000092421.16	SEMA6A	15.149	63.7595	16.1372	-0.0911744	0.765681	0.951013	1.98225	4.95527e-06	0.000128004	FALSE	TRUE	FALSE	red
ENSG00000123572.17	NRK	1.84734	4.69378	1.19563	0.627687	0.00394012	0.144871	1.97298	0.000152794	0.001852	FALSE	TRUE	FALSE	red
ENSG00000089127.13	OAS1	18.2226	63.697	16.2978	0.161056	0.852757	0.973748	1.96655	2.59481e-05	0.000460635	FALSE	TRUE	FALSE	red
ENSG00000163535.18	SGO2	13.23	29.6587	7.59249	0.801173	0.739285	0.944566	1.96581	2.38005e-05	0.000435407	FALSE	TRUE	FALSE	red
ENSG00000138764.15	CCNG2	70.3555	174.609	44.7435	0.652984	0.375135	0.794047	1.96438	0.000490824	0.0045192	FALSE	TRUE	FALSE	red
ENSG00000103335.22	PIEZO1	94.7412	251.597	65.169	0.539807	0.941437	0.991763	1.94886	0.000371873	0.00366811	FALSE	TRUE	FALSE	red
ENSG00000076641.4	PAG1	4.17151	12.8148	3.32047	0.329184	0.50189	0.855453	1.94835	1.24885e-08	9.63344e-07	FALSE	TRUE	FALSE	red
ENSG00000185305.11	ARL15	9.49235	36.8766	9.62495	-0.0200138	0.60183	0.898238	1.93785	0.00030696	0.00319532	FALSE	TRUE	FALSE	red
ENSG00000069424.15	KCNAB2	2.14482	8.00786	2.09781	0.0319718	0.718845	0.941025	1.93253	1.23673e-05	0.000256526	FALSE	TRUE	FALSE	red
ENSG00000166225.8	FRS2	60.3596	175.566	46.1127	0.388418	0.15406	0.611669	1.92877	3.64701e-07	1.51339e-05	FALSE	TRUE	FALSE	red
ENSG00000140961.14	OSGIN1	3.6021	8.07338	2.126	0.760697	0.216791	0.679432	1.92503	0.000282998	0.00300961	FALSE	TRUE	FALSE	red
ENSG00000125378.16	BMP4	2.88817	8.6046	2.26854	0.348392	0.0451173	0.39704	1.92334	0.000251429	0.00274717	FALSE	TRUE	FALSE	red
ENSG00000130204.13	TOMM40	16.8811	44.1597	11.7167	0.526834	0.737635	0.944133	1.91416	6.15595e-08	3.60295e-06	FALSE	TRUE	FALSE	red
ENSG00000153395.10	LPCAT1	18.5109	56.1665	14.9352	0.309652	0.52306	0.866548	1.91099	3.87705e-05	0.000632534	FALSE	TRUE	FALSE	red
ENSG00000077348.9	EXOSC5	7.96256	20.6277	5.48668	0.537299	0.812831	0.962296	1.91058	1.40997e-05	0.000285042	FALSE	TRUE	FALSE	red
ENSG00000007516.14	BAIAP3	14.382	28.7023	7.68627	0.903911	0.0424455	0.387621	1.90081	0.00107895	0.00828462	FALSE	TRUE	FALSE	red
ENSG00000163191.6	S100A11	194.312	364.802	97.9115	0.988825	0.0524254	0.421284	1.89756	4.74216e-06	0.000122878	FALSE	TRUE	FALSE	red
ENSG00000108932.12	SLC16A6	0.633645	2.24818	0.609032	0.0571571	0.436492	0.825591	1.88417	0.000858174	0.00694631	FALSE	TRUE	FALSE	red
ENSG00000132640.15	BTBD3	38.6772	116.341	31.6402	0.289723	0.640275	0.914047	1.87853	3.57364e-16	3.32329e-13	FALSE	TRUE	FALSE	red
ENSG00000176890.16	TYMS	6.32127	17.4546	4.76	0.409252	0.0569102	0.432807	1.87457	1.19915e-05	0.000250594	FALSE	TRUE	FALSE	red
ENSG00000139318.8	DUSP6	68.5903	162.156	44.8933	0.611506	0.607192	0.900713	1.85281	0.00122798	0.00916005	FALSE	TRUE	FALSE	red
ENSG00000013810.19	TACC3	5.36052	21.7999	6.08609	-0.183141	0.136885	0.589039	1.84073	0.000347359	0.00349426	FALSE	TRUE	FALSE	red
ENSG00000161544.10	CYGB	6.67764	14.9715	4.19631	0.670215	0.0789247	0.480584	1.83502	4.5566e-05	0.000716538	FALSE	TRUE	FALSE	red
ENSG00000099250.18	NRP1	96.4493	284.46	79.9348	0.270947	0.683295	0.930914	1.83133	3.83565e-08	2.45996e-06	FALSE	TRUE	FALSE	red
ENSG00000142634.13	EFHD2	14.2294	40.7763	11.4864	0.308947	0.137577	0.589517	1.82781	8.28997e-05	0.00115638	FALSE	TRUE	FALSE	red
ENSG00000177732.8	SOX12	5.78616	15.9597	4.49611	0.363929	0.664899	0.923445	1.82769	6.47207e-07	2.46218e-05	FALSE	TRUE	FALSE	red
ENSG00000166450.13	PRTG	30.927	138.125	38.9359	-0.332235	0.572959	0.890026	1.8268	0.000835774	0.00680619	FALSE	TRUE	FALSE	red
ENSG00000086205.18	FOLH1	1.12641	3.05927	0.864816	0.381262	0.192664	0.657611	1.82273	0.000204748	0.00231886	FALSE	TRUE	FALSE	red
ENSG00000050344.9	NFE2L3	1.19292	4.22092	1.19371	-0.000960025	0.69458	0.934096	1.8221	0.00127473	0.00939987	FALSE	TRUE	FALSE	red
ENSG00000149115.14	TNKS1BP1	96.4087	244.57	69.4992	0.472167	0.778958	0.955105	1.81518	0.00096905	0.00769859	FALSE	TRUE	FALSE	red
ENSG00000171848.15	RRM2	1.86525	9.48552	2.70239	-0.534867	0.104518	0.535423	1.81149	1.11049e-05	0.000236235	FALSE	TRUE	FALSE	red
ENSG00000111331.13	OAS3	12.493	34.8655	9.93545	0.330459	0.770771	0.953366	1.81114	2.42314e-05	0.00044088	FALSE	TRUE	FALSE	red
ENSG00000094975.14	SUCO	283.675	634.316	180.93	0.648806	0.470431	0.840361	1.80977	7.65092e-07	2.83338e-05	FALSE	TRUE	FALSE	red
ENSG00000152766.6	ANKRD22	1.63202	3.49377	0.99939	0.707535	0.00549603	0.165671	1.80566	0.000445599	0.00419509	FALSE	TRUE	FALSE	red
ENSG00000261236.8	BOP1	40.6707	90.643	26.0453	0.642964	0.921198	0.986944	1.79917	2.40462e-05	0.000438678	FALSE	TRUE	FALSE	red
ENSG00000046604.13	DSG2	819.987	1495.91	429.841	0.931798	0.184492	0.647583	1.79914	1.25711e-06	4.23397e-05	FALSE	TRUE	FALSE	red
ENSG00000137801.11	THBS1	42.8844	90.4367	26.1908	0.711394	0.0966786	0.522567	1.78785	0.000448897	0.00421903	FALSE	TRUE	FALSE	red
ENSG00000165304.8	MELK	1.34759	4.27065	1.238	0.122359	0.282971	0.732421	1.78644	0.000535563	0.00482757	FALSE	TRUE	FALSE	red
ENSG00000149257.15	SERPINH1	34.3943	99.9408	29.1083	0.240739	0.435545	0.82535	1.77964	5.35506e-11	1.03033e-08	FALSE	TRUE	FALSE	red
ENSG00000103066.13	PLA2G15	10.8423	26.4986	7.76248	0.482088	0.230654	0.691826	1.77133	1.40548e-07	7.10766e-06	FALSE	TRUE	FALSE	red
ENSG00000097021.19	ACOT7	5.50208	13.7268	4.02574	0.450724	0.837479	0.968448	1.76967	0.000416465	0.00398583	FALSE	TRUE	FALSE	red
ENSG00000102996.5	MMP15	27.1097	66.213	19.4755	0.477152	0.969931	0.996603	1.76546	8.52511e-06	0.000195215	FALSE	TRUE	FALSE	red
ENSG00000134333.14	LDHA	76.0676	303.323	89.3168	-0.23165	0.1043	0.534922	1.76385	0.000581738	0.00513592	FALSE	TRUE	FALSE	red
ENSG00000073350.14	LLGL2	57.7463	125.637	37.1007	0.638281	0.333569	0.76885	1.75975	0.000809591	0.00666968	FALSE	TRUE	FALSE	red
ENSG00000146094.14	DOK3	1.11597	3.02898	0.894611	0.318965	0.739107	0.944566	1.7595	0.000132944	0.00165946	FALSE	TRUE	FALSE	red
ENSG00000155760.2	FZD7	2.41259	7.64177	2.2592	0.0947659	0.975063	0.997362	1.75809	0.000482372	0.00446347	FALSE	TRUE	FALSE	red
ENSG00000110880.10	CORO1C	130.555	304.798	90.2812	0.532155	0.180967	0.643088	1.75535	5.72785e-09	5.32659e-07	FALSE	TRUE	FALSE	red
ENSG00000175538.10	KCNE3	1.12977	1.92859	0.571255	0.983828	0.0711449	0.468378	1.75534	7.54588e-05	0.00107043	FALSE	TRUE	FALSE	red
ENSG00000186818.12	LILRB4	5.82376	12.8366	3.82405	0.60685	0.224419	0.687276	1.74709	5.01942e-05	0.000774379	FALSE	TRUE	FALSE	red
ENSG00000146938.16	NLGN4X	61.3371	213.453	63.6671	-0.0537885	0.49549	0.852558	1.7453	0.00116555	0.00881217	FALSE	TRUE	FALSE	red
ENSG00000101204.17	CHRNA4	170.248	393.707	117.573	0.534081	0.0015693	0.0913401	1.74357	1.42978e-06	4.72053e-05	FALSE	TRUE	FALSE	red
ENSG00000162066.15	AMDHD2	8.68226	20.5278	6.13936	0.499983	0.370071	0.79288	1.74142	1.34274e-05	0.000274435	FALSE	TRUE	FALSE	red
ENSG00000166394.15	CYB5R2	52.2715	149.046	44.7045	0.225604	0.467442	0.838637	1.73726	0.000357333	0.00357098	FALSE	TRUE	FALSE	red
ENSG00000112290.13	WASF1	6.33425	17.219	5.18942	0.2876	0.14848	0.602542	1.73035	0.00107067	0.00824065	FALSE	TRUE	FALSE	red
ENSG00000107731.12	UNC5B	6.99622	12.5379	3.78533	0.886155	0.0295203	0.336056	1.7278	2.18576e-05	0.000407887	FALSE	TRUE	FALSE	red
ENSG00000198826.11	ARHGAP11A	9.11969	24.7875	7.49506	0.283043	0.788027	0.956389	1.7256	1.41305e-05	0.000285244	FALSE	TRUE	FALSE	red
ENSG00000170421.12	KRT8	97.2597	199.491	60.3653	0.688122	0.666198	0.924322	1.72453	0.00054859	0.00491324	FALSE	TRUE	FALSE	red
ENSG00000105991.10	HOXA1	1.48972	3.45932	1.05245	0.50129	0.156653	0.614646	1.71674	0.00102395	0.00800554	FALSE	TRUE	FALSE	red
ENSG00000176749.9	CDK5R1	1.04511	2.07819	0.634979	0.718876	0.155775	0.613179	1.71054	0.000615683	0.00534817	FALSE	TRUE	FALSE	red
ENSG00000137200.13	CMTR1	115.298	299.439	91.539	0.332911	0.386384	0.800321	1.70981	5.6467e-05	0.000847715	FALSE	TRUE	FALSE	red
ENSG00000111669.15	TPI1	178.598	322.927	98.787	0.854323	0.355079	0.782673	1.70881	0.000540055	0.00485592	FALSE	TRUE	FALSE	red
ENSG00000105967.16	TFEC	2.69223	6.86433	2.10098	0.357737	0.403245	0.808969	1.70806	0.000167295	0.00199267	FALSE	TRUE	FALSE	red
ENSG00000134294.14	SLC38A2	209.424	451.403	138.555	0.595962	0.342132	0.774516	1.70395	7.17533e-05	0.00102656	FALSE	TRUE	FALSE	red
ENSG00000170873.18	MTSS1	9.49043	24.6042	7.56405	0.327313	0.420532	0.81739	1.70167	0.00104771	0.00809674	FALSE	TRUE	FALSE	red
ENSG00000104738.18	MCM4	35.8826	73.1948	22.5343	0.671163	0.800739	0.959886	1.69962	4.18497e-05	0.000669505	FALSE	TRUE	FALSE	red
ENSG00000151892.14	GFRA1	6.91881	11.4465	3.52553	0.972685	5.35865e-05	0.0121349	1.69899	6.72537e-05	0.000975528	FALSE	TRUE	FALSE	red
ENSG00000168542.16	COL3A1	240.21	682.173	210.169	0.192744	0.283733	0.732919	1.69858	0.000321342	0.00331012	FALSE	TRUE	FALSE	red
ENSG00000122565.19	CBX3	68.7456	130.391	40.275	0.771383	0.787959	0.956389	1.69488	0.000108832	0.00141439	FALSE	TRUE	FALSE	red
ENSG00000182175.14	RGMA	1.89828	10.1149	3.13542	-0.723964	0.99955	1	1.68975	0.000339025	0.00342689	FALSE	TRUE	FALSE	red
ENSG00000177426.21	TGIF1	14.7313	40.0044	12.4396	0.243948	0.350198	0.779325	1.68522	0.000268941	0.00289318	FALSE	TRUE	FALSE	red
ENSG00000176399.4	DMRTA1	17.3243	55.0771	17.1501	0.0145818	0.854244	0.973855	1.68323	4.18765e-05	0.000669505	FALSE	TRUE	FALSE	red
ENSG00000197183.14	NOL4L	11.4265	32.9031	10.2736	0.153443	0.237309	0.696108	1.67929	6.63846e-06	0.000161748	FALSE	TRUE	FALSE	red
ENSG00000121211.8	MND1	0.54437	2.13979	0.668632	-0.296625	0.307028	0.752994	1.67818	0.000259573	0.00281412	FALSE	TRUE	FALSE	red
ENSG00000164855.16	TMEM184A	10.1727	20.7567	6.49334	0.647673	0.0929121	0.513466	1.67654	6.94974e-06	0.000167143	FALSE	TRUE	FALSE	red
ENSG00000213672.8	NCKIPSD	118.748	228.074	71.4044	0.733816	0.0751282	0.474609	1.67542	0.000390054	0.00380484	FALSE	TRUE	FALSE	red
ENSG00000145632.15	PLK2	34.8066	124.979	39.1446	-0.169455	0.35037	0.7795	1.6748	1.86349e-07	8.90195e-06	FALSE	TRUE	FALSE	red
ENSG00000109971.14	HSPA8	1833.44	4089.61	1298.98	0.497175	0.685564	0.931566	1.65459	3.38364e-07	1.43027e-05	FALSE	TRUE	FALSE	red
ENSG00000141497.14	ZMYND15	7.01238	16.6683	5.30686	0.402045	0.681214	0.930266	1.65117	8.87202e-05	0.00121629	FALSE	TRUE	FALSE	red
ENSG00000138759.19	FRAS1	42.6835	82.4955	26.2957	0.698851	0.0105004	0.22011	1.64949	0.00137591	0.00998322	FALSE	TRUE	FALSE	red
ENSG00000145246.14	ATP10D	149.059	377.189	120.257	0.309764	0.614603	0.904846	1.64916	4.63108e-05	0.000725839	FALSE	TRUE	FALSE	red
ENSG00000183682.8	BMP8A	0.806923	1.58197	0.510196	0.66138	0.0379758	0.370194	1.6326	0.000197354	0.00225207	FALSE	TRUE	FALSE	red
ENSG00000103034.14	NDRG4	5.81548	9.43493	3.06371	0.92462	0.000450371	0.0464035	1.62273	0.00135268	0.00985317	FALSE	TRUE	FALSE	red
ENSG00000002834.18	LASP1	44.6558	113.088	36.7286	0.281942	0.471618	0.841163	1.62247	1.76847e-11	3.98287e-09	FALSE	TRUE	FALSE	red
ENSG00000153823.18	PID1	2.50077	6.75401	2.21274	0.176537	0.798944	0.959886	1.60991	0.000837026	0.00681137	FALSE	TRUE	FALSE	red
ENSG00000147010.18	SH3KBP1	78.2724	174.269	57.3199	0.449469	0.541022	0.875484	1.60421	2.18335e-08	1.52917e-06	FALSE	TRUE	FALSE	red
ENSG00000076382.17	SPAG5	6.36573	16.1117	5.31337	0.260701	0.490953	0.849867	1.60042	0.00061139	0.00532192	FALSE	TRUE	FALSE	red
ENSG00000091879.14	ANGPT2	6.35791	10.43	3.44203	0.885292	0.12087	0.561381	1.59941	2.85045e-05	0.000498055	FALSE	TRUE	FALSE	red
ENSG00000101846.8	STS	21.31	56.4384	18.7231	0.186716	0.00386188	0.14344	1.59186	1.924e-11	4.22045e-09	FALSE	TRUE	FALSE	red
ENSG00000131037.15	EPS8L1	20.1338	34.1032	11.3285	0.829662	0.600117	0.897935	1.58995	0.000489877	0.00451552	FALSE	TRUE	FALSE	red
ENSG00000196576.15	PLXNB2	395.808	749.527	249.044	0.668401	0.243588	0.700255	1.58958	4.55315e-06	0.000119835	FALSE	TRUE	FALSE	red
ENSG00000173801.17	JUP	57.7725	125.544	41.8321	0.465772	0.914964	0.985891	1.58551	1.27979e-06	4.28446e-05	FALSE	TRUE	FALSE	red
ENSG00000101361.17	NOP56	68.4968	173.928	58.2353	0.234143	0.0415638	0.383579	1.57853	0.000828878	0.0067747	FALSE	TRUE	FALSE	red
ENSG00000149782.11	PLCB3	52.5923	129.065	43.2374	0.282573	0.684986	0.93148	1.57775	1.91919e-05	0.000367147	FALSE	TRUE	FALSE	red
ENSG00000101150.17	TPD52L2	31.5467	68.6974	23.0516	0.45262	0.278785	0.729963	1.57539	4.00464e-10	5.82901e-08	FALSE	TRUE	FALSE	red
ENSG00000154153.13	RETREG1	102.644	190.664	64.1433	0.67828	0.10258	0.532142	1.57166	1.05934e-06	3.67128e-05	FALSE	TRUE	FALSE	red
ENSG00000134013.16	LOXL2	8.6443	13.7891	4.65534	0.892862	0.0688696	0.464476	1.56657	0.000263962	0.00285264	FALSE	TRUE	FALSE	red
ENSG00000151014.6	NOCT	5.60395	16.0577	5.43201	0.0449565	0.968901	0.996603	1.56371	3.55978e-06	9.822e-05	FALSE	TRUE	FALSE	red
ENSG00000171552.13	BCL2L1	28.3715	71.3342	24.1351	0.233309	0.823259	0.965006	1.56346	5.9084e-09	5.4341e-07	FALSE	TRUE	FALSE	red
ENSG00000101444.13	AHCY	62.5788	153.247	52.0593	0.265517	0.256517	0.712287	1.55763	9.44849e-06	0.000210827	FALSE	TRUE	FALSE	red
ENSG00000152332.16	UHMK1	66.7483	128.671	43.724	0.610305	0.882174	0.979555	1.55719	1.98658e-08	1.42109e-06	FALSE	TRUE	FALSE	red
ENSG00000162702.8	ZNF281	65.4197	138.31	47.0427	0.475754	0.63228	0.911926	1.55587	4.18297e-06	0.00011221	FALSE	TRUE	FALSE	red
ENSG00000079215.14	SLC1A3	6.29581	9.90869	3.37349	0.900149	0.154371	0.611919	1.55445	0.000604683	0.00528277	FALSE	TRUE	FALSE	red
ENSG00000023909.10	GCLM	22.2469	52.1692	17.8006	0.321681	0.267966	0.720633	1.55127	7.61901e-11	1.41705e-08	FALSE	TRUE	FALSE	red
ENSG00000111696.12	NT5DC3	5.69387	14.0093	4.78736	0.250179	0.80914	0.961326	1.54908	8.33448e-05	0.00115873	FALSE	TRUE	FALSE	red
ENSG00000013364.19	MVP	37.3146	59.634	20.4853	0.865154	0.0137661	0.249388	1.54155	1.30621e-05	0.000267948	FALSE	TRUE	FALSE	red
ENSG00000096384.20	HSP90AB1	1092.56	1655.01	571.166	0.935735	0.163045	0.622612	1.53486	0.000993086	0.00784117	FALSE	TRUE	FALSE	red
ENSG00000092607.15	TBX15	2.16105	4.32008	1.49675	0.529899	0.61225	0.903624	1.52923	0.00056658	0.00503129	FALSE	TRUE	FALSE	red
ENSG00000130590.14	SAMD10	1.94547	3.65	1.26489	0.621112	0.0300991	0.338901	1.52889	0.000510498	0.00465421	FALSE	TRUE	FALSE	red
ENSG00000139641.12	ESYT1	124.452	275.298	95.4484	0.382796	0.437043	0.825842	1.5282	1.23627e-13	6.08643e-11	FALSE	TRUE	FALSE	red
ENSG00000204580.13	DDR1	214.169	337.27	117.141	0.870509	0.0167471	0.26802	1.52566	1.83192e-06	5.73168e-05	FALSE	TRUE	FALSE	red
ENSG00000139174.12	PRICKLE1	19.182	31.5344	10.9592	0.807602	0.000372397	0.0425666	1.52478	0.000109848	0.00142538	FALSE	TRUE	FALSE	red
ENSG00000177425.11	PAWR	91.1459	137.436	47.8637	0.929246	0.221551	0.684005	1.52175	6.30413e-05	0.000928145	FALSE	TRUE	FALSE	red
ENSG00000168701.19	TMEM208	20.6331	43.2408	15.0644	0.45382	0.522925	0.866548	1.52125	0.000104648	0.00137281	FALSE	TRUE	FALSE	red
ENSG00000185567.7	AHNAK2	31.2484	115.505	40.3855	-0.370057	0.959556	0.99502	1.51605	0.000202849	0.00230203	FALSE	TRUE	FALSE	red
ENSG00000153531.13	ADPRHL1	1.75554	4.44648	1.55901	0.171281	0.332909	0.768749	1.51203	8.19581e-05	0.0011442	FALSE	TRUE	FALSE	red
ENSG00000162063.13	CCNF	2.92092	8.84895	3.11543	-0.0930056	0.658149	0.921172	1.50608	3.82089e-05	0.0006252	FALSE	TRUE	FALSE	red
ENSG00000184574.10	LPAR5	0.812004	1.52005	0.536625	0.597574	0.0815209	0.486803	1.50214	0.000294287	0.00310145	FALSE	TRUE	FALSE	red
ENSG00000128512.23	DOCK4	67.514	122.589	43.9134	0.620526	0.422773	0.818567	1.48109	0.000141142	0.00174617	FALSE	TRUE	FALSE	red
ENSG00000167470.12	MIDN	8.07933	17.0113	6.1172	0.401365	0.59463	0.895555	1.47555	3.21223e-05	0.000548109	FALSE	TRUE	FALSE	red
ENSG00000171940.13	ZNF217	201.05	438.962	158.023	0.347424	0.116842	0.55491	1.47396	4.67871e-05	0.000731934	FALSE	TRUE	FALSE	red
ENSG00000076604.15	TRAF4	11.2634	27.1308	9.78775	0.202593	0.676464	0.928756	1.47088	1.3459e-06	4.47005e-05	FALSE	TRUE	FALSE	red
ENSG00000026103.22	FAS	8.39657	18.5482	6.72105	0.321114	0.00666929	0.178324	1.46452	0.000149212	0.00182577	FALSE	TRUE	FALSE	red
ENSG00000184445.12	KNTC1	56.7319	104.853	38.1666	0.571851	0.457595	0.834146	1.45799	0.000485858	0.00449038	FALSE	TRUE	FALSE	red
ENSG00000173369.16	C1QB	31.4713	62.5791	22.807	0.464562	0.115804	0.553584	1.45621	0.000426433	0.00405341	FALSE	TRUE	FALSE	red
ENSG00000158869.11	FCER1G	8.67744	26.5051	9.67095	-0.156388	0.288394	0.737095	1.45454	8.54293e-05	0.00117987	FALSE	TRUE	FALSE	red
ENSG00000140678.17	ITGAX	6.2537	15.4068	5.62225	0.153563	0.604007	0.898819	1.45435	0.000473296	0.00439901	FALSE	TRUE	FALSE	red
ENSG00000177943.14	MAMDC4	5.94405	9.05525	3.31111	0.844129	0.111016	0.545567	1.45144	0.000810052	0.00666968	FALSE	TRUE	FALSE	red
ENSG00000136167.14	LCP1	29.7671	106.831	39.1888	-0.39672	0.965913	0.996467	1.44682	0.000584171	0.00515197	FALSE	TRUE	FALSE	red
ENSG00000022267.19	FHL1	152.291	376.75	138.261	0.139434	0.145531	0.59965	1.44621	7.09609e-05	0.00101871	FALSE	TRUE	FALSE	red
ENSG00000142627.13	EPHA2	12.056	30.3825	11.1544	0.112138	0.557857	0.883052	1.44563	4.43723e-05	0.000702694	FALSE	TRUE	FALSE	red
ENSG00000181135.16	ZNF707	7.28248	15.6232	5.73937	0.343537	0.481158	0.845528	1.44473	0.00115774	0.00876101	FALSE	TRUE	FALSE	red
ENSG00000143753.13	DEGS1	69.4837	183.997	67.61	0.039438	0.828437	0.966119	1.44437	0.000169231	0.00201048	FALSE	TRUE	FALSE	red
ENSG00000154370.16	TRIM11	10.551	20.3452	7.49116	0.494116	0.790867	0.957768	1.44143	1.96958e-06	6.09403e-05	FALSE	TRUE	FALSE	red
ENSG00000110660.15	SLC35F2	13.9695	30.7628	11.3311	0.302001	0.125468	0.569971	1.44091	0.000707652	0.00600139	FALSE	TRUE	FALSE	red
ENSG00000163359.16	COL6A3	144.692	240.411	88.6005	0.707603	0.028268	0.330615	1.44012	0.000458558	0.00429055	FALSE	TRUE	FALSE	red
ENSG00000172840.7	PDP2	23.6345	39.5765	14.647	0.690287	0.0698128	0.465507	1.43404	5.15566e-09	4.93146e-07	FALSE	TRUE	FALSE	red
ENSG00000134955.12	SLC37A2	2.44529	4.20998	1.55863	0.649733	0.216779	0.679432	1.43354	0.00061536	0.00534817	FALSE	TRUE	FALSE	red
ENSG00000182492.16	BGN	30.6436	58.2555	21.5689	0.506631	0.226159	0.688163	1.43344	0.00112678	0.00855771	FALSE	TRUE	FALSE	red
ENSG00000047578.13	KIAA0556	49.3583	106.659	39.5644	0.319089	0.029984	0.3389	1.43073	0.000925061	0.00739474	FALSE	TRUE	FALSE	red
ENSG00000158470.5	B4GALT5	28.3267	65.6002	24.3445	0.21857	0.819305	0.964223	1.43011	0.000107391	0.00140111	FALSE	TRUE	FALSE	red
ENSG00000162909.18	CAPN2	321.171	537.742	199.893	0.684113	0.146562	0.600771	1.42769	2.51828e-05	0.000452777	FALSE	TRUE	FALSE	red
ENSG00000178695.6	KCTD12	13.2714	31.3843	11.6695	0.185577	0.753798	0.948689	1.4273	0.00108451	0.00831974	FALSE	TRUE	FALSE	red
ENSG00000074800.16	ENO1	498.304	949.741	354.842	0.48985	0.167857	0.626251	1.42036	0.000128243	0.0016116	FALSE	TRUE	FALSE	red
ENSG00000137834.15	SMAD6	4.31069	7.00261	2.62263	0.716905	0.0625584	0.446702	1.41688	5.24777e-05	0.000804418	FALSE	TRUE	FALSE	red
ENSG00000132005.9	RFX1	22.3415	47.2927	17.7245	0.333979	0.51753	0.863959	1.41587	0.000243232	0.00267156	FALSE	TRUE	FALSE	red
ENSG00000178996.14	SNX18	40.5621	68.0515	25.509	0.669128	0.533512	0.8723	1.41562	1.08643e-05	0.000233151	FALSE	TRUE	FALSE	red
ENSG00000103064.15	SLC7A6	16.9147	41.0444	15.4872	0.127209	0.699056	0.934864	1.40611	0.000647522	0.00558401	FALSE	TRUE	FALSE	red
ENSG00000155096.14	AZIN1	136.629	310.016	117.398	0.218859	0.0213365	0.296162	1.40094	0.00128988	0.00946989	FALSE	TRUE	FALSE	red
ENSG00000160877.6	NACC1	23.2164	47.3555	17.942	0.371804	0.746953	0.947003	1.40019	8.57816e-06	0.000195626	FALSE	TRUE	FALSE	red
ENSG00000284194.3	SCO2	5.86978	10.568	4.01396	0.548279	0.719369	0.941025	1.39661	0.0011684	0.00882179	FALSE	TRUE	FALSE	red
ENSG00000184009.12	ACTG1	527.304	1146.79	437.32	0.269945	0.688556	0.931919	1.39083	2.28065e-05	0.000421831	FALSE	TRUE	FALSE	red
ENSG00000169895.6	SYAP1	99.9552	213.697	81.9278	0.286928	0.38896	0.801496	1.38314	4.28516e-07	1.72013e-05	FALSE	TRUE	FALSE	red
ENSG00000166166.13	TRMT61A	6.02099	10.2359	3.93019	0.615403	0.0729568	0.470039	1.38097	3.53505e-08	2.30246e-06	FALSE	TRUE	FALSE	red
ENSG00000005194.15	CIAPIN1	25.0995	46.2914	17.7896	0.496628	0.00721159	0.183428	1.37971	2.84201e-10	4.24754e-08	FALSE	TRUE	FALSE	red
ENSG00000116962.15	NID1	33.7235	58.4096	22.4838	0.584866	0.0118939	0.23412	1.37732	4.39832e-05	0.000697853	FALSE	TRUE	FALSE	red
ENSG00000095906.17	NUBP2	17.6997	40.9922	15.8064	0.163216	0.998556	1	1.37484	4.73596e-13	1.88751e-10	FALSE	TRUE	FALSE	red
ENSG00000167077.13	MEI1	0.615232	1.58646	0.61245	0.00653817	0.153496	0.610546	1.37315	0.000489626	0.00451552	FALSE	TRUE	FALSE	red
ENSG00000196502.11	SULT1A1	49.3762	88.1642	34.1563	0.531664	0.00341586	0.135482	1.36804	1.02699e-05	0.000223258	FALSE	TRUE	FALSE	red
ENSG00000203747.11	FCGR3A	17.9782	34.097	13.2244	0.443048	0.227276	0.689667	1.36644	5.46444e-05	0.000827608	FALSE	TRUE	FALSE	red
ENSG00000197694.18	SPTAN1	635.517	1238.69	480.81	0.402465	0.13924	0.590753	1.36527	4.0687e-10	5.83276e-08	FALSE	TRUE	FALSE	red
ENSG00000205336.13	ADGRG1	69.9634	163.927	64.0296	0.127863	0.928237	0.989289	1.35625	0.0011258	0.00855413	FALSE	TRUE	FALSE	red
ENSG00000139618.15	BRCA2	8.28448	12.5374	4.90354	0.756587	0.108852	0.543591	1.35434	0.000256005	0.00278083	FALSE	TRUE	FALSE	red
ENSG00000133026.13	MYH10	184.986	379.613	148.981	0.312292	0.563679	0.886218	1.34941	3.93413e-06	0.000106732	FALSE	TRUE	FALSE	red
ENSG00000051341.14	POLQ	2.87142	6.2057	2.43988	0.234952	0.436393	0.825591	1.34678	0.000435769	0.00412109	FALSE	TRUE	FALSE	red
ENSG00000169019.11	COMMD8	20.5807	34.7656	13.671	0.590173	0.328089	0.766737	1.34654	0.000924845	0.00739474	FALSE	TRUE	FALSE	red
ENSG00000025772.8	TOMM34	23.9506	52.8158	20.791	0.204104	0.880481	0.979501	1.34501	1.71227e-06	5.44899e-05	FALSE	TRUE	FALSE	red
ENSG00000166164.15	BRD7	118.784	209.425	82.4742	0.526331	0.292318	0.74054	1.34442	0.00125069	0.00925994	FALSE	TRUE	FALSE	red
ENSG00000033327.13	GAB2	12.869	30.4025	12.0069	0.100043	0.0778338	0.479	1.34033	3.04432e-05	0.000524269	FALSE	TRUE	FALSE	red
ENSG00000038358.15	EDC4	52.2947	106.637	42.1179	0.312234	0.712546	0.938783	1.3402	6.301e-08	3.64957e-06	FALSE	TRUE	FALSE	red
ENSG00000020129.16	NCDN	33.7035	75.8117	29.9573	0.169989	0.126258	0.570272	1.33951	1.59429e-10	2.62962e-08	FALSE	TRUE	FALSE	red
ENSG00000142185.16	TRPM2	4.45885	7.82263	3.09962	0.524581	0.0574103	0.434617	1.33556	1.00727e-05	0.000220402	FALSE	TRUE	FALSE	red
ENSG00000130305.17	NSUN5	15.8627	27.7	11.0326	0.523866	0.88517	0.979919	1.32812	0.00043273	0.0040993	FALSE	TRUE	FALSE	red
ENSG00000183751.15	TBL3	31.3713	65.283	26.1009	0.265344	0.98932	1	1.32261	3.94927e-11	7.68684e-09	FALSE	TRUE	FALSE	red
ENSG00000163507.14	CIP2A	9.23774	14.8714	5.95385	0.633717	0.0360962	0.362823	1.32065	4.95699e-05	0.000767576	FALSE	TRUE	FALSE	red
ENSG00000162654.9	GBP4	31.1305	60.373	24.1964	0.363541	0.030095	0.338901	1.31911	0.000336011	0.00340672	FALSE	TRUE	FALSE	red
ENSG00000177542.11	SLC25A22	4.30063	13.2895	5.33231	-0.310211	0.446378	0.830503	1.31745	0.000850563	0.00689438	FALSE	TRUE	FALSE	red
ENSG00000182199.11	SHMT2	28.3181	58.888	23.661	0.259212	0.0496841	0.411485	1.31546	6.14783e-06	0.000151559	FALSE	TRUE	FALSE	red
ENSG00000021355.13	SERPINB1	96.648	162.361	65.3825	0.563834	0.886401	0.979919	1.31223	0.000816962	0.00670678	FALSE	TRUE	FALSE	red
ENSG00000161013.17	MGAT4B	48.5783	90.553	36.5216	0.411561	0.513288	0.861411	1.31001	0.000292269	0.00308857	FALSE	TRUE	FALSE	red
ENSG00000135778.12	NTPCR	31.3982	55.5723	22.4781	0.482163	0.0231918	0.304938	1.30584	1.01862e-06	3.55224e-05	FALSE	TRUE	FALSE	red
ENSG00000167981.7	ZNF597	8.99139	21.2858	8.62078	0.0607258	0.0102204	0.217744	1.304	1.48826e-05	0.000297991	FALSE	TRUE	FALSE	red
ENSG00000075218.19	GTSE1	0.75274	3.311	1.34422	-0.836549	0.713391	0.939086	1.30049	0.00107755	0.00827771	FALSE	TRUE	FALSE	red
ENSG00000143878.10	RHOB	17.0391	40.25	16.354	0.0592073	0.787481	0.956172	1.29934	8.37712e-07	3.055e-05	FALSE	TRUE	FALSE	red
ENSG00000113360.16	DROSHA	139.411	309.747	126.271	0.142822	0.00115705	0.0785366	1.29457	5.44096e-15	3.64305e-12	FALSE	TRUE	FALSE	red
ENSG00000100345.22	MYH9	616.6	971.119	396.019	0.638767	0.26337	0.71752	1.29408	0.000192243	0.00221169	FALSE	TRUE	FALSE	red
ENSG00000126602.11	TRAP1	103.457	196.953	80.4027	0.363722	0.27802	0.729007	1.29254	8.29077e-13	2.95275e-10	FALSE	TRUE	FALSE	red
ENSG00000161921.16	CXCL16	38.1556	84.3276	34.4316	0.148158	0.98944	1	1.29227	0.000114983	0.00147713	FALSE	TRUE	FALSE	red
ENSG00000205609.13	EIF3CL	1.62545	4.27106	1.74485	-0.102264	0.513262	0.861411	1.29149	0.00111499	0.00849816	FALSE	TRUE	FALSE	red
ENSG00000167962.14	ZNF598	15.4011	32.7284	13.3733	0.203674	0.637357	0.912629	1.29119	1.13003e-05	0.000238833	FALSE	TRUE	FALSE	red
ENSG00000274070.2	CASTOR2	13.9474	25.7469	10.5326	0.405137	0.0617249	0.445259	1.28954	9.64595e-06	0.000213013	FALSE	TRUE	FALSE	red
ENSG00000131653.13	TRAF7	32.8644	72.8539	29.8403	0.139265	0.761205	0.950373	1.28775	7.7353e-12	2.02527e-09	FALSE	TRUE	FALSE	red
ENSG00000178952.11	TUFM	186.622	381.169	156.298	0.255818	0.516072	0.86353	1.28613	1.2394e-11	3.09647e-09	FALSE	TRUE	FALSE	red
ENSG00000070540.13	WIPI1	36.6392	73.8712	30.3637	0.271039	0.24657	0.703188	1.28266	7.06928e-06	0.000169531	FALSE	TRUE	FALSE	red
ENSG00000112893.9	MAN2A1	150.723	373.545	153.553	-0.0268368	0.554928	0.881261	1.28255	0.000613399	0.00533664	FALSE	TRUE	FALSE	red
ENSG00000125166.13	GOT2	101.58	198.022	81.4373	0.318852	0.32658	0.766306	1.2819	1.31444e-11	3.18875e-09	FALSE	TRUE	FALSE	red
ENSG00000110514.19	MADD	187.681	362.226	149.545	0.327706	0.610672	0.902875	1.27631	0.000111344	0.00143922	FALSE	TRUE	FALSE	red
ENSG00000106397.12	PLOD3	57.8051	92.4058	38.2024	0.597532	0.04762	0.406074	1.27432	0.00017236	0.00204041	FALSE	TRUE	FALSE	red
ENSG00000196141.14	SPATS2L	91.8327	238.902	98.7759	-0.10515	0.622819	0.908474	1.27419	0.000128454	0.00161304	FALSE	TRUE	FALSE	red
ENSG00000156970.13	BUB1B	2.95479	9.03592	3.73847	-0.339395	0.659441	0.921625	1.27322	5.39943e-06	0.000136527	FALSE	TRUE	FALSE	red
ENSG00000060491.16	OGFR	33.4087	53.3358	22.0683	0.598248	0.534575	0.872608	1.27313	0.000826192	0.00676266	FALSE	TRUE	FALSE	red
ENSG00000123159.16	GIPC1	29.0365	49.5055	20.5284	0.500247	0.160895	0.619907	1.26997	3.95227e-08	2.50595e-06	FALSE	TRUE	FALSE	red
ENSG00000137267.6	TUBB2A	1.67738	3.094	1.28696	0.382243	0.103127	0.533065	1.26551	0.000167394	0.00199267	FALSE	TRUE	FALSE	red
ENSG00000155099.8	PIP4P2	22.856	60.5568	25.2253	-0.142297	0.424348	0.818976	1.26342	4.582e-06	0.000120216	FALSE	TRUE	FALSE	red
ENSG00000167972.14	ABCA3	103.304	228.32	95.2371	0.117308	0.0804852	0.484352	1.26146	3.20205e-07	1.37082e-05	FALSE	TRUE	FALSE	red
ENSG00000213585.11	VDAC1	149.343	235.902	98.7345	0.597008	0.0960899	0.520925	1.25656	0.000120616	0.00153419	FALSE	TRUE	FALSE	red
ENSG00000132646.11	PCNA	67.8072	126.039	52.7899	0.361178	0.666795	0.924671	1.25554	0.000365842	0.00362356	FALSE	TRUE	FALSE	red
ENSG00000147454.14	SLC25A37	62.2321	168.927	70.7656	-0.18539	0.264342	0.718702	1.25528	0.000667216	0.0057172	FALSE	TRUE	FALSE	red
ENSG00000103196.12	CRISPLD2	7.61688	19.4252	8.13795	-0.0954637	0.191458	0.656071	1.2552	8.62003e-05	0.00118758	FALSE	TRUE	FALSE	red
ENSG00000102898.12	NUTF2	28.3194	56.4868	23.6767	0.258321	0.970669	0.996634	1.25445	0.000121166	0.00153651	FALSE	TRUE	FALSE	red
ENSG00000168495.13	POLR3D	17.2465	26.5659	11.1609	0.627852	0.126268	0.570272	1.25113	3.49075e-05	0.000583733	FALSE	TRUE	FALSE	red
ENSG00000183765.22	CHEK2	4.31746	8.38552	3.53279	0.289372	0.722273	0.941025	1.24709	0.000130372	0.00163101	FALSE	TRUE	FALSE	red
ENSG00000166446.15	CDYL2	14.4749	23.6733	9.97817	0.536708	0.0321182	0.344821	1.24642	0.000126531	0.00159729	FALSE	TRUE	FALSE	red
ENSG00000099139.14	PCSK5	93.2606	126.897	53.5883	0.79935	0.00466508	0.158262	1.24367	0.000581622	0.00513592	FALSE	TRUE	FALSE	red
ENSG00000127445.14	PIN1	21.7997	37.954	16.0293	0.443602	0.469747	0.840361	1.24354	0.000561881	0.00499486	FALSE	TRUE	FALSE	red
ENSG00000124802.12	EEF1E1	10.34	17.7548	7.51407	0.460576	0.957617	0.99448	1.24054	0.000746921	0.00625136	FALSE	TRUE	FALSE	red
ENSG00000067225.18	PKM	458.684	988.908	418.743	0.131436	0.55234	0.881124	1.23977	9.68011e-05	0.00130044	FALSE	TRUE	FALSE	red
ENSG00000182389.19	CACNB4	1.42991	2.88095	1.22075	0.228158	4.31518e-05	0.0106346	1.23878	3.91274e-07	1.59356e-05	FALSE	TRUE	FALSE	red
ENSG00000004660.15	CAMKK1	6.73314	11.3387	4.80642	0.486318	0.167493	0.626031	1.23822	6.32034e-05	0.000929667	FALSE	TRUE	FALSE	red
ENSG00000197063.11	MAFG	8.52656	13.9438	5.91099	0.528563	0.629589	0.910647	1.23815	0.000236414	0.00260694	FALSE	TRUE	FALSE	red
ENSG00000197555.9	SIPA1L1	217.233	600.718	254.918	-0.230794	0.924259	0.987816	1.23665	1.18285e-08	9.16653e-07	FALSE	TRUE	FALSE	red
ENSG00000134574.12	DDB2	10.1628	15.9959	6.79311	0.581159	0.0786216	0.480181	1.23556	1.09512e-05	0.000234414	FALSE	TRUE	FALSE	red
ENSG00000069399.15	BCL3	5.68516	13.6427	5.80838	-0.0309347	0.7279	0.942134	1.23193	3.6261e-06	9.98309e-05	FALSE	TRUE	FALSE	red
ENSG00000113140.11	SPARC	415.077	580.598	247.274	0.747266	0.00309378	0.128522	1.23143	0.000118403	0.00151063	FALSE	TRUE	FALSE	red
ENSG00000146955.11	RAB19	15.7889	30.045	12.8233	0.300147	0.402688	0.808702	1.22836	0.000386736	0.00378351	FALSE	TRUE	FALSE	red
ENSG00000107338.10	SHB	9.26443	16.4833	7.03678	0.396787	0.42485	0.818976	1.22802	0.00112053	0.00852182	FALSE	TRUE	FALSE	red
ENSG00000185803.11	SLC52A2	16.7243	30.9455	13.2611	0.334741	0.165327	0.624239	1.22253	0.000515369	0.00468846	FALSE	TRUE	FALSE	red
ENSG00000131148.9	EMC8	13.9498	26.9848	11.587	0.267743	0.110182	0.54483	1.21964	3.77524e-06	0.000103264	FALSE	TRUE	FALSE	red
ENSG00000063660.9	GPC1	17.6481	28.9345	12.4376	0.504807	0.000415242	0.0442852	1.21808	1.49859e-06	4.92826e-05	FALSE	TRUE	FALSE	red
ENSG00000128590.5	DNAJB9	33.0919	60.5924	26.0956	0.34267	0.0162015	0.264485	1.21533	0.000139954	0.00173379	FALSE	TRUE	FALSE	red
ENSG00000172366.20	MCRIP2	12.5872	24.5522	10.5926	0.248903	0.528676	0.869698	1.2128	0.000633442	0.00547403	FALSE	TRUE	FALSE	red
ENSG00000073536.18	NLE1	7.87592	15.5604	6.72389	0.228152	0.309063	0.754015	1.21051	0.000401868	0.00388926	FALSE	TRUE	FALSE	red
ENSG00000067955.15	CBFB	44.5485	102.126	44.2179	0.010747	0.0688418	0.464476	1.20766	0.000814177	0.0066872	FALSE	TRUE	FALSE	red
ENSG00000215251.4	FASTKD5	51.0698	109.22	47.2965	0.110739	0.695712	0.934334	1.20743	1.68401e-08	1.22029e-06	FALSE	TRUE	FALSE	red
ENSG00000166619.15	BLCAP	25.936	49.553	21.4966	0.270847	0.601893	0.898259	1.20487	9.16531e-05	0.00124225	FALSE	TRUE	FALSE	red
ENSG00000163697.17	APBB2	37.5354	78.7441	34.2114	0.133774	0.293928	0.741303	1.20269	0.00104216	0.00807302	FALSE	TRUE	FALSE	red
ENSG00000105246.6	EBI3	0.749835	1.59646	0.6946	0.11039	0.0346329	0.35598	1.20062	0.000216102	0.00242611	FALSE	TRUE	FALSE	red
ENSG00000103365.15	GGA2	107.211	209.854	91.4957	0.22868	0.156073	0.613826	1.19761	0.000269559	0.00289611	FALSE	TRUE	FALSE	red
ENSG00000162851.8	TFB2M	18.7054	36.4213	15.8806	0.236191	0.286483	0.73565	1.19752	0.000711919	0.00603077	FALSE	TRUE	FALSE	red
ENSG00000136270.14	TBRG4	43.7916	68.5156	29.9004	0.550489	0.275966	0.728024	1.19627	4.73705e-06	0.000122878	FALSE	TRUE	FALSE	red
ENSG00000126603.8	GLIS2	11.519	24.3276	10.6265	0.116346	0.283812	0.732919	1.19493	8.75966e-06	0.000198953	FALSE	TRUE	FALSE	red
ENSG00000168309.18	FAM107A	6.85381	11.1176	4.85651	0.496988	0.453781	0.833074	1.19486	2.45084e-05	0.000443827	FALSE	TRUE	FALSE	red
ENSG00000102172.16	SMS	47.1894	91.2692	39.8917	0.242372	0.635993	0.912487	1.19404	2.59501e-05	0.000460635	FALSE	TRUE	FALSE	red
ENSG00000205937.12	RNPS1	40.7183	81.3503	35.7843	0.186353	0.301962	0.747871	1.18482	7.50814e-07	2.78667e-05	FALSE	TRUE	FALSE	red
ENSG00000162522.11	KIAA1522	70.2112	127.739	56.2503	0.319841	0.170006	0.628702	1.18327	0.000609355	0.00531526	FALSE	TRUE	FALSE	red
ENSG00000140995.16	DEF8	30.1248	56.2309	24.8302	0.278855	0.437215	0.825941	1.17927	4.06271e-05	0.000653902	FALSE	TRUE	FALSE	red
ENSG00000058091.17	CDK14	27.9582	58.6961	25.9693	0.106463	0.0900062	0.505682	1.17646	0.000912351	0.0073141	FALSE	TRUE	FALSE	red
ENSG00000073578.17	SDHA	17.884	28.5269	12.6648	0.497841	0.031661	0.344821	1.1715	2.06646e-06	6.33525e-05	FALSE	TRUE	FALSE	red
ENSG00000146731.11	CCT6A	186.624	316.847	140.704	0.407478	0.442566	0.829425	1.17112	1.80125e-07	8.63929e-06	FALSE	TRUE	FALSE	red
ENSG00000110047.18	EHD1	18.0856	46.9188	20.9312	-0.210816	0.670743	0.926246	1.16451	1.78567e-06	5.59745e-05	FALSE	TRUE	FALSE	red
ENSG00000239521.8	CASTOR3	48.2557	76.7325	34.2846	0.493139	0.227339	0.689682	1.16228	6.44141e-05	0.000943331	FALSE	TRUE	FALSE	red
ENSG00000185201.16	IFITM2	70.5865	191.559	85.671	-0.279415	0.291419	0.739989	1.16091	1.48539e-05	0.000297773	FALSE	TRUE	FALSE	red
ENSG00000140030.6	GPR65	2.96179	5.82543	2.61125	0.181732	0.438184	0.826217	1.15763	0.00130598	0.00957131	FALSE	TRUE	FALSE	red
ENSG00000112578.10	BYSL	7.7476	16.4092	7.35869	0.0743005	0.535234	0.872613	1.15699	5.0057e-05	0.000772975	FALSE	TRUE	FALSE	red
ENSG00000180900.20	SCRIB	41.0637	65.2454	29.3091	0.486516	0.678475	0.929678	1.15453	0.00116693	0.00881465	FALSE	TRUE	FALSE	red
ENSG00000122203.15	KIAA1191	69.5532	119.495	53.7124	0.372861	0.599665	0.897841	1.15362	4.41616e-06	0.000116781	FALSE	TRUE	FALSE	red
ENSG00000103363.15	ELOB	98.9017	185.587	83.5753	0.242918	0.567965	0.88856	1.15095	0.000204143	0.00231514	FALSE	TRUE	FALSE	red
ENSG00000103194.15	USP10	107.829	200.238	90.19	0.257712	0.555282	0.881261	1.15067	3.51143e-07	1.47184e-05	FALSE	TRUE	FALSE	red
ENSG00000182810.7	DDX28	11.2284	21.0324	9.48154	0.243965	0.485665	0.847096	1.14942	0.000121042	0.00153611	FALSE	TRUE	FALSE	red
ENSG00000167522.16	ANKRD11	207.169	409.616	184.695	0.165665	0.602624	0.898305	1.14913	3.87495e-05	0.000632534	FALSE	TRUE	FALSE	red
ENSG00000197562.10	RAB40C	6.2561	13.2253	5.96403	0.0689754	0.636212	0.912487	1.14894	2.33326e-05	0.000429663	FALSE	TRUE	FALSE	red
ENSG00000203879.12	GDI1	159.643	311.865	140.655	0.182686	0.300119	0.745723	1.14876	4.6263e-10	6.50753e-08	FALSE	TRUE	FALSE	red
ENSG00000128245.15	YWHAH	35.9278	51.2389	23.1263	0.635567	0.0266016	0.323206	1.1477	6.01195e-05	0.000892937	FALSE	TRUE	FALSE	red
ENSG00000161671.17	EMC10	104.883	192.172	86.7775	0.273381	0.259184	0.714716	1.147	0.000280687	0.00299072	FALSE	TRUE	FALSE	red
ENSG00000168439.17	STIP1	110.722	210.555	95.2231	0.217559	0.94146	0.991763	1.14481	0.000964075	0.00766634	FALSE	TRUE	FALSE	red
ENSG00000169860.7	P2RY1	1.06725	2.40612	1.09084	-0.0315411	0.892193	0.982187	1.14126	0.000462516	0.00432034	FALSE	TRUE	FALSE	red
ENSG00000166548.16	TK2	26.6881	43.7205	19.8335	0.428259	0.0912237	0.508605	1.14037	7.84591e-08	4.36321e-06	FALSE	TRUE	FALSE	red
ENSG00000100726.15	TELO2	17.6132	32.9411	14.9749	0.234114	0.844954	0.970711	1.13734	0.000103457	0.0013636	FALSE	TRUE	FALSE	red
ENSG00000160570.14	DEDD2	13.143	23.8801	10.8677	0.27424	0.413759	0.81501	1.13575	0.000223775	0.00249537	FALSE	TRUE	FALSE	red
ENSG00000110080.18	ST3GAL4	2.62364	7.23554	3.29697	-0.329572	0.977434	0.997843	1.13396	0.000336319	0.00340747	FALSE	TRUE	FALSE	red
ENSG00000103061.13	SLC7A6OS	15.5775	24.4081	11.1582	0.481369	0.997844	1	1.12926	1.95763e-05	0.000373537	FALSE	TRUE	FALSE	red
ENSG00000149923.14	PPP4C	41.4266	73.3847	33.5956	0.302285	0.315794	0.759467	1.12721	4.43528e-07	1.76767e-05	FALSE	TRUE	FALSE	red
ENSG00000108175.17	ZMIZ1	66.5688	125.582	57.5386	0.210317	0.23639	0.695441	1.12603	9.77427e-05	0.00130941	FALSE	TRUE	FALSE	red
ENSG00000174943.11	KCTD13	11.3353	18.0383	8.30961	0.447971	0.539313	0.874681	1.11821	1.17966e-05	0.000247261	FALSE	TRUE	FALSE	red
ENSG00000170027.7	YWHAG	74.6312	119.764	55.4354	0.428972	0.455213	0.83359	1.11132	7.94576e-05	0.00111394	FALSE	TRUE	FALSE	red
ENSG00000139146.14	SINHCAF	23.3906	35.4215	16.4067	0.511645	0.214117	0.675623	1.11034	0.000231177	0.00255592	FALSE	TRUE	FALSE	red
ENSG00000175221.15	MED16	42.6375	79.071	36.7095	0.21597	0.0560357	0.430646	1.107	9.82698e-13	3.35702e-10	FALSE	TRUE	FALSE	red
ENSG00000197912.16	SPG7	75.7989	123.12	57.1853	0.406533	0.133119	0.581669	1.10635	5.24314e-05	0.000804418	FALSE	TRUE	FALSE	red
ENSG00000204209.13	DAXX	47.048	62.2323	28.925	0.701819	0.308032	0.753402	1.10535	0.00122701	0.00916005	FALSE	TRUE	FALSE	red
ENSG00000140987.20	ZSCAN32	19.5631	34.6184	16.1575	0.275937	0.115373	0.553392	1.09934	1.60332e-05	0.000315369	FALSE	TRUE	FALSE	red
ENSG00000088367.23	EPB41L1	65.7388	108.195	50.6348	0.376615	0.371783	0.794047	1.09543	0.000104199	0.00137014	FALSE	TRUE	FALSE	red
ENSG00000037280.16	FLT4	13.9209	21.9225	10.2599	0.440239	0.00750806	0.187055	1.09539	0.000365709	0.00362356	FALSE	TRUE	FALSE	red
ENSG00000135763.10	URB2	19.8077	36.0809	16.8962	0.229364	0.986771	0.999375	1.09453	1.02551e-06	3.56882e-05	FALSE	TRUE	FALSE	red
ENSG00000064309.14	CDON	35.3642	112.411	52.6807	-0.574984	0.931652	0.99034	1.09344	0.00045518	0.00426849	FALSE	TRUE	FALSE	red
ENSG00000086504.17	MRPL28	38.0329	65.8355	30.8603	0.3015	0.363161	0.788644	1.09312	1.30415e-06	4.3573e-05	FALSE	TRUE	FALSE	red
ENSG00000113300.13	CNOT6	51.9053	104.977	49.2101	0.0769285	0.0406298	0.383035	1.09305	8.25419e-18	9.86906e-15	FALSE	TRUE	FALSE	red
ENSG00000102144.15	PGK1	357.886	606.103	284.305	0.33206	0.220519	0.68306	1.09212	7.92847e-06	0.000185097	FALSE	TRUE	FALSE	red
ENSG00000104635.14	SLC39A14	16.9713	29.7874	14.0015	0.277517	0.0692802	0.465252	1.08912	1.9155e-05	0.000366861	FALSE	TRUE	FALSE	red
ENSG00000174529.7	TMEM81	2.76815	4.29422	2.01911	0.455205	0.408675	0.811994	1.08868	0.000540498	0.00485592	FALSE	TRUE	FALSE	red
ENSG00000161558.11	TMEM143	5.31754	7.82519	3.68152	0.530458	0.000643285	0.0564019	1.08782	5.74144e-07	2.21442e-05	FALSE	TRUE	FALSE	red
ENSG00000035862.12	TIMP2	22.7396	33.4707	15.7661	0.528382	0.0036993	0.139927	1.08607	0.000785223	0.00650042	FALSE	TRUE	FALSE	red
ENSG00000185164.14	NOMO2	69.6959	134.788	63.536	0.133499	0.678656	0.929678	1.08504	9.35504e-07	3.33889e-05	FALSE	TRUE	FALSE	red
ENSG00000113013.15	HSPA9	622.45	919.528	433.475	0.522009	0.432877	0.823361	1.08494	0.000835983	0.00680619	FALSE	TRUE	FALSE	red
ENSG00000165795.23	NDRG2	205.521	352.477	166.294	0.305553	0.0518799	0.420081	1.0838	0.00019412	0.0022256	FALSE	TRUE	FALSE	red
ENSG00000177885.15	GRB2	44.956	79.2415	37.45	0.263546	0.778889	0.955105	1.08129	4.93185e-10	6.87952e-08	FALSE	TRUE	FALSE	red
ENSG00000102096.9	PIM2	3.97109	9.4993	4.49294	-0.178123	0.808667	0.961326	1.08016	3.38879e-05	0.000570673	FALSE	TRUE	FALSE	red
ENSG00000101199.13	ARFGAP1	39.798	76.6021	36.2943	0.132953	0.675071	0.927962	1.07764	3.51067e-06	9.71325e-05	FALSE	TRUE	FALSE	red
ENSG00000135720.13	DYNC1LI2	128.215	203.853	96.8708	0.404436	0.369826	0.792726	1.07339	5.77255e-06	0.00014379	FALSE	TRUE	FALSE	red
ENSG00000130202.10	NECTIN2	115.72	186.258	88.8328	0.381477	0.0516853	0.419672	1.06814	8.78238e-07	3.16828e-05	FALSE	TRUE	FALSE	red
ENSG00000167658.16	EEF2	2117.42	4107.62	1960.32	0.111216	0.327897	0.766737	1.06721	0.000551297	0.00492636	FALSE	TRUE	FALSE	red
ENSG00000081760.17	AACS	29.5212	56.0191	26.7444	0.142514	0.220819	0.683073	1.06668	1.74017e-05	0.000337137	FALSE	TRUE	FALSE	red
ENSG00000100266.19	PACSIN2	52.6684	82.5824	39.4909	0.415417	0.0134101	0.247281	1.06431	1.10263e-07	5.82238e-06	FALSE	TRUE	FALSE	red
ENSG00000158545.15	ZC3H18	61.7958	109.237	52.2382	0.242404	0.820044	0.964223	1.06428	0.000358446	0.00357571	FALSE	TRUE	FALSE	red
ENSG00000143641.10	GALNT2	46.1265	79.9767	38.2475	0.270229	0.00498556	0.160923	1.06421	4.10884e-06	0.000110701	FALSE	TRUE	FALSE	red
ENSG00000037897.17	METTL1	7.59688	13.934	6.66952	0.187823	0.552281	0.881124	1.06296	0.000293686	0.00309767	FALSE	TRUE	FALSE	red
ENSG00000168488.18	ATXN2L	124.537	248.762	119.209	0.0630859	0.995705	1	1.06128	4.02154e-06	0.000108926	FALSE	TRUE	FALSE	red
ENSG00000087263.17	OGFOD1	49.2717	85.4538	40.9971	0.265237	0.69571	0.934334	1.05962	0.000476854	0.0044222	FALSE	TRUE	FALSE	red
ENSG00000171314.9	PGAM1	25.9243	50.3276	24.1827	0.100329	0.0920004	0.510908	1.05737	0.000117892	0.00150525	FALSE	TRUE	FALSE	red
ENSG00000188493.15	C19orf54	7.11577	12.5944	6.05179	0.233658	0.0387808	0.373776	1.05734	0.000106148	0.00138813	FALSE	TRUE	FALSE	red
ENSG00000163257.11	DCAF16	31.3287	58.7308	28.2311	0.150201	0.264627	0.718886	1.05683	0.000293603	0.00309767	FALSE	TRUE	FALSE	red
ENSG00000143344.15	RGL1	40.4869	110.85	53.2995	-0.396669	0.288126	0.737095	1.05641	0.000384432	0.00376341	FALSE	TRUE	FALSE	red
ENSG00000077235.18	GTF3C1	202.774	341.794	164.436	0.30235	0.807982	0.961326	1.0556	2.58443e-06	7.57632e-05	FALSE	TRUE	FALSE	red
ENSG00000070814.22	TCOF1	50.2435	73.7055	35.5355	0.499676	0.254381	0.709892	1.05251	2.46761e-05	0.000446062	FALSE	TRUE	FALSE	red
ENSG00000143702.16	CEP170	46.4421	92.3267	44.5634	0.0595723	0.00738524	0.185191	1.05089	2.26453e-05	0.000419778	FALSE	TRUE	FALSE	red
ENSG00000101365.21	IDH3B	107.104	195.88	94.5542	0.179801	0.394358	0.804015	1.05076	1.9481e-07	9.23774e-06	FALSE	TRUE	FALSE	red
ENSG00000278259.4	MYO19	48.6777	64.7494	31.2727	0.638356	0.106662	0.540423	1.04996	9.06075e-05	0.00123307	FALSE	TRUE	FALSE	red
ENSG00000105887.11	MTPN	75.7581	130.332	62.9508	0.267175	0.49039	0.849733	1.04989	0.000297011	0.00312291	FALSE	TRUE	FALSE	red
ENSG00000118900.15	UBN1	52.5553	91.4594	44.3404	0.245214	0.173847	0.633532	1.04451	0.00118843	0.0089367	FALSE	TRUE	FALSE	red
ENSG00000166595.12	CIAO2B	42.0536	63.3462	30.7819	0.450148	0.639702	0.913863	1.04118	0.000671446	0.00574608	FALSE	TRUE	FALSE	red
ENSG00000167395.10	ZNF646	30.3658	48.1243	23.3881	0.376677	0.670835	0.926246	1.04099	0.000280193	0.00298736	FALSE	TRUE	FALSE	red
ENSG00000155592.16	ZKSCAN2	16.695	31.6624	15.3928	0.117162	0.340392	0.772875	1.04052	2.51956e-07	1.14295e-05	FALSE	TRUE	FALSE	red
ENSG00000136628.18	EPRS1	435.839	832.548	404.844	0.106432	0.324005	0.765003	1.04017	5.8414e-06	0.000145073	FALSE	TRUE	FALSE	red
ENSG00000174437.17	ATP2A2	226.308	386.049	188.5	0.263725	0.730071	0.942324	1.03422	0.000169727	0.00201494	FALSE	TRUE	FALSE	red
ENSG00000162734.13	PEA15	63.5365	108.486	52.987	0.261948	0.0508879	0.416723	1.0338	6.85652e-06	0.000165376	FALSE	TRUE	FALSE	red
ENSG00000166197.17	NOLC1	77.7722	129.421	63.4761	0.293042	0.364395	0.789442	1.02778	0.000900755	0.00723153	FALSE	TRUE	FALSE	red
ENSG00000167085.11	PHB	89.0583	123.349	60.6256	0.554823	0.02676	0.324052	1.02474	0.000476215	0.00442117	FALSE	TRUE	FALSE	red
ENSG00000159189.12	C1QC	30.3556	52.2786	25.6992	0.240242	0.0936196	0.515021	1.0245	0.000465152	0.00434012	FALSE	TRUE	FALSE	red
ENSG00000176055.10	MBLAC2	12.368	21.2106	10.4397	0.244535	0.126825	0.570518	1.02271	1.42265e-07	7.12984e-06	FALSE	TRUE	FALSE	red
ENSG00000131495.9	NDUFA2	32.0802	60.8322	30.0244	0.0955446	0.891275	0.981868	1.0187	0.00035821	0.00357548	FALSE	TRUE	FALSE	red
ENSG00000132603.15	NIP7	11.7583	23.7555	11.7259	0.00398486	0.107274	0.540611	1.01857	0.000198201	0.00226001	FALSE	TRUE	FALSE	red
ENSG00000107331.17	ABCA2	200.365	299.545	148.061	0.436437	0.200487	0.665867	1.01658	0.000772051	0.00642239	FALSE	TRUE	FALSE	red
ENSG00000103356.17	EARS2	33.3343	52.3949	25.9239	0.362725	0.944995	0.992392	1.01515	6.74529e-05	0.000976725	FALSE	TRUE	FALSE	red
ENSG00000125818.18	PSMF1	102.163	203.393	100.648	0.0215528	0.571209	0.890026	1.01495	1.43924e-09	1.70862e-07	FALSE	TRUE	FALSE	red
ENSG00000215305.10	VPS16	41.5296	77.1447	38.1921	0.120864	0.655548	0.920058	1.01429	4.67077e-05	0.000731375	FALSE	TRUE	FALSE	red
ENSG00000103249.18	CLCN7	79.0501	154.141	76.3134	0.0508312	0.217509	0.680533	1.01424	2.35544e-09	2.54023e-07	FALSE	TRUE	FALSE	red
ENSG00000152684.11	PELO	35.2699	54.2584	26.8812	0.39184	0.433546	0.823859	1.01325	1.52015e-05	0.000302927	FALSE	TRUE	FALSE	red
ENSG00000112531.17	QKI	77.2295	154.415	76.5272	0.0131796	0.417111	0.816042	1.01277	0.000618561	0.00536553	FALSE	TRUE	FALSE	red
ENSG00000131504.17	DIAPH1	249.133	373.52	185.895	0.422432	0.457981	0.834219	1.0067	0.000180136	0.00210707	FALSE	TRUE	FALSE	red
ENSG00000117984.14	CTSD	16.0328	32.775	16.3412	-0.0274929	0.768024	0.952068	1.00408	0.00135955	0.00989027	FALSE	TRUE	FALSE	red
ENSG00000139180.11	NDUFA9	10.6447	17.0064	8.49722	0.325074	0.318496	0.760582	1.00101	0.000315327	0.00326083	FALSE	TRUE	FALSE	red
ENSG00000132341.12	RAN	136.335	273.029	136.424	-0.000937488	0.288586	0.737095	1.00096	7.70131e-05	0.00109063	FALSE	TRUE	FALSE	red
ENSG00000164124.11	TMEM144	10.6766	7.55972	15.1636	-0.506159	0.00560034	0.166612	-1.00421	6.85513e-05	0.000988355	FALSE	TRUE	FALSE	red
ENSG00000164506.14	STXBP5	1186.27	919.66	1844.88	-0.63709	0.000272009	0.034934	-1.00435	9.25195e-06	0.000207598	FALSE	TRUE	FALSE	red
ENSG00000104450.13	SPAG1	49.3243	18.7529	37.766	0.385211	0.00253927	0.120746	-1.00997	0.000567498	0.0050341	FALSE	TRUE	FALSE	red
ENSG00000099797.15	TECR	263.817	212.101	428.15	-0.698578	0.404233	0.809629	-1.01337	4.7189e-06	0.000122845	FALSE	TRUE	FALSE	red
ENSG00000114670.14	NEK11	20.8416	7.62529	15.3938	0.437123	0.897787	0.983403	-1.01348	2.3559e-05	0.00043288	FALSE	TRUE	FALSE	red
ENSG00000122417.15	ODF2L	33.9684	17.6995	35.8247	-0.0767612	0.190846	0.655576	-1.01725	1.23522e-05	0.000256526	FALSE	TRUE	FALSE	red
ENSG00000032742.17	IFT88	74.4711	33.1429	67.1152	0.15004	0.0346871	0.35598	-1.01794	1.87148e-05	0.000359664	FALSE	TRUE	FALSE	red
ENSG00000107521.19	HPS1	31.8737	15.1504	30.6928	0.0544626	0.648642	0.916285	-1.01854	3.19952e-10	4.69796e-08	FALSE	TRUE	FALSE	red
ENSG00000161048.11	NAPEPLD	24.0671	13.973	28.3197	-0.234741	0.943974	0.992127	-1.01916	0.000245668	0.00269301	FALSE	TRUE	FALSE	red
ENSG00000268061.5	NAPA-AS1	0.907785	0.728333	1.47652	-0.701782	0.785234	0.955652	-1.01953	0.00117745	0.00887411	FALSE	TRUE	FALSE	red
ENSG00000133103.17	COG6	129.515	74.9453	152.193	-0.232784	0.855783	0.974122	-1.02199	0.000171815	0.00203683	FALSE	TRUE	FALSE	red
ENSG00000182518.13	FAM104B	18.1823	10.3663	21.0674	-0.212477	0.991285	1	-1.02311	8.27379e-06	0.000191028	FALSE	TRUE	FALSE	red
ENSG00000129103.18	SUMF2	148.326	79.7557	162.359	-0.130419	0.578625	0.891204	-1.02553	8.56905e-06	0.000195626	FALSE	TRUE	FALSE	red
ENSG00000156172.6	C8orf37	10.6891	5.33361	10.8751	-0.0248774	0.519158	0.864568	-1.02784	0.000409552	0.00393994	FALSE	TRUE	FALSE	red
ENSG00000070759.17	TESK2	6.88798	4.28459	8.74535	-0.344436	0.264666	0.718886	-1.02936	0.000688881	0.00587726	FALSE	TRUE	FALSE	red
ENSG00000107960.11	STN1	65.7913	33.6227	68.7116	-0.0626548	0.121265	0.561712	-1.03112	0.000281446	0.0029969	FALSE	TRUE	FALSE	red
ENSG00000127720.8	METTL25	34.0126	19.7654	40.421	-0.249038	0.716782	0.940563	-1.03213	0.000468652	0.00436737	FALSE	TRUE	FALSE	red
ENSG00000057757.10	PITHD1	79.3965	58.8115	120.545	-0.602421	0.0627579	0.447444	-1.0354	0.000209191	0.00235801	FALSE	TRUE	FALSE	red
ENSG00000102904.14	TSNAXIP1	9.00321	3.50974	7.19497	0.323452	0.403971	0.809495	-1.03562	3.13423e-05	0.00053699	FALSE	TRUE	FALSE	red
ENSG00000073803.14	MAP3K13	33.8796	18.3805	37.7459	-0.155904	0.547871	0.879033	-1.03815	0.000323069	0.00331973	FALSE	TRUE	FALSE	red
ENSG00000172086.9	KRCC1	56.963	20.9409	43.0937	0.402549	0.188431	0.65273	-1.04115	0.000150622	0.00184004	FALSE	TRUE	FALSE	red
ENSG00000150764.14	DIXDC1	48.3124	19.8827	40.9318	0.239172	0.53971	0.874829	-1.04171	0.000126444	0.00159729	FALSE	TRUE	FALSE	red
ENSG00000180354.16	MTURN	12.8865	5.39562	11.111	0.213879	0.261346	0.715679	-1.04212	0.00085998	0.00695757	FALSE	TRUE	FALSE	red
ENSG00000177875.5	CCDC184	3.53686	1.27294	2.62171	0.43196	0.989157	1	-1.04234	0.00110134	0.00841414	FALSE	TRUE	FALSE	red
ENSG00000186056.10	MATN1-AS1	1.31864	0.600438	1.25049	0.0765472	0.895308	0.982746	-1.05841	0.000418321	0.00399727	FALSE	TRUE	FALSE	red
ENSG00000115977.19	AAK1	610.329	390.485	814.105	-0.415629	0.04425	0.394617	-1.05995	0.000103376	0.0013636	FALSE	TRUE	FALSE	red
ENSG00000189050.16	RNFT1	17.6978	9.05719	18.8845	-0.0936334	0.306692	0.752706	-1.06006	1.5652e-07	7.67554e-06	FALSE	TRUE	FALSE	red
ENSG00000119927.14	GPAM	30.447	23.4754	49.0126	-0.68685	0.00441214	0.155173	-1.062	0.00011584	0.00148359	FALSE	TRUE	FALSE	red
ENSG00000198894.8	CIPC	60.6479	31.0408	65.1188	-0.102616	0.0534705	0.42379	-1.06891	2.67138e-06	7.72301e-05	FALSE	TRUE	FALSE	red
ENSG00000165929.13	TC2N	323.549	182.503	384.082	-0.247429	0.216784	0.679432	-1.07349	0.000412263	0.00395692	FALSE	TRUE	FALSE	red
ENSG00000198807.13	PAX9	123.544	58.7748	123.86	-0.00369016	6.23874e-05	0.0128936	-1.07544	0.000848935	0.00688778	FALSE	TRUE	FALSE	red
ENSG00000118690.13	ARMC2	23.8642	11.3331	23.95	-0.00517576	0.447971	0.83084	-1.07949	0.000165539	0.00197925	FALSE	TRUE	FALSE	red
ENSG00000196586.16	MYO6	339.452	142.451	302.021	0.168556	0.813954	0.962296	-1.08419	8.35153e-05	0.00115911	FALSE	TRUE	FALSE	red
ENSG00000100842.13	EFS	13.0912	6.07774	12.8951	0.0217731	0.707943	0.937465	-1.08522	1.69892e-05	0.000331063	FALSE	TRUE	FALSE	red
ENSG00000168589.15	DYNLRB2	2.07623	1.10253	2.34705	-0.176881	0.725066	0.94126	-1.09003	0.000897399	0.00721151	FALSE	TRUE	FALSE	red
ENSG00000162415.7	ZSWIM5	35.4207	20.5291	43.8084	-0.306615	0.130279	0.575974	-1.09354	6.44729e-06	0.000157887	FALSE	TRUE	FALSE	red
ENSG00000104324.16	CPQ	97.5375	48.4186	103.397	-0.0841686	0.0815991	0.486894	-1.09457	0.000550647	0.00492636	FALSE	TRUE	FALSE	red
ENSG00000149292.16	TTC12	97.7368	52.532	112.312	-0.200535	0.594183	0.895488	-1.09624	0.000289765	0.00306792	FALSE	TRUE	FALSE	red
ENSG00000013016.16	EHD3	18.3656	13.918	29.7632	-0.696518	0.0119413	0.23467	-1.09658	0.000270241	0.00290158	FALSE	TRUE	FALSE	red
ENSG00000138769.11	CDKL2	15.7521	7.82573	16.7739	-0.0906735	0.629115	0.91028	-1.09992	0.000728719	0.00613274	FALSE	TRUE	FALSE	red
ENSG00000173548.9	SNX33	22.9568	12.0769	25.8943	-0.17371	0.0793887	0.482226	-1.10039	9.66183e-05	0.00129903	FALSE	TRUE	FALSE	red
ENSG00000123179.14	EBPL	12.5182	7.56743	16.2342	-0.375014	0.956127	0.994301	-1.10116	0.0010245	0.00800614	FALSE	TRUE	FALSE	red
ENSG00000128833.13	MYO5C	193.105	109.14	234.256	-0.2787	0.556975	0.882321	-1.1019	0.000510909	0.00465421	FALSE	TRUE	FALSE	red
ENSG00000165626.17	BEND7	31.5088	14.5993	31.3484	0.00736073	0.0270166	0.325322	-1.10249	0.000875976	0.00705499	FALSE	TRUE	FALSE	red
ENSG00000143458.12	GABPB2	27.2991	13.1704	28.3263	-0.0532889	0.580729	0.891402	-1.10485	0.000302738	0.00316326	FALSE	TRUE	FALSE	red
ENSG00000101439.9	CST3	209.639	136.654	294.336	-0.489556	0.726926	0.941878	-1.10693	2.45427e-06	7.28405e-05	FALSE	TRUE	FALSE	red
ENSG00000073331.18	ALPK1	31.6594	12.5068	26.9653	0.231526	0.133491	0.582132	-1.10839	0.00091303	0.00731604	FALSE	TRUE	FALSE	red
ENSG00000151276.23	MAGI1	75.2673	38.1885	82.3777	-0.13023	0.975269	0.997362	-1.10912	0.000192561	0.00221169	FALSE	TRUE	FALSE	red
ENSG00000155085.15	AK9	68.2861	31.1132	67.129	0.0246566	0.151827	0.607595	-1.10941	2.34477e-07	1.08124e-05	FALSE	TRUE	FALSE	red
ENSG00000139132.14	FGD4	155.593	77.6412	167.809	-0.109046	0.709072	0.937747	-1.11193	9.09392e-05	0.00123658	FALSE	TRUE	FALSE	red
ENSG00000184897.6	H1-10	26.0527	20.9559	45.4676	-0.803404	0.000600052	0.0547411	-1.11748	3.28293e-08	2.17206e-06	FALSE	TRUE	FALSE	red
ENSG00000197568.14	HHLA3	3.88254	2.72743	5.92627	-0.610123	0.100306	0.529534	-1.11958	5.00371e-08	3.09067e-06	FALSE	TRUE	FALSE	red
ENSG00000153208.17	MERTK	86.9157	33.0991	71.9532	0.272558	0.26618	0.71918	-1.12027	3.91727e-05	0.000636613	FALSE	TRUE	FALSE	red
ENSG00000139832.5	RAB20	4.15777	2.45576	5.34719	-0.362971	0.397076	0.804126	-1.12261	2.94943e-05	0.000512143	FALSE	TRUE	FALSE	red
ENSG00000112796.10	ENPP5	112.63	42.2705	92.0751	0.290702	0.362978	0.788616	-1.12316	2.13912e-05	0.000400971	FALSE	TRUE	FALSE	red
ENSG00000188313.13	PLSCR1	32.5179	15.5947	33.9766	-0.06331	0.615148	0.904846	-1.12349	9.14457e-06	0.000205914	FALSE	TRUE	FALSE	red
ENSG00000186350.12	RXRA	100.978	60.0648	130.874	-0.374133	0.646143	0.915795	-1.12359	0.000230137	0.00254779	FALSE	TRUE	FALSE	red
ENSG00000154079.6	SDHAF4	11.5486	5.47402	11.9741	-0.0522036	0.685185	0.931561	-1.12925	2.00821e-09	2.24103e-07	FALSE	TRUE	FALSE	red
ENSG00000134072.11	CAMK1	15.099	6.24808	13.6797	0.142411	0.0315899	0.344821	-1.13055	4.46627e-07	1.77579e-05	FALSE	TRUE	FALSE	red
ENSG00000113971.20	NPHP3	2.66719	1.34638	2.95982	-0.150185	0.0588616	0.439449	-1.13642	0.000401734	0.00388926	FALSE	TRUE	FALSE	red
ENSG00000203778.8	FAM229B	16.9399	6.9333	15.2476	0.151839	0.465942	0.83768	-1.13697	1.12552e-05	0.00023818	FALSE	TRUE	FALSE	red
ENSG00000164953.16	TMEM67	99.1251	44.8174	98.6525	0.00689563	0.909839	0.985368	-1.1383	2.31655e-06	6.97422e-05	FALSE	TRUE	FALSE	red
ENSG00000185621.11	LMLN	20.726	9.57597	21.1018	-0.0259242	0.079876	0.482731	-1.13988	0.000103266	0.0013636	FALSE	TRUE	FALSE	red
ENSG00000162804.14	SNED1	24.308	11.8474	26.1889	-0.107521	0.165624	0.624775	-1.14439	3.26362e-05	0.00055371	FALSE	TRUE	FALSE	red
ENSG00000069943.10	PIGB	25.2742	12.6716	28.1778	-0.156895	0.978474	0.997843	-1.15296	9.48096e-06	0.00021104	FALSE	TRUE	FALSE	red
ENSG00000204396.11	VWA7	9.58385	4.20301	9.34984	0.0356634	0.259448	0.714716	-1.15352	0.000310213	0.00322125	FALSE	TRUE	FALSE	red
ENSG00000196659.10	TTC30B	35.6335	17.0448	38.0328	-0.0940084	0.617978	0.905663	-1.15791	2.92204e-06	8.29016e-05	FALSE	TRUE	FALSE	red
ENSG00000158186.13	MRAS	11.3104	5.87085	13.1082	-0.212826	0.946498	0.992617	-1.15883	1.09813e-07	5.81695e-06	FALSE	TRUE	FALSE	red
ENSG00000198342.10	ZNF442	12.2205	6.94702	15.5424	-0.346903	0.0275649	0.328778	-1.16174	5.26059e-08	3.22553e-06	FALSE	TRUE	FALSE	red
ENSG00000150477.15	KIAA1328	28.1633	12.1709	27.2381	0.0481928	0.546571	0.878067	-1.16219	0.000160861	0.00193577	FALSE	TRUE	FALSE	red
ENSG00000236548.2	RNF217-AS1	15.518	5.70647	12.7726	0.280898	0.820625	0.964316	-1.16238	0.000394152	0.00383588	FALSE	TRUE	FALSE	red
ENSG00000139668.9	WDFY2	69.0756	33.5231	75.1092	-0.120812	0.222853	0.685249	-1.16383	0.00014429	0.00177855	FALSE	TRUE	FALSE	red
ENSG00000187987.9	ZSCAN23	11.4281	4.01358	9.02653	0.340343	0.157085	0.615185	-1.16928	0.000600363	0.0052615	FALSE	TRUE	FALSE	red
ENSG00000133740.11	E2F5	21.8425	10.0007	22.5223	-0.0442131	0.443037	0.829425	-1.17126	8.49011e-05	0.00117646	FALSE	TRUE	FALSE	red
ENSG00000148218.16	ALAD	51.9936	20.1595	45.5094	0.19217	0.906725	0.984502	-1.17471	3.47561e-07	1.46176e-05	FALSE	TRUE	FALSE	red
ENSG00000100583.4	SAMD15	15.8706	4.83001	10.911	0.540571	0.370029	0.79288	-1.17569	5.11017e-06	0.000130994	FALSE	TRUE	FALSE	red
ENSG00000166171.13	DPCD	33.3029	16.9807	38.4991	-0.209177	0.390173	0.802316	-1.18093	2.30448e-06	6.95449e-05	FALSE	TRUE	FALSE	red
ENSG00000196935.9	SRGAP1	110.715	45.9037	104.306	0.0860276	0.634797	0.912203	-1.18414	0.000176855	0.00207746	FALSE	TRUE	FALSE	red
ENSG00000178922.16	HYI	19.8169	8.61807	19.593	0.0163933	0.195247	0.65988	-1.1849	1.33863e-06	4.45475e-05	FALSE	TRUE	FALSE	red
ENSG00000174808.12	BTC	6.30059	2.30066	5.23292	0.26787	0.0379319	0.370194	-1.18557	0.000652041	0.00560582	FALSE	TRUE	FALSE	red
ENSG00000165879.9	FRAT1	2.01607	1.27322	2.9007	-0.524852	0.256345	0.712105	-1.18791	7.28773e-05	0.00103732	FALSE	TRUE	FALSE	red
ENSG00000117308.15	GALE	15.4674	10.7997	24.6147	-0.670296	0.295038	0.74185	-1.18853	0.000213959	0.00240367	FALSE	TRUE	FALSE	red
ENSG00000153790.12	C7orf31	17.9095	8.71037	19.8583	-0.14902	0.783976	0.955169	-1.18894	8.60678e-06	0.000196012	FALSE	TRUE	FALSE	red
ENSG00000186496.12	ZNF396	13.1152	4.96449	11.3291	0.211209	0.264303	0.718702	-1.19032	2.60679e-06	7.6152e-05	FALSE	TRUE	FALSE	red
ENSG00000144026.12	ZNF514	41.8307	18.5109	42.3844	-0.0189703	0.477542	0.844189	-1.19516	2.05629e-12	6.37413e-10	FALSE	TRUE	FALSE	red
ENSG00000130413.15	STK33	78.8973	36.6269	84.2577	-0.0948316	0.491515	0.850042	-1.2019	0.00075735	0.00632284	FALSE	TRUE	FALSE	red
ENSG00000197557.7	TTC30A	40.3182	18.5808	42.8242	-0.0869968	0.999388	1	-1.20461	8.77903e-07	3.16828e-05	FALSE	TRUE	FALSE	red
ENSG00000101773.19	RBBP8	95.4408	39.3288	90.8081	0.0717842	0.176404	0.636319	-1.20724	1.52348e-06	4.98715e-05	FALSE	TRUE	FALSE	red
ENSG00000006740.17	ARHGAP44	66.5484	41.4326	95.865	-0.526601	0.18756	0.65206	-1.21024	0.000876237	0.00705499	FALSE	TRUE	FALSE	red
ENSG00000189157.14	FAM47E	3.34798	1.38266	3.20025	0.0651071	0.180721	0.643083	-1.21074	9.93644e-07	3.49425e-05	FALSE	TRUE	FALSE	red
ENSG00000204843.12	DCTN1	513.984	225.793	522.997	-0.0250812	0.81245	0.962296	-1.2118	6.10857e-07	2.33451e-05	FALSE	TRUE	FALSE	red
ENSG00000139597.18	N4BP2L1	13.2212	8.07691	18.7199	-0.501724	0.0559015	0.430149	-1.2127	0.000252186	0.00274895	FALSE	TRUE	FALSE	red
ENSG00000093010.14	COMT	54.1073	24.8589	57.7726	-0.0945606	0.142598	0.594277	-1.21662	0.000302258	0.00316218	FALSE	TRUE	FALSE	red
ENSG00000143669.14	LYST	231.982	107.285	250	-0.107916	0.444511	0.829673	-1.22048	0.000338063	0.00341923	FALSE	TRUE	FALSE	red
ENSG00000103047.8	TANGO6	45.1887	24.4675	57.0651	-0.336646	0.575752	0.890662	-1.22174	2.3433e-05	0.000431039	FALSE	TRUE	FALSE	red
ENSG00000112759.19	SLC29A1	44.0073	23.4988	54.8655	-0.318157	0.57798	0.891203	-1.22332	0.000720846	0.00609714	FALSE	TRUE	FALSE	red
ENSG00000168026.18	TTC21A	16.4165	5.87073	13.7292	0.257893	0.730317	0.942456	-1.22564	2.53365e-06	7.45786e-05	FALSE	TRUE	FALSE	red
ENSG00000166503.9	HDGFL3	142.298	61.5633	143.974	-0.0168943	0.697103	0.934334	-1.22567	0.000107852	0.00140493	FALSE	TRUE	FALSE	red
ENSG00000128408.9	RIBC2	3.16522	1.37428	3.22968	-0.0290826	0.0320736	0.344821	-1.23271	7.5963e-05	0.00107667	FALSE	TRUE	FALSE	red
ENSG00000079257.8	LXN	19.2641	12.557	29.5121	-0.61539	0.155095	0.612001	-1.23281	0.00104533	0.00808817	FALSE	TRUE	FALSE	red
ENSG00000186976.15	EFCAB6	27.0705	12.6176	29.6743	-0.132488	0.0689453	0.464476	-1.23377	2.71355e-07	1.21125e-05	FALSE	TRUE	FALSE	red
ENSG00000047597.7	XK	3.05941	1.94172	4.56728	-0.578079	0.192993	0.657995	-1.234	0.000586855	0.00516001	FALSE	TRUE	FALSE	red
ENSG00000174498.14	IGDCC3	14.837	6.22828	14.6538	0.0179333	0.79276	0.95813	-1.23436	0.000862493	0.00697116	FALSE	TRUE	FALSE	red
ENSG00000087076.9	HSD17B14	21.8373	6.84098	16.1305	0.437	0.85351	0.973774	-1.23752	0.00033348	0.00338926	FALSE	TRUE	FALSE	red
ENSG00000151689.13	INPP1	60.0167	26.7299	63.2723	-0.0762094	0.0429988	0.389858	-1.24312	0.000342876	0.00346164	FALSE	TRUE	FALSE	red
ENSG00000188659.9	SAXO2	6.48045	2.67016	6.32088	0.0359677	0.611884	0.903557	-1.2432	0.000810923	0.00667357	FALSE	TRUE	FALSE	red
ENSG00000154229.12	PRKCA	9.94808	6.01024	14.269	-0.520396	0.260244	0.715495	-1.24739	0.00124207	0.00922197	FALSE	TRUE	FALSE	red
ENSG00000181619.11	GPR135	9.28123	5.16844	12.2808	-0.404019	0.379198	0.796133	-1.24861	0.000554714	0.00494428	FALSE	TRUE	FALSE	red
ENSG00000100299.18	ARSA	42.6837	24.9879	59.4186	-0.477231	0.634581	0.912203	-1.24968	2.77855e-05	0.000486508	FALSE	TRUE	FALSE	red
ENSG00000204977.10	TRIM13	36.7109	18.8872	44.916	-0.291024	0.989621	1	-1.24983	6.4965e-09	5.81523e-07	FALSE	TRUE	FALSE	red
ENSG00000079101.16	CLUL1	7.77708	2.73758	6.52282	0.253734	0.555496	0.881261	-1.25259	5.40232e-05	0.000822086	FALSE	TRUE	FALSE	red
ENSG00000133121.21	STARD13	38.1502	15.4138	36.7314	0.0546749	0.180744	0.643083	-1.25279	4.52355e-05	0.000714736	FALSE	TRUE	FALSE	red
ENSG00000137098.14	SPAG8	6.39527	2.31282	5.51405	0.213892	0.931861	0.990353	-1.25346	0.000236086	0.00260504	FALSE	TRUE	FALSE	red
ENSG00000122971.9	ACADS	8.15648	5.36708	12.8312	-0.653641	0.0974179	0.523026	-1.25745	0.000728702	0.00613274	FALSE	TRUE	FALSE	red
ENSG00000138600.10	SPPL2A	269.178	133.816	320.463	-0.251596	0.165004	0.624074	-1.25991	5.13174e-07	2.00701e-05	FALSE	TRUE	FALSE	red
ENSG00000173918.15	C1QTNF1	11.8392	4.81471	11.5337	0.0377219	0.167828	0.626251	-1.26033	0.000937174	0.00747373	FALSE	TRUE	FALSE	red
ENSG00000168298.7	H1-4	187.68	87.3818	209.455	-0.158365	0.624709	0.908953	-1.26124	1.28136e-05	0.000263822	FALSE	TRUE	FALSE	red
ENSG00000106804.8	C5	44.7808	21.3343	51.1426	-0.191648	0.424959	0.818976	-1.26135	2.62013e-05	0.000463129	FALSE	TRUE	FALSE	red
ENSG00000204052.4	LRRC73	3.4931	1.3468	3.23905	0.108938	0.457681	0.834146	-1.26603	1.60066e-05	0.000315217	FALSE	TRUE	FALSE	red
ENSG00000204852.16	TCTN1	147.984	75.7098	182.15	-0.299691	0.860193	0.975098	-1.26658	0.00134083	0.0097881	FALSE	TRUE	FALSE	red
ENSG00000163913.12	IFT122	71.67	34.5871	83.2601	-0.216256	0.638365	0.913135	-1.26739	5.1589e-08	3.17481e-06	FALSE	TRUE	FALSE	red
ENSG00000240303.8	ACAD11	5.2431	2.3587	5.67846	-0.115081	0.614111	0.904735	-1.26751	1.50716e-06	4.94675e-05	FALSE	TRUE	FALSE	red
ENSG00000164542.12	KIAA0895	47.8681	21.346	51.4149	-0.103122	0.759297	0.949914	-1.26822	0.000298289	0.00313241	FALSE	TRUE	FALSE	red
ENSG00000162994.16	CLHC1	35.6427	11.319	27.4205	0.378351	0.160976	0.619907	-1.27651	5.0636e-06	0.000129999	FALSE	TRUE	FALSE	red
ENSG00000154640.15	BTG3	22.6744	9.71088	23.6083	-0.058233	0.0483225	0.407638	-1.28162	5.38354e-08	3.28887e-06	FALSE	TRUE	FALSE	red
ENSG00000116885.18	OSCP1	47.1826	24.5754	59.7599	-0.340923	0.163904	0.623485	-1.28196	0.000236688	0.00260824	FALSE	TRUE	FALSE	red
ENSG00000171817.17	ZNF540	38.0018	14.9885	36.5134	0.0576395	0.710474	0.937999	-1.28457	0.000102321	0.00135396	FALSE	TRUE	FALSE	red
ENSG00000158560.14	DYNC1I1	6.167	1.89908	4.62924	0.413794	0.557768	0.882988	-1.28547	0.0012839	0.00943835	FALSE	TRUE	FALSE	red
ENSG00000142303.14	ADAMTS10	16.5935	6.15569	15.0507	0.140786	0.391501	0.802399	-1.28984	7.20766e-05	0.00102943	FALSE	TRUE	FALSE	red
ENSG00000185250.16	PPIL6	10.4158	3.61442	8.85072	0.234904	0.77344	0.954268	-1.29203	5.46307e-05	0.000827608	FALSE	TRUE	FALSE	red
ENSG00000136147.18	PHF11	25.6148	10.0864	24.863	0.042978	0.0772109	0.479	-1.30159	3.10085e-07	1.34469e-05	FALSE	TRUE	FALSE	red
ENSG00000171132.14	PRKCE	58.5516	32.8765	81.1136	-0.470236	0.0105675	0.220755	-1.30288	0.000206185	0.00233198	FALSE	TRUE	FALSE	red
ENSG00000121900.19	TMEM54	26.4641	10.405	25.6878	0.0429548	0.826716	0.965588	-1.30381	2.91559e-07	1.27426e-05	FALSE	TRUE	FALSE	red
ENSG00000172348.14	RCAN2	56.5749	23.0724	57.0355	-0.0116986	0.0246011	0.312841	-1.30569	0.000544965	0.00488601	FALSE	TRUE	FALSE	red
ENSG00000181409.14	AATK	14.097	6.13805	15.2115	-0.109771	0.315901	0.759467	-1.30931	0.00127774	0.00940547	FALSE	TRUE	FALSE	red
ENSG00000138606.19	SHF	3.59576	1.67177	4.14407	-0.204749	0.32263	0.764375	-1.30967	1.74874e-06	5.52304e-05	FALSE	TRUE	FALSE	red
ENSG00000248801.7	C8orf34-AS1	4.88415	3.48655	8.66614	-0.827281	0.837001	0.968448	-1.31359	4.3845e-06	0.000116311	FALSE	TRUE	FALSE	red
ENSG00000064199.6	SPA17	10.8352	3.51054	8.72974	0.31171	0.951305	0.993152	-1.31424	4.9892e-06	0.000128483	FALSE	TRUE	FALSE	red
ENSG00000120690.16	ELF1	125.708	62.0388	155.045	-0.30261	0.921055	0.986918	-1.32145	4.52607e-05	0.000714736	FALSE	TRUE	FALSE	red
ENSG00000105974.12	CAV1	22.5793	17.9185	45.0734	-0.997277	0.136981	0.589039	-1.33083	0.000763767	0.00636371	FALSE	TRUE	FALSE	red
ENSG00000175048.17	ZDHHC14	25.0156	12.8408	32.3595	-0.37136	0.657368	0.92075	-1.33345	0.00011306	0.00145915	FALSE	TRUE	FALSE	red
ENSG00000178078.11	STAP2	35.0736	11.0228	27.8751	0.331407	0.000553856	0.0528831	-1.33849	2.89617e-07	1.26908e-05	FALSE	TRUE	FALSE	red
ENSG00000065485.20	PDIA5	27.6668	17.5703	44.5361	-0.686822	0.271553	0.723917	-1.34184	4.09576e-06	0.000110701	FALSE	TRUE	FALSE	red
ENSG00000175287.19	PHYHD1	11.6427	4.03944	10.2515	0.183584	0.503931	0.856566	-1.34361	1.25537e-10	2.18892e-08	FALSE	TRUE	FALSE	red
ENSG00000070785.17	EIF2B3	83.9581	56.5515	143.852	-0.77684	0.00517064	0.162778	-1.34694	5.943e-09	5.43606e-07	FALSE	TRUE	FALSE	red
ENSG00000198429.10	ZNF69	81.0961	33.3362	84.8893	-0.0659503	0.11413	0.551215	-1.34849	1.50558e-05	0.000300739	FALSE	TRUE	FALSE	red
ENSG00000118495.20	PLAGL1	10.8428	5.75867	14.6709	-0.436219	0.414681	0.815344	-1.34915	0.00117742	0.00887411	FALSE	TRUE	FALSE	red
ENSG00000141404.16	GNAL	29.8955	8.5938	21.9549	0.445386	0.233823	0.693144	-1.35317	1.01223e-06	3.53733e-05	FALSE	TRUE	FALSE	red
ENSG00000206530.11	CFAP44	50.1292	16.8848	43.1603	0.215945	0.823592	0.965006	-1.35398	0.000181106	0.00211449	FALSE	TRUE	FALSE	red
ENSG00000056972.20	TRAF3IP2	30.3027	15.5978	39.8921	-0.396659	0.873515	0.978101	-1.35477	7.13055e-05	0.0010219	FALSE	TRUE	FALSE	red
ENSG00000135315.12	CEP162	94.2309	35.3291	90.5017	0.0582552	0.782039	0.955169	-1.35709	1.14842e-06	3.93118e-05	FALSE	TRUE	FALSE	red
ENSG00000070182.21	SPTB	148.764	37.8648	97.0122	0.616786	0.00243404	0.117744	-1.35731	0.000324755	0.00332685	FALSE	TRUE	FALSE	red
ENSG00000080823.23	MOK	30.6607	11.1957	28.7354	0.0935626	0.732094	0.942748	-1.35989	2.74337e-05	0.000481355	FALSE	TRUE	FALSE	red
ENSG00000088756.12	ARHGAP28	16.8191	12.4642	32.0267	-0.929174	0.00969778	0.211008	-1.36149	0.000277213	0.00296314	FALSE	TRUE	FALSE	red
ENSG00000078487.17	ZCWPW1	11.9623	4.4487	11.4519	0.0629146	0.738853	0.944566	-1.36413	2.65827e-07	1.18975e-05	FALSE	TRUE	FALSE	red
ENSG00000136141.15	LRCH1	49.8951	30.3307	78.3329	-0.650721	0.453427	0.833016	-1.36884	0.000697893	0.00594506	FALSE	TRUE	FALSE	red
ENSG00000164197.12	RNF180	185.342	75.7498	195.645	-0.0780461	0.170947	0.630192	-1.36893	0.00107076	0.00824065	FALSE	TRUE	FALSE	red
ENSG00000173041.12	ZNF680	29.6628	12.5423	32.4672	-0.130328	0.952022	0.993152	-1.37219	2.98493e-05	0.000517233	FALSE	TRUE	FALSE	red
ENSG00000185650.10	ZFP36L1	128.713	83.778	216.935	-0.753106	0.38898	0.801496	-1.37262	0.00025765	0.00279689	FALSE	TRUE	FALSE	red
ENSG00000082458.12	DLG3	96.5361	38.1472	98.789	-0.0332817	0.0239307	0.30871	-1.37277	4.84577e-05	0.000753142	FALSE	TRUE	FALSE	red
ENSG00000135272.11	MDFIC	26.4969	10.3681	26.8741	-0.0203924	0.76602	0.951242	-1.37406	0.000100811	0.00133879	FALSE	TRUE	FALSE	red
ENSG00000109458.8	GAB1	75.5877	39.3649	102.102	-0.433791	0.805922	0.961055	-1.37503	0.00109304	0.00836978	FALSE	TRUE	FALSE	red
ENSG00000253389.2	AC113133.1	3.2222	0.929378	2.41262	0.417447	0.46842	0.839234	-1.37626	1.41646e-09	1.69358e-07	FALSE	TRUE	FALSE	red
ENSG00000244509.4	APOBEC3C	17.7994	10.2489	26.6088	-0.580077	0.714377	0.939457	-1.37643	0.000868323	0.00700813	FALSE	TRUE	FALSE	red
ENSG00000187240.16	DYNC2H1	401.392	193.732	503.797	-0.327829	0.239851	0.69784	-1.37878	1.50465e-05	0.000300739	FALSE	TRUE	FALSE	red
ENSG00000151491.14	EPS8	102.855	37.6847	98.1365	0.0677556	0.786524	0.9561	-1.38081	0.00060367	0.00527668	FALSE	TRUE	FALSE	red
ENSG00000162869.16	PPP1R21	140.836	60.6633	158.07	-0.166548	0.08621	0.49779	-1.38167	8.32554e-09	7.03844e-07	FALSE	TRUE	FALSE	red
ENSG00000135541.21	AHI1	184.589	90.0268	235.338	-0.350417	0.0559238	0.430149	-1.38631	2.62775e-06	7.65557e-05	FALSE	TRUE	FALSE	red
ENSG00000188010.14	MORN2	64.7131	26.9716	70.558	-0.124751	0.106635	0.540423	-1.38737	6.67182e-05	0.000971127	FALSE	TRUE	FALSE	red
ENSG00000188343.13	FAM92A	41.3313	15.3481	40.1906	0.0403768	0.00374413	0.140497	-1.3888	0.00022135	0.00247673	FALSE	TRUE	FALSE	red
ENSG00000165923.16	AGBL2	5.80953	3.30897	8.66605	-0.576955	0.00210421	0.107191	-1.38899	5.94204e-06	0.000147354	FALSE	TRUE	FALSE	red
ENSG00000139974.15	SLC38A6	79.2672	33.5829	87.9667	-0.150233	0.300905	0.74655	-1.38923	4.84011e-07	1.90632e-05	FALSE	TRUE	FALSE	red
ENSG00000143412.10	ANXA9	30.4305	11.6405	30.5535	-0.00582082	0.135539	0.586177	-1.39219	2.83108e-06	8.08693e-05	FALSE	TRUE	FALSE	red
ENSG00000119431.9	HDHD3	46.5356	13.8345	36.3378	0.356863	0.483975	0.846075	-1.3932	2.60928e-09	2.74696e-07	FALSE	TRUE	FALSE	red
ENSG00000148225.16	WDR31	35.2878	12.0522	31.7075	0.154345	0.340756	0.773291	-1.39553	3.56646e-07	1.48875e-05	FALSE	TRUE	FALSE	red
ENSG00000151687.14	ANKAR	65.1712	27.5873	72.7085	-0.157889	0.806216	0.961055	-1.39812	4.2172e-07	1.70108e-05	FALSE	TRUE	FALSE	red
ENSG00000078596.11	ITM2A	39.1385	19.9444	52.8769	-0.43405	0.65957	0.921625	-1.40666	0.00111784	0.00850908	FALSE	TRUE	FALSE	red
ENSG00000079691.18	CARMIL1	60.5112	27.6288	73.2651	-0.275924	0.897849	0.983403	-1.40696	0.000862044	0.0069709	FALSE	TRUE	FALSE	red
ENSG00000178821.13	TMEM52	1.56433	0.926891	2.46127	-0.65386	0.129965	0.575439	-1.40893	0.000147897	0.00181233	FALSE	TRUE	FALSE	red
ENSG00000235663.1	SAPCD1-AS1	0.850862	0.303293	0.806766	0.0767748	0.496254	0.853228	-1.41144	0.000877053	0.00705817	FALSE	TRUE	FALSE	red
ENSG00000172638.13	EFEMP2	71.8093	33.7934	90.1437	-0.328057	0.0865756	0.498698	-1.41549	0.000586761	0.00516001	FALSE	TRUE	FALSE	red
ENSG00000163536.12	SERPINI1	27.1343	9.4549	25.2462	0.104053	0.470477	0.840361	-1.41693	5.4243e-05	0.00082468	FALSE	TRUE	FALSE	red
ENSG00000174032.17	SLC25A30	14.4416	8.1745	21.8304	-0.596109	0.294207	0.74131	-1.41713	2.36618e-06	7.0981e-05	FALSE	TRUE	FALSE	red
ENSG00000138640.15	FAM13A	352.65	171.462	459.509	-0.381855	0.666432	0.924322	-1.42221	0.000181144	0.00211449	FALSE	TRUE	FALSE	red
ENSG00000184260.6	H2AC20	121.637	74.204	198.942	-0.709771	0.460314	0.835057	-1.42278	1.25496e-05	0.000259343	FALSE	TRUE	FALSE	red
ENSG00000143797.12	MBOAT2	131.13	60.5671	162.599	-0.310328	0.0278798	0.328877	-1.42472	1.93671e-05	0.000370076	FALSE	TRUE	FALSE	red
ENSG00000165475.15	CRYL1	34.201	17.8166	47.8518	-0.484535	0.308883	0.753914	-1.42535	0.00019737	0.00225207	FALSE	TRUE	FALSE	red
ENSG00000198520.12	ARMH1	1.88508	0.980942	2.63463	-0.482978	0.0138712	0.249388	-1.42536	3.77059e-07	1.55076e-05	FALSE	TRUE	FALSE	red
ENSG00000092330.18	TINF2	813.401	397.777	1068.93	-0.394128	0.905083	0.984101	-1.42614	0.000473303	0.00439901	FALSE	TRUE	FALSE	red
ENSG00000164035.10	EMCN	25.2133	9.67682	26.0636	-0.0478527	0.124575	0.568251	-1.42943	0.0012966	0.00951084	FALSE	TRUE	FALSE	red
ENSG00000163596.16	ICA1L	37.5428	14.7347	39.7407	-0.0820799	0.854094	0.973812	-1.4314	5.69648e-06	0.000142318	FALSE	TRUE	FALSE	red
ENSG00000133104.14	SPART	138.903	53.7208	144.994	-0.0619145	0.00491487	0.159773	-1.43244	0.000198441	0.0022612	FALSE	TRUE	FALSE	red
ENSG00000164708.6	PGAM2	1.38033	0.95959	2.59429	-0.910329	0.012529	0.240517	-1.43485	3.10157e-06	8.71093e-05	FALSE	TRUE	FALSE	red
ENSG00000119943.13	PYROXD2	8.71784	4.64101	12.562	-0.527024	0.0302551	0.338901	-1.43656	3.93981e-05	0.000639036	FALSE	TRUE	FALSE	red
ENSG00000100612.14	DHRS7	325.315	143.133	387.724	-0.253195	0.723788	0.941025	-1.43767	1.80666e-08	1.29793e-06	FALSE	TRUE	FALSE	red
ENSG00000144712.12	CAND2	26.598	10.553	28.5865	-0.104016	0.87097	0.977834	-1.43768	7.24109e-09	6.346e-07	FALSE	TRUE	FALSE	red
ENSG00000144445.17	KANSL1L	2307.44	1060.79	2876.12	-0.317829	0.315933	0.759467	-1.43898	0.00035344	0.00354302	FALSE	TRUE	FALSE	red
ENSG00000000003.15	TSPAN6	69.5156	35.2178	95.9205	-0.464501	0.354499	0.782673	-1.44553	0.000368463	0.00363876	FALSE	TRUE	FALSE	red
ENSG00000108384.15	RAD51C	58.3088	30.4527	82.9667	-0.508817	0.324928	0.765654	-1.44596	2.45291e-06	7.28405e-05	FALSE	TRUE	FALSE	red
ENSG00000156535.15	CD109	3632.37	1823.77	4970.82	-0.452575	0.803523	0.960273	-1.44656	0.00110215	0.00841645	FALSE	TRUE	FALSE	red
ENSG00000099937.11	SERPIND1	5.7415	1.93744	5.2944	0.11696	0.474173	0.843088	-1.45032	0.000241351	0.00265439	FALSE	TRUE	FALSE	red
ENSG00000151929.10	BAG3	114.201	46.2787	126.799	-0.150965	0.0217172	0.2985	-1.45412	8.57369e-06	0.000195626	FALSE	TRUE	FALSE	red
ENSG00000130147.16	SH3BP4	20.0777	9.01687	24.761	-0.302475	0.87918	0.979366	-1.45737	0.000456514	0.00427829	FALSE	TRUE	FALSE	red
ENSG00000204815.10	TTC25	12.4787	3.44527	9.54632	0.386457	0.138824	0.590589	-1.47033	6.69813e-05	0.000973263	FALSE	TRUE	FALSE	red
ENSG00000173848.19	NET1	24.1144	14.15	39.3484	-0.70641	0.0505254	0.41497	-1.4755	1.30775e-07	6.67393e-06	FALSE	TRUE	FALSE	red
ENSG00000131044.17	TTLL9	5.9765	2.06235	5.73614	0.0592197	0.348348	0.778723	-1.47579	0.000353315	0.00354302	FALSE	TRUE	FALSE	red
ENSG00000093167.18	LRRFIP2	132.234	65.1905	181.408	-0.45615	0.220133	0.68306	-1.47651	9.92098e-10	1.28734e-07	FALSE	TRUE	FALSE	red
ENSG00000066629.18	EML1	85.019	34.0195	94.8197	-0.157402	0.391679	0.802399	-1.47882	2.74705e-07	1.22216e-05	FALSE	TRUE	FALSE	red
ENSG00000066185.13	ZMYND12	5.05917	2.79608	7.80523	-0.62554	0.00142902	0.0867992	-1.48103	8.82944e-09	7.31664e-07	FALSE	TRUE	FALSE	red
ENSG00000157578.13	LCA5L	7.59112	2.38119	6.65635	0.189582	0.570616	0.890026	-1.48305	0.000371292	0.00366454	FALSE	TRUE	FALSE	red
ENSG00000144815.16	NXPE3	54.3849	25.7959	72.1496	-0.407785	0.697854	0.934555	-1.48385	0.000128238	0.0016116	FALSE	TRUE	FALSE	red
ENSG00000163412.13	EIF4E3	17.6992	6.717	18.8423	-0.0902981	0.00720427	0.183428	-1.48809	0.00122745	0.00916005	FALSE	TRUE	FALSE	red
ENSG00000147872.10	PLIN2	15.3496	9.81863	27.5456	-0.843627	0.000320685	0.0387307	-1.48823	1.71627e-10	2.76237e-08	FALSE	TRUE	FALSE	red
ENSG00000177570.14	SAMD12	21.7187	8.00296	22.5136	-0.0518539	0.994106	1	-1.49219	3.41406e-08	2.23234e-06	FALSE	TRUE	FALSE	red
ENSG00000197776.8	KLHDC1	18.0554	6.9202	19.4795	-0.109528	0.657368	0.92075	-1.49307	3.35406e-07	1.42496e-05	FALSE	TRUE	FALSE	red
ENSG00000166669.13	ATF7IP2	4.34761	2.68334	7.56918	-0.799913	0.0251012	0.315052	-1.49611	0.000874044	0.00704412	FALSE	TRUE	FALSE	red
ENSG00000149050.10	ZNF214	20.2406	8.40367	23.7282	-0.229347	0.405937	0.811041	-1.49751	7.31436e-07	2.73293e-05	FALSE	TRUE	FALSE	red
ENSG00000128594.8	LRRC4	31.4674	9.90148	28.0551	0.165595	0.810653	0.961991	-1.50255	1.58711e-05	0.000313287	FALSE	TRUE	FALSE	red
ENSG00000115825.10	PRKD3	99.2184	45.8608	130.071	-0.39062	0.402347	0.808463	-1.50397	0.000227914	0.00252942	FALSE	TRUE	FALSE	red
ENSG00000154511.12	DIPK1A	33.3398	16.2422	46.1079	-0.46777	0.350047	0.779083	-1.50527	9.78261e-05	0.00130941	FALSE	TRUE	FALSE	red
ENSG00000172197.11	MBOAT1	28.9432	8.88318	25.2188	0.198728	0.55541	0.881261	-1.50535	1.0237e-05	0.000223121	FALSE	TRUE	FALSE	red
ENSG00000151376.16	ME3	73.61	33.0574	93.8602	-0.350611	0.893345	0.982219	-1.50554	9.57929e-06	0.00021182	FALSE	TRUE	FALSE	red
ENSG00000150054.18	MPP7	46.5304	15.3299	43.6078	0.0935878	0.939877	0.991548	-1.50824	0.000443154	0.00418385	FALSE	TRUE	FALSE	red
ENSG00000157992.12	KRTCAP3	16.6185	7.2646	20.7095	-0.317503	0.341443	0.773817	-1.51134	0.000486084	0.00449038	FALSE	TRUE	FALSE	red
ENSG00000162599.17	NFIA	98.3262	61.2523	174.64	-0.828738	0.0804933	0.484352	-1.51155	5.2791e-05	0.000807741	FALSE	TRUE	FALSE	red
ENSG00000186409.18	CCDC30	16.0007	4.05585	11.5822	0.46623	0.234162	0.693506	-1.51383	5.89009e-05	0.000876394	FALSE	TRUE	FALSE	red
ENSG00000197535.14	MYO5A	587.604	319.552	913.697	-0.636871	0.286621	0.735695	-1.51566	5.43757e-05	0.000825949	FALSE	TRUE	FALSE	red
ENSG00000172818.10	OVOL1	7.6322	2.57407	7.37412	0.0496278	0.100964	0.530253	-1.51842	5.39121e-05	0.000821141	FALSE	TRUE	FALSE	red
ENSG00000129295.9	LRRC6	33.5936	10.2178	29.3217	0.196218	0.460851	0.835057	-1.52088	9.85608e-05	0.00131669	FALSE	TRUE	FALSE	red
ENSG00000165195.15	PIGA	14.048	6.76314	19.4967	-0.472866	0.018233	0.275132	-1.52746	1.54385e-09	1.80716e-07	FALSE	TRUE	FALSE	red
ENSG00000092439.16	TRPM7	1080.38	460.191	1326.85	-0.296468	0.25128	0.707816	-1.5277	5.28512e-06	0.000134859	FALSE	TRUE	FALSE	red
ENSG00000177932.7	ZNF354C	16.147	6.20712	17.9039	-0.149012	0.385431	0.800321	-1.52828	0.00058253	0.0051402	FALSE	TRUE	FALSE	red
ENSG00000164066.13	INTU	29.1333	9.89283	28.5484	0.0292579	0.516626	0.863613	-1.52896	1.28381e-05	0.000264	FALSE	TRUE	FALSE	red
ENSG00000118620.13	ZNF430	68.0324	28.1033	81.1916	-0.255107	0.117649	0.556782	-1.53059	7.24971e-07	2.72092e-05	FALSE	TRUE	FALSE	red
ENSG00000103811.17	CTSH	108.83	47.6173	137.589	-0.338291	0.636558	0.912629	-1.53081	5.34713e-06	0.000135451	FALSE	TRUE	FALSE	red
ENSG00000160447.7	PKN3	9.73167	3.67391	10.6334	-0.127843	0.524046	0.867087	-1.53321	1.04156e-07	5.57018e-06	FALSE	TRUE	FALSE	red
ENSG00000256061.7	DNAAF4	1.93407	0.623342	1.80444	0.100091	0.472921	0.842494	-1.53345	9.5529e-06	0.000211796	FALSE	TRUE	FALSE	red
ENSG00000149599.15	DUSP15	21.3238	10.5388	30.5867	-0.520439	0.845209	0.970711	-1.5372	0.000192775	0.00221169	FALSE	TRUE	FALSE	red
ENSG00000115594.12	IL1R1	218.926	51.0605	148.387	0.561073	0.0191082	0.281008	-1.53909	0.00102785	0.0080136	FALSE	TRUE	FALSE	red
ENSG00000148057.16	IDNK	14.8874	5.40105	15.698	-0.076494	0.161899	0.62146	-1.53927	0.000250279	0.00273771	FALSE	TRUE	FALSE	red
ENSG00000042317.17	SPATA7	75.4071	31.1137	90.4725	-0.262778	0.320736	0.762976	-1.53993	4.11352e-06	0.000110701	FALSE	TRUE	FALSE	red
ENSG00000124198.9	ARFGEF2	860.145	455.989	1326.93	-0.625444	0.0118219	0.233565	-1.54103	8.8962e-08	4.86646e-06	FALSE	TRUE	FALSE	red
ENSG00000141540.11	TTYH2	6.88242	3.64507	10.6128	-0.624821	0.326648	0.766306	-1.54179	8.10856e-05	0.00113297	FALSE	TRUE	FALSE	red
ENSG00000151692.15	RNF144A	42.0335	18.3512	53.4339	-0.346215	0.637494	0.912629	-1.54188	1.13322e-05	0.000238905	FALSE	TRUE	FALSE	red
ENSG00000170382.12	LRRN2	19.2363	12.405	36.1878	-0.911672	0.564797	0.886805	-1.54457	8.98145e-05	0.00122727	FALSE	TRUE	FALSE	red
ENSG00000249242.8	TMEM150C	3.17738	1.59604	4.67838	-0.558175	0.721186	0.941025	-1.55151	0.000224267	0.00249601	FALSE	TRUE	FALSE	red
ENSG00000122035.7	RASL11A	4.26995	2.371	6.96207	-0.705298	0.428281	0.820386	-1.55402	7.78178e-05	0.00109554	FALSE	TRUE	FALSE	red
ENSG00000140398.14	NEIL1	21.4493	7.27988	21.3858	0.0042756	0.616846	0.905531	-1.55467	1.76799e-06	5.55243e-05	FALSE	TRUE	FALSE	red
ENSG00000122378.14	PRXL2A	112.544	46.6617	137.094	-0.284677	0.0750453	0.474609	-1.55486	2.39847e-05	0.000438296	FALSE	TRUE	FALSE	red
ENSG00000117477.12	CCDC181	40.3666	13.8156	40.6507	-0.0101172	0.455507	0.833742	-1.55698	5.02905e-06	0.000129311	FALSE	TRUE	FALSE	red
ENSG00000196391.11	ZNF774	5.53662	1.94401	5.75731	-0.0563893	0.685384	0.931566	-1.56636	4.37932e-06	0.000116311	FALSE	TRUE	FALSE	red
ENSG00000106733.21	NMRK1	83.2286	28.3559	84.0376	-0.0139545	0.230983	0.692336	-1.56739	2.22402e-08	1.54472e-06	FALSE	TRUE	FALSE	red
ENSG00000135299.17	ANKRD6	31.6884	13.0856	38.8615	-0.294387	0.184424	0.647583	-1.57036	6.83414e-05	0.000986178	FALSE	TRUE	FALSE	red
ENSG00000168297.16	PXK	78.2237	31.0238	92.2635	-0.238154	0.448602	0.83108	-1.57238	6.039e-10	8.15217e-08	FALSE	TRUE	FALSE	red
ENSG00000103534.17	TMC5	25.133	15.4352	45.9848	-0.871572	0.0126745	0.241698	-1.57493	2.82284e-06	8.07717e-05	FALSE	TRUE	FALSE	red
ENSG00000156110.14	ADK	76.3212	33.9932	101.408	-0.41002	0.501943	0.855453	-1.57686	9.31479e-09	7.61973e-07	FALSE	TRUE	FALSE	red
ENSG00000065882.16	TBC1D1	480.64	200.317	598.955	-0.317489	0.0708881	0.46837	-1.58016	6.40305e-05	0.000939358	FALSE	TRUE	FALSE	red
ENSG00000138678.11	GPAT3	53.0429	20.8859	62.7179	-0.241717	0.181323	0.643594	-1.58635	0.000152178	0.00184855	FALSE	TRUE	FALSE	red
ENSG00000161642.17	ZNF385A	17.117	6.43653	19.3321	-0.175571	0.0721106	0.469242	-1.58664	0.000468855	0.00436737	FALSE	TRUE	FALSE	red
ENSG00000011638.10	TMEM159	26.2153	14.5218	43.6458	-0.735432	0.113253	0.549598	-1.58762	9.16008e-16	7.30146e-13	FALSE	TRUE	FALSE	red
ENSG00000148842.18	CNNM2	155.384	80.3281	242.561	-0.642512	0.190587	0.655435	-1.59437	3.66006e-06	0.000100601	FALSE	TRUE	FALSE	red
ENSG00000010610.10	CD4	196.737	108.741	328.865	-0.741226	0.597249	0.896622	-1.5966	1.12443e-05	0.00023818	FALSE	TRUE	FALSE	red
ENSG00000186638.16	KIF24	15.7047	4.30223	13.0568	0.266395	0.44047	0.828256	-1.60165	9.19949e-05	0.00124487	FALSE	TRUE	FALSE	red
ENSG00000171962.18	DRC3	21.9214	7.64184	23.2017	-0.0818934	0.599364	0.897791	-1.60224	6.76577e-07	2.56227e-05	FALSE	TRUE	FALSE	red
ENSG00000132554.20	RGS22	2.79253	1.04759	3.18482	-0.189638	0.497736	0.854405	-1.60413	0.000540738	0.00485592	FALSE	TRUE	FALSE	red
ENSG00000144061.13	NPHP1	59.3538	18.6623	56.8245	0.0628286	0.510249	0.859883	-1.60639	2.71762e-12	8.12326e-10	FALSE	TRUE	FALSE	red
ENSG00000173320.12	STOX2	29.3556	13.2493	40.3431	-0.458684	0.0459375	0.399656	-1.60641	2.65542e-06	7.69016e-05	FALSE	TRUE	FALSE	red
ENSG00000128346.11	C22orf23	0.895216	0.463396	1.41125	-0.656661	0.0605971	0.441571	-1.60665	1.22713e-05	0.000255485	FALSE	TRUE	FALSE	red
ENSG00000175984.15	DENND2C	17.2122	6.78357	20.6956	-0.265892	0.7742	0.954544	-1.60921	7.03048e-06	0.000168842	FALSE	TRUE	FALSE	red
ENSG00000102349.18	KLF8	10.2379	4.91352	15.0177	-0.552742	0.730267	0.942456	-1.61184	0.000931016	0.00743525	FALSE	TRUE	FALSE	red
ENSG00000168874.13	ATOH8	2.04466	1.10557	3.39332	-0.730837	0.663159	0.922857	-1.61791	0.00123362	0.00918985	FALSE	TRUE	FALSE	red
ENSG00000008311.15	AASS	84.1225	35.8638	110.383	-0.39195	0.986585	0.999347	-1.62191	2.92882e-05	0.000509091	FALSE	TRUE	FALSE	red
ENSG00000137501.17	SYTL2	36.1658	17.9844	55.6274	-0.62117	0.0540542	0.425826	-1.62905	1.67417e-06	5.35202e-05	FALSE	TRUE	FALSE	red
ENSG00000100373.10	UPK3A	7.31395	3.37019	10.437	-0.512982	0.0331149	0.350115	-1.6308	0.00012983	0.00162666	FALSE	TRUE	FALSE	red
ENSG00000120279.6	MYCT1	8.28725	4.2829	13.3051	-0.683018	0.676052	0.92861	-1.63532	0.000618643	0.00536553	FALSE	TRUE	FALSE	red
ENSG00000058866.15	DGKG	12.3755	6.67223	20.7996	-0.749061	0.396987	0.804126	-1.64031	6.35173e-06	0.000156126	FALSE	TRUE	FALSE	red
ENSG00000171385.9	KCND3	7.10167	1.58082	4.93725	0.524451	0.423317	0.818567	-1.64303	1.11491e-05	0.000236833	FALSE	TRUE	FALSE	red
ENSG00000214274.9	ANG	4.56118	1.78614	5.57966	-0.29077	0.68741	0.931896	-1.64333	0.000587496	0.00516226	FALSE	TRUE	FALSE	red
ENSG00000140284.11	SLC27A2	13.3979	4.16885	13.0575	0.0371265	0.353701	0.782416	-1.64716	0.00114866	0.00870409	FALSE	TRUE	FALSE	red
ENSG00000198270.13	TMEM116	104.16	41.5852	130.911	-0.329789	0.0662573	0.457703	-1.65444	0.00127561	0.00940221	FALSE	TRUE	FALSE	red
ENSG00000186314.11	PRELID2	8.54483	3.50636	11.0401	-0.36963	0.905616	0.984119	-1.65471	0.000700635	0.00596235	FALSE	TRUE	FALSE	red
ENSG00000196172.9	ZNF681	8.91224	3.25615	10.2571	-0.202758	0.147843	0.602101	-1.65538	0.000894473	0.00719144	FALSE	TRUE	FALSE	red
ENSG00000120051.15	CFAP58	3.17766	0.83846	2.66187	0.255527	0.875044	0.978182	-1.66662	0.000598251	0.00524849	FALSE	TRUE	FALSE	red
ENSG00000005961.19	ITGA2B	6.18842	1.93876	6.16065	0.00648932	0.554777	0.881261	-1.66795	0.000225448	0.00250416	FALSE	TRUE	FALSE	red
ENSG00000114115.10	RBP1	43.5938	15.7811	50.1513	-0.202165	0.325324	0.765869	-1.66809	6.13004e-05	0.000907257	FALSE	TRUE	FALSE	red
ENSG00000158023.10	WDR66	16.7305	5.6866	18.0913	-0.112815	0.874454	0.978182	-1.66966	0.000252101	0.00274895	FALSE	TRUE	FALSE	red
ENSG00000163629.13	PTPN13	251.678	90.8429	289.594	-0.202455	0.575658	0.890662	-1.67259	2.03922e-05	0.000386574	FALSE	TRUE	FALSE	red
ENSG00000188312.14	CENPP	10.4679	4.31056	13.7452	-0.392954	0.365079	0.789792	-1.67298	0.000725392	0.00611705	FALSE	TRUE	FALSE	red
ENSG00000136383.6	ALPK3	45.9226	13.6419	43.5153	0.0776797	0.742928	0.945906	-1.67348	0.000443631	0.00418599	FALSE	TRUE	FALSE	red
ENSG00000185267.10	CDNF	3.98184	1.72327	5.51752	-0.470585	0.36185	0.787675	-1.67887	1.42448e-05	0.000286936	FALSE	TRUE	FALSE	red
ENSG00000134317.18	GRHL1	80.2599	27.0364	86.635	-0.110271	0.474481	0.843088	-1.68005	3.24254e-09	3.30957e-07	FALSE	TRUE	FALSE	red
ENSG00000138336.9	TET1	78.5143	36.9561	118.454	-0.593297	0.0604481	0.441571	-1.68044	2.97078e-07	1.295e-05	FALSE	TRUE	FALSE	red
ENSG00000134874.17	DZIP1	17.7929	10.1163	32.5774	-0.872574	0.604851	0.89929	-1.68719	0.000978366	0.00774771	FALSE	TRUE	FALSE	red
ENSG00000204071.10	TCEAL6	8.13784	2.32107	7.47502	0.122568	0.255118	0.710459	-1.68729	5.62881e-07	2.18609e-05	FALSE	TRUE	FALSE	red
ENSG00000166262.16	FAM227B	5.25751	1.79848	5.80856	-0.143799	0.221932	0.684396	-1.6914	1.36654e-09	1.65758e-07	FALSE	TRUE	FALSE	red
ENSG00000189129.14	PLAC9	3.76812	2.20466	7.12648	-0.919346	0.442895	0.829425	-1.69263	6.30444e-05	0.000928145	FALSE	TRUE	FALSE	red
ENSG00000178026.13	LRRC75B	5.062	1.44736	4.68991	0.110147	0.278529	0.729713	-1.69613	2.14285e-08	1.50711e-06	FALSE	TRUE	FALSE	red
ENSG00000152763.17	WDR78	47.0716	15.229	49.4028	-0.0697367	0.93875	0.991468	-1.69777	0.000126423	0.00159729	FALSE	TRUE	FALSE	red
ENSG00000150773.10	PIH1D2	10.1104	2.71999	8.82491	0.196182	0.433128	0.823568	-1.69798	4.66845e-06	0.000121812	FALSE	TRUE	FALSE	red
ENSG00000165030.4	NFIL3	19.3979	9.36872	30.4849	-0.65219	0.152242	0.608167	-1.70217	0.000328607	0.00335352	FALSE	TRUE	FALSE	red
ENSG00000030419.16	IKZF2	46.3515	21.541	70.4765	-0.604526	0.501344	0.855453	-1.71006	0.000250399	0.00273771	FALSE	TRUE	FALSE	red
ENSG00000153237.18	CCDC148	46.344	12.4243	40.874	0.181198	0.891966	0.982057	-1.71801	2.8894e-06	8.21149e-05	FALSE	TRUE	FALSE	red
ENSG00000139508.15	SLC46A3	54.4485	16.9329	56.0689	-0.042309	0.854034	0.973812	-1.72737	2.08123e-05	0.000392316	FALSE	TRUE	FALSE	red
ENSG00000179029.15	TMEM107	10.3668	3.52893	11.6897	-0.173267	0.0730233	0.470076	-1.72793	7.146e-06	0.000170637	FALSE	TRUE	FALSE	red
ENSG00000151090.20	THRB	18.9363	6.02168	20.0167	-0.0800458	0.234531	0.693506	-1.73296	1.39179e-05	0.00028239	FALSE	TRUE	FALSE	red
ENSG00000257446.4	ZNF878	0.715104	0.223466	0.744412	-0.0579476	0.190704	0.655435	-1.73604	6.74423e-05	0.000976725	FALSE	TRUE	FALSE	red
ENSG00000076770.14	MBNL3	10.5172	4.18837	13.9929	-0.411956	0.276378	0.728157	-1.74024	0.000362344	0.00360599	FALSE	TRUE	FALSE	red
ENSG00000174611.12	KY	4.16549	1.72477	5.77048	-0.470207	0.411028	0.813202	-1.74229	0.00101775	0.00796825	FALSE	TRUE	FALSE	red
ENSG00000213853.10	EMP2	33.0349	9.45641	31.6844	0.0602183	0.168135	0.626662	-1.74441	2.7741e-06	7.96496e-05	FALSE	TRUE	FALSE	red
ENSG00000168306.13	ACOX2	58.995	21.8993	73.3914	-0.31502	0.249933	0.70726	-1.74473	0.000944591	0.00752571	FALSE	TRUE	FALSE	red
ENSG00000169891.18	REPS2	73.5832	28.2621	95.3138	-0.373309	0.333614	0.76885	-1.75382	0.000446277	0.00419912	FALSE	TRUE	FALSE	red
ENSG00000177354.12	C10orf71	103.128	44.7353	150.931	-0.54946	0.790133	0.957198	-1.75441	0.00117963	0.0088785	FALSE	TRUE	FALSE	red
ENSG00000112530.11	PACRG	3.60695	1.38046	4.65756	-0.368795	0.0599193	0.441108	-1.75442	4.36743e-05	0.000695491	FALSE	TRUE	FALSE	red
ENSG00000164684.13	ZNF704	43.1135	10.9693	37.0799	0.217503	0.457336	0.834146	-1.75717	3.94558e-07	1.60303e-05	FALSE	TRUE	FALSE	red
ENSG00000167081.18	PBX3	314.202	100.203	339.908	-0.113451	0.992764	1	-1.76221	0.000399019	0.0038723	FALSE	TRUE	FALSE	red
ENSG00000095203.14	EPB41L4B	36.5986	10.6214	36.0414	0.0221333	0.0366414	0.365353	-1.76268	1.54505e-06	5.01453e-05	FALSE	TRUE	FALSE	red
ENSG00000144840.10	RABL3	43.0564	14.6643	49.8648	-0.211793	0.80308	0.960273	-1.76572	6.97473e-11	1.3118e-08	FALSE	TRUE	FALSE	red
ENSG00000188316.15	ENO4	3.13826	0.778042	2.64954	0.244225	0.800177	0.959886	-1.76782	6.78471e-06	0.000164648	FALSE	TRUE	FALSE	red
ENSG00000132881.12	CPLANE2	7.91184	3.25596	11.113	-0.490158	0.929598	0.989728	-1.77109	2.26183e-06	6.87128e-05	FALSE	TRUE	FALSE	red
ENSG00000272182.1	AC135507.1	1.45672	0.659657	2.26069	-0.63404	0.366229	0.790633	-1.77698	5.54267e-05	0.000836598	FALSE	TRUE	FALSE	red
ENSG00000184384.14	MAML2	53.0144	25.0056	85.7312	-0.693436	0.218807	0.681883	-1.77757	0.000610808	0.00531963	FALSE	TRUE	FALSE	red
ENSG00000163617.11	CCDC191	72.0434	17.01	58.3622	0.303832	0.295828	0.742033	-1.77865	1.59439e-06	5.14228e-05	FALSE	TRUE	FALSE	red
ENSG00000167191.12	GPRC5B	90.3903	19.3602	66.4512	0.443874	0.453477	0.833016	-1.7792	3.1136e-06	8.73008e-05	FALSE	TRUE	FALSE	red
ENSG00000124374.9	PAIP2B	13.8764	4.03737	13.8877	-0.00117406	0.0598985	0.441108	-1.78231	1.8501e-06	5.77777e-05	FALSE	TRUE	FALSE	red
ENSG00000182054.10	IDH2	119.11	40.9162	140.886	-0.24223	0.108889	0.543591	-1.78378	4.03478e-05	0.000650563	FALSE	TRUE	FALSE	red
ENSG00000198932.13	GPRASP1	87.7156	30.2465	104.341	-0.2504	0.739442	0.94463	-1.78647	2.67225e-05	0.000470851	FALSE	TRUE	FALSE	red
ENSG00000137767.14	SQOR	12.2529	5.64367	19.5037	-0.670622	0.0758663	0.476137	-1.78904	2.51954e-07	1.14295e-05	FALSE	TRUE	FALSE	red
ENSG00000213626.13	LBH	67.9545	31.0746	107.63	-0.663434	0.0259174	0.319331	-1.79227	4.99431e-10	6.90907e-08	FALSE	TRUE	FALSE	red
ENSG00000164736.6	SOX17	1.21019	0.554337	1.92063	-0.666347	0.210541	0.67303	-1.79275	0.00015154	0.00184482	FALSE	TRUE	FALSE	red
ENSG00000141505.12	ASGR1	5.8639	1.35673	4.70343	0.318147	0.783317	0.955169	-1.79358	0.00111393	0.00849482	FALSE	TRUE	FALSE	red
ENSG00000118307.19	CASC1	27.5036	8.46883	29.523	-0.102218	0.915698	0.985925	-1.80161	4.54381e-05	0.000715989	FALSE	TRUE	FALSE	red
ENSG00000133101.10	CCNA1	58.4886	29.9792	104.897	-0.842749	0.57965	0.891335	-1.80694	0.000534652	0.00482195	FALSE	TRUE	FALSE	red
ENSG00000160229.13	ZNF66	11.8534	4.29828	15.1318	-0.352287	0.32484	0.765654	-1.81575	0.000602286	0.00527284	FALSE	TRUE	FALSE	red
ENSG00000118515.11	SGK1	1342.34	427.776	1507.8	-0.167693	0.489781	0.849583	-1.81752	8.73821e-09	7.27706e-07	FALSE	TRUE	FALSE	red
ENSG00000108830.10	RND2	11.6413	3.91782	13.8235	-0.247874	0.408645	0.811994	-1.819	6.80442e-05	0.000983586	FALSE	TRUE	FALSE	red
ENSG00000171811.14	CFAP46	8.60594	2.17156	7.67729	0.164735	0.166823	0.626031	-1.82187	0.000667388	0.0057172	FALSE	TRUE	FALSE	red
ENSG00000163075.13	CFAP221	7.14021	2.4044	8.51213	-0.253554	0.846517	0.970878	-1.82384	0.000508102	0.00464	FALSE	TRUE	FALSE	red
ENSG00000187098.15	MITF	51.2278	22.0523	78.1643	-0.609584	0.982804	0.998696	-1.82558	7.67445e-08	4.29641e-06	FALSE	TRUE	FALSE	red
ENSG00000036828.17	CASR	2314.98	985.375	3501.96	-0.597166	0.734417	0.943379	-1.82942	2.19581e-09	2.42348e-07	FALSE	TRUE	FALSE	red
ENSG00000259768.6	AC004943.2	3.0275	1.0101	3.59501	-0.24787	0.640245	0.914047	-1.83149	0.000819474	0.00672081	FALSE	TRUE	FALSE	red
ENSG00000070081.17	NUCB2	941.324	398.706	1421.23	-0.594375	0.123766	0.565979	-1.83374	4.55569e-08	2.83486e-06	FALSE	TRUE	FALSE	red
ENSG00000109472.14	CPE	239.008	111.185	397.708	-0.734651	0.967908	0.996603	-1.83875	1.6754e-06	5.35202e-05	FALSE	TRUE	FALSE	red
ENSG00000147100.11	SLC16A2	37.2831	14.0092	50.2098	-0.429447	0.0360301	0.362698	-1.84159	0.00134219	0.00979379	FALSE	TRUE	FALSE	red
ENSG00000054654.18	SYNE2	547.528	165.163	594.514	-0.118779	0.703849	0.936326	-1.84782	4.59381e-10	6.50753e-08	FALSE	TRUE	FALSE	red
ENSG00000268288.1	AL589765.5	1.95036	0.756539	2.72612	-0.483109	0.47553	0.843264	-1.84936	7.8387e-05	0.0011017	FALSE	TRUE	FALSE	red
ENSG00000085563.15	ABCB1	12.7607	4.73745	17.0794	-0.42055	0.924393	0.987816	-1.85008	0.000669072	0.00572869	FALSE	TRUE	FALSE	red
ENSG00000185272.14	RBM11	7.17291	2.72836	9.89454	-0.464075	0.367812	0.791479	-1.8586	0.000357674	0.00357226	FALSE	TRUE	FALSE	red
ENSG00000181856.15	SLC2A4	19.3652	7.48267	27.2771	-0.494226	0.333937	0.768941	-1.86606	0.000134824	0.00167669	FALSE	TRUE	FALSE	red
ENSG00000096696.14	DSP	3081.26	1117.25	4099.68	-0.411988	0.611553	0.903435	-1.87555	0.000433628	0.00410316	FALSE	TRUE	FALSE	red
ENSG00000175600.15	SUGCT	8.54967	3.86628	14.2244	-0.734423	0.298544	0.745108	-1.87935	5.71508e-07	2.20935e-05	FALSE	TRUE	FALSE	red
ENSG00000204334.7	ERICH2	3.71291	0.671903	2.48638	0.578501	0.261335	0.715679	-1.88772	0.000240469	0.00264817	FALSE	TRUE	FALSE	red
ENSG00000163659.13	TIPARP	475.762	215.949	802.092	-0.753526	0.741481	0.945682	-1.89308	8.26828e-07	3.03515e-05	FALSE	TRUE	FALSE	red
ENSG00000186019.11	AC021092.1	9.57091	3.2791	12.191	-0.349091	0.0963875	0.521918	-1.89445	0.000269372	0.00289597	FALSE	TRUE	FALSE	red
ENSG00000183762.12	KREMEN1	47.3571	15.5333	57.8545	-0.288848	0.361374	0.787211	-1.89707	3.69882e-08	2.39979e-06	FALSE	TRUE	FALSE	red
ENSG00000181004.10	BBS12	36.8094	10.6593	39.7837	-0.1121	0.141718	0.593407	-1.90006	1.03891e-06	3.60795e-05	FALSE	TRUE	FALSE	red
ENSG00000234602.9	MCIDAS	4.87653	0.958062	3.57623	0.447417	0.856318	0.974122	-1.90025	2.19445e-07	1.03182e-05	FALSE	TRUE	FALSE	red
ENSG00000167123.19	CERCAM	69.5755	20.8207	77.911	-0.163247	0.0852504	0.495763	-1.90381	8.44984e-06	0.000194022	FALSE	TRUE	FALSE	red
ENSG00000142632.17	ARHGEF19	6.55407	1.79605	6.72411	-0.0369504	0.430482	0.821963	-1.90451	3.19308e-05	0.000545771	FALSE	TRUE	FALSE	red
ENSG00000242593.7	AC006148.1	0.284653	0.0963223	0.361233	-0.343728	0.218966	0.681906	-1.90699	7.25686e-05	0.00103498	FALSE	TRUE	FALSE	red
ENSG00000179256.2	SMCO3	2.66807	0.766171	2.87986	-0.110205	0.661254	0.921984	-1.91026	0.000224189	0.00249601	FALSE	TRUE	FALSE	red
ENSG00000100558.9	PLEK2	10.8341	2.66241	10.0248	0.112004	0.459211	0.834875	-1.91277	1.52926e-05	0.000304379	FALSE	TRUE	FALSE	red
ENSG00000174628.16	IQCK	53.7754	10.821	40.8278	0.397393	0.369148	0.792038	-1.91571	7.40586e-08	4.15995e-06	FALSE	TRUE	FALSE	red
ENSG00000158246.8	TENT5B	1.78012	0.363444	1.37703	0.370412	0.482868	0.84578	-1.92176	0.000293384	0.00309767	FALSE	TRUE	FALSE	red
ENSG00000112559.14	MDFI	1.36025	0.565778	2.14561	-0.657521	0.301911	0.747871	-1.92308	0.00041847	0.00399727	FALSE	TRUE	FALSE	red
ENSG00000187554.14	TLR5	22.0853	6.76753	25.6787	-0.217485	0.851733	0.973489	-1.92387	3.35358e-07	1.42496e-05	FALSE	TRUE	FALSE	red
ENSG00000116729.14	WLS	77.1363	20.829	79.2524	-0.0390455	0.0257412	0.318267	-1.92786	7.15631e-07	2.6919e-05	FALSE	TRUE	FALSE	red
ENSG00000188641.14	DPYD	51.1046	24.354	92.9327	-0.862734	0.390314	0.802316	-1.93203	0.000493762	0.00454081	FALSE	TRUE	FALSE	red
ENSG00000135678.12	CPM	19.01	8.78972	33.9042	-0.834706	0.0519501	0.420081	-1.94757	1.26298e-05	0.000260679	FALSE	TRUE	FALSE	red
ENSG00000128656.15	CHN1	127.803	58.6493	228.54	-0.838522	0.261689	0.715994	-1.96226	5.69003e-05	0.000852689	FALSE	TRUE	FALSE	red
ENSG00000178075.20	GRAMD1C	47.4994	12.9077	50.3295	-0.0834925	0.0834316	0.491454	-1.96317	0.000115429	0.00148058	FALSE	TRUE	FALSE	red
ENSG00000120693.13	SMAD9	9.93074	2.97718	11.6768	-0.233668	0.192735	0.657625	-1.97162	0.00033023	0.00336032	FALSE	TRUE	FALSE	red
ENSG00000261652.3	C15orf65	5.002	1.95145	7.67444	-0.617555	0.767644	0.951887	-1.97552	2.26247e-07	1.04907e-05	FALSE	TRUE	FALSE	red
ENSG00000114812.13	VIPR1	6.80297	1.98282	7.82711	-0.202316	0.0228035	0.302669	-1.98092	0.000773085	0.00642456	FALSE	TRUE	FALSE	red
ENSG00000138400.13	MDH1B	36.481	10.1329	40.1485	-0.138203	0.292825	0.741067	-1.9863	3.14642e-07	1.35742e-05	FALSE	TRUE	FALSE	red
ENSG00000196632.10	WNK3	78.4319	21.9159	87.0174	-0.149863	0.174294	0.633559	-1.98933	4.63139e-06	0.000121322	FALSE	TRUE	FALSE	red
ENSG00000160188.10	RSPH1	10.3736	2.28899	9.09237	0.190191	0.806067	0.961055	-1.98995	7.75306e-05	0.00109395	FALSE	TRUE	FALSE	red
ENSG00000134138.20	MEIS2	13.9871	6.00666	23.8911	-0.772373	0.542394	0.876288	-1.99184	0.00046183	0.00431634	FALSE	TRUE	FALSE	red
ENSG00000066382.16	MPPED2	12.2829	4.19158	16.7201	-0.444932	0.527095	0.868881	-1.99602	3.19527e-05	0.000545771	FALSE	TRUE	FALSE	red
ENSG00000139714.12	MORN3	9.67592	2.66131	10.6293	-0.135576	0.0848019	0.494574	-1.99784	5.6126e-05	0.000845629	FALSE	TRUE	FALSE	red
ENSG00000179057.13	IGSF22	1.43558	0.48578	1.94707	-0.43967	0.871421	0.977834	-2.00293	0.00116632	0.00881398	FALSE	TRUE	FALSE	red
ENSG00000113369.9	ARRDC3	259.182	105.716	423.82	-0.709486	0.093422	0.514724	-2.00326	7.74343e-12	2.02527e-09	FALSE	TRUE	FALSE	red
ENSG00000123360.12	PDE1B	14.5761	4.98837	20.2643	-0.475334	0.93647	0.991251	-2.0223	0.000225131	0.0025023	FALSE	TRUE	FALSE	red
ENSG00000110318.15	CEP126	27.5871	9.07488	36.9092	-0.419985	0.852146	0.973489	-2.02403	0.000255467	0.00277679	FALSE	TRUE	FALSE	red
ENSG00000111846.18	GCNT2	7.40103	3.58251	14.5713	-0.977333	0.00130705	0.0833448	-2.02409	2.63856e-06	7.66786e-05	FALSE	TRUE	FALSE	red
ENSG00000140092.14	FBLN5	32.6727	15.4111	62.7824	-0.942276	0.282402	0.732421	-2.02639	1.52049e-07	7.48575e-06	FALSE	TRUE	FALSE	red
ENSG00000163040.14	CCDC74A	37.0277	8.16779	33.3639	0.150317	0.46315	0.83587	-2.03027	9.45882e-06	0.000210827	FALSE	TRUE	FALSE	red
ENSG00000163879.11	DNALI1	21.8889	4.8513	19.825	0.142878	0.979518	0.997843	-2.03088	1.48875e-10	2.51718e-08	FALSE	TRUE	FALSE	red
ENSG00000172771.12	EFCAB12	4.50102	1.34569	5.50686	-0.290979	0.120899	0.561381	-2.03288	5.66547e-09	5.32659e-07	FALSE	TRUE	FALSE	red
ENSG00000170485.17	NPAS2	4.60473	1.6396	6.72652	-0.546744	0.7792	0.955105	-2.03651	0.00035476	0.00354951	FALSE	TRUE	FALSE	red
ENSG00000174740.8	PABPC5	3.50165	1.0368	4.26718	-0.285249	0.686602	0.931872	-2.04115	9.31957e-06	0.000208836	FALSE	TRUE	FALSE	red
ENSG00000105877.18	DNAH11	4187	1165.48	4809.45	-0.199955	0.971467	0.996897	-2.04495	4.03809e-05	0.000650563	FALSE	TRUE	FALSE	red
ENSG00000148671.14	ADIRF	12.3518	5.35055	22.2168	-0.846933	0.429131	0.820605	-2.05389	2.86437e-08	1.92557e-06	FALSE	TRUE	FALSE	red
ENSG00000167799.10	NUDT8	7.05892	2.02954	8.45299	-0.260014	0.751812	0.947735	-2.05831	5.73342e-08	3.42756e-06	FALSE	TRUE	FALSE	red
ENSG00000198624.13	CCDC69	34.2464	8.71403	36.3087	-0.084365	0.0619518	0.445511	-2.0589	2.94069e-09	3.0574e-07	FALSE	TRUE	FALSE	red
ENSG00000206561.13	COLQ	4.1358	1.60432	6.76318	-0.709533	0.000997371	0.0740392	-2.07574	3.81432e-07	1.5649e-05	FALSE	TRUE	FALSE	red
ENSG00000146469.13	VIP	0.559997	0.12741	0.537826	0.0582812	0.508488	0.859193	-2.07766	0.00128096	0.00942255	FALSE	TRUE	FALSE	red
ENSG00000136111.14	TBC1D4	121.195	38.5835	162.933	-0.42694	0.440836	0.828287	-2.07822	0.000106654	0.00139366	FALSE	TRUE	FALSE	red
ENSG00000162069.16	BICDL2	13.9674	2.9666	12.5533	0.153996	0.0536761	0.424866	-2.08118	3.92235e-06	0.000106585	FALSE	TRUE	FALSE	red
ENSG00000101384.12	JAG1	212.289	56.3682	240.293	-0.178765	0.297639	0.744333	-2.09184	1.6961e-07	8.20549e-06	FALSE	TRUE	FALSE	red
ENSG00000196381.11	ZNF781	2.4352	0.915945	3.94338	-0.695397	0.0174683	0.270433	-2.1061	2.30584e-06	6.95449e-05	FALSE	TRUE	FALSE	red
ENSG00000007174.18	DNAH9	11.9085	2.65647	11.4915	0.051425	0.435553	0.82535	-2.11298	0.000705877	0.00599476	FALSE	TRUE	FALSE	red
ENSG00000254535.4	PABPC4L	29.0749	8.40202	36.3505	-0.322199	0.0863182	0.497945	-2.11317	6.14831e-08	3.60295e-06	FALSE	TRUE	FALSE	red
ENSG00000183439.9	TRIM61	0.586883	0.231901	1.00679	-0.778621	0.550695	0.880808	-2.11818	0.00100419	0.00789165	FALSE	TRUE	FALSE	red
ENSG00000118242.16	MREG	8.17546	2.46921	10.7442	-0.394192	0.0243208	0.310495	-2.12144	1.8514e-09	2.10821e-07	FALSE	TRUE	FALSE	red
ENSG00000174599.5	TRAM1L1	5.90716	2.03571	8.87216	-0.58682	0.1384	0.59041	-2.12376	1.30898e-05	0.000268188	FALSE	TRUE	FALSE	red
ENSG00000139263.11	LRIG3	60.2336	19.0977	83.4603	-0.470523	0.557348	0.882552	-2.12769	3.17393e-09	3.25942e-07	FALSE	TRUE	FALSE	red
ENSG00000136842.14	TMOD1	16.2632	4.88736	21.4064	-0.396432	0.581516	0.891558	-2.13092	3.88903e-05	0.000632638	FALSE	TRUE	FALSE	red
ENSG00000171877.21	FRMD5	2.36545	0.514779	2.25853	0.0667324	0.414653	0.815344	-2.13336	8.89505e-05	0.00121745	FALSE	TRUE	FALSE	red
ENSG00000155792.10	DEPTOR	46.0032	16.3025	72.1945	-0.650154	0.961677	0.995421	-2.14679	2.58685e-08	1.74602e-06	FALSE	TRUE	FALSE	red
ENSG00000198521.12	ZNF43	59.4908	16.289	72.7593	-0.290466	0.442297	0.829411	-2.15923	1.77102e-10	2.78847e-08	FALSE	TRUE	FALSE	red
ENSG00000218336.9	TENM3	84.9014	32.448	145.179	-0.773977	0.308315	0.753611	-2.16164	0.000375764	0.0036956	FALSE	TRUE	FALSE	red
ENSG00000214595.12	EML6	26.8608	5.4823	24.5597	0.129208	0.478926	0.844616	-2.16344	3.46359e-07	1.46038e-05	FALSE	TRUE	FALSE	red
ENSG00000188171.16	ZNF626	82.3903	23.6245	106.983	-0.376835	0.266179	0.71918	-2.17903	1.75596e-05	0.000339019	FALSE	TRUE	FALSE	red
ENSG00000071282.12	LMCD1	36.8895	11.1847	50.6829	-0.458289	0.0294415	0.335428	-2.17998	2.37757e-11	4.91335e-09	FALSE	TRUE	FALSE	red
ENSG00000156011.17	PSD3	155.357	30.4778	138.376	0.166998	0.432547	0.822971	-2.18276	0.000402193	0.00388926	FALSE	TRUE	FALSE	red
ENSG00000214530.9	STARD10	108.273	32.8879	149.473	-0.465215	0.0127463	0.242057	-2.18425	1.48711e-08	1.12129e-06	FALSE	TRUE	FALSE	red
ENSG00000158428.4	CATIP	2.56862	0.439851	2.00601	0.356667	0.915342	0.985914	-2.18924	7.71585e-07	2.85112e-05	FALSE	TRUE	FALSE	red
ENSG00000165140.11	FBP1	175.124	53.1252	243.727	-0.476889	0.532435	0.871748	-2.1978	1.15492e-06	3.94534e-05	FALSE	TRUE	FALSE	red
ENSG00000176753.5	C15orf56	0.507249	0.113179	0.520415	-0.0369671	0.551438	0.881124	-2.20105	0.000863624	0.00697356	FALSE	TRUE	FALSE	red
ENSG00000137198.10	GMPR	20.4645	4.54363	21.138	-0.0467161	0.13672	0.588806	-2.21792	9.71625e-06	0.000214	FALSE	TRUE	FALSE	red
ENSG00000182134.16	TDRKH	123.984	39.597	184.277	-0.571715	0.705517	0.937071	-2.21841	2.26386e-09	2.4607e-07	FALSE	TRUE	FALSE	red
ENSG00000146904.9	EPHA1	1038.73	294.935	1374.87	-0.404471	0.547944	0.879033	-2.22083	1.233e-16	1.21407e-13	FALSE	TRUE	FALSE	red
ENSG00000145002.12	FAM86B2	0.511877	0.132891	0.619847	-0.276117	0.724961	0.94126	-2.22167	8.11015e-06	0.000188027	FALSE	TRUE	FALSE	red
ENSG00000152818.18	UTRN	1487.23	392.784	1834.72	-0.302926	0.734219	0.943379	-2.22375	9.5623e-09	7.73253e-07	FALSE	TRUE	FALSE	red
ENSG00000136014.12	USP44	5.11275	1.63458	7.63664	-0.578838	0.0583482	0.437586	-2.22402	9.10465e-07	3.27045e-05	FALSE	TRUE	FALSE	red
ENSG00000249602.1	AL589765.4	1.4732	0.502528	2.34877	-0.67295	0.291819	0.740387	-2.22463	2.47001e-07	1.12658e-05	FALSE	TRUE	FALSE	red
ENSG00000203780.12	FANK1	15.4125	2.74328	12.8669	0.26043	0.556814	0.88232	-2.2297	1.09038e-06	3.75552e-05	FALSE	TRUE	FALSE	red
ENSG00000182568.17	SATB1	117.256	29.2961	137.537	-0.230164	0.0842835	0.493761	-2.23104	2.64567e-06	7.6752e-05	FALSE	TRUE	FALSE	red
ENSG00000118407.15	FILIP1	74.8533	18.1823	85.4629	-0.191232	0.812056	0.962296	-2.23276	0.000492926	0.00453606	FALSE	TRUE	FALSE	red
ENSG00000073711.11	PPP2R3A	142.976	30.1987	142.204	0.00780186	0.532958	0.871948	-2.23541	1.20544e-12	3.95643e-10	FALSE	TRUE	FALSE	red
ENSG00000104415.14	CCN4	12.4804	3.81144	17.9865	-0.527255	0.0867611	0.498947	-2.23851	6.23137e-09	5.63821e-07	FALSE	TRUE	FALSE	red
ENSG00000182118.8	FAM89A	1.9274	0.524796	2.50633	-0.37892	0.641865	0.914397	-2.25574	1.24291e-07	6.38195e-06	FALSE	TRUE	FALSE	red
ENSG00000197647.11	ZNF433	31.7986	7.32975	35.5225	-0.15977	0.620147	0.907019	-2.2769	4.39517e-20	9.19634e-17	FALSE	TRUE	FALSE	red
ENSG00000010704.18	HFE	18.3996	4.72934	23.0502	-0.325104	0.411489	0.813583	-2.28507	9.38943e-07	3.34404e-05	FALSE	TRUE	FALSE	red
ENSG00000177459.11	ERICH5	8.8834	2.94008	14.3903	-0.695908	0.761983	0.950839	-2.29117	9.81816e-06	0.000215677	FALSE	TRUE	FALSE	red
ENSG00000163053.11	SLC16A14	34.1434	9.25915	45.4959	-0.414132	0.917184	0.986201	-2.29679	1.18463e-07	6.17722e-06	FALSE	TRUE	FALSE	red
ENSG00000102547.19	CAB39L	73.6833	16.1375	79.5185	-0.109954	0.334689	0.769293	-2.30088	2.18666e-11	4.69262e-09	FALSE	TRUE	FALSE	red
ENSG00000108370.17	RGS9	49.6513	16.1517	79.8595	-0.685632	0.036036	0.362698	-2.30578	7.03118e-08	3.97618e-06	FALSE	TRUE	FALSE	red
ENSG00000152926.15	ZNF117	110.368	31.0754	154.025	-0.480836	0.174107	0.633559	-2.30932	1.21919e-06	4.14797e-05	FALSE	TRUE	FALSE	red
ENSG00000153093.18	ACOXL	11.4393	2.60536	12.9691	-0.181086	0.101408	0.530253	-2.31553	4.35651e-05	0.000695172	FALSE	TRUE	FALSE	red
ENSG00000263069.6	RNF213-AS1	3.35018	0.703801	3.51593	-0.0696694	0.418604	0.81643	-2.32067	6.48723e-08	3.73161e-06	FALSE	TRUE	FALSE	red
ENSG00000184515.11	BEX5	35.8018	8.04168	40.6002	-0.181457	0.0814605	0.486602	-2.33592	7.80792e-06	0.000183563	FALSE	TRUE	FALSE	red
ENSG00000144366.16	GULP1	36.73	6.67765	33.9198	0.114832	0.402344	0.808463	-2.34472	3.23168e-05	0.000549748	FALSE	TRUE	FALSE	red
ENSG00000132840.10	BHMT2	2.09747	0.785372	3.99023	-0.927825	0.818507	0.964159	-2.34502	0.000843688	0.00685558	FALSE	TRUE	FALSE	red
ENSG00000228274.4	AL021707.2	0.99975	0.299428	1.52223	-0.606551	0.0710386	0.468378	-2.34591	9.51947e-08	5.15684e-06	FALSE	TRUE	FALSE	red
ENSG00000165730.16	STOX1	24.8482	7.42719	37.8823	-0.608382	0.911796	0.985607	-2.35064	0.000150818	0.00184004	FALSE	TRUE	FALSE	red
ENSG00000165449.11	SLC16A9	72.9218	11.0011	56.1471	0.377137	0.205039	0.668526	-2.35156	8.44911e-09	7.10702e-07	FALSE	TRUE	FALSE	red
ENSG00000185156.6	MFSD6L	8.87265	3.16079	16.1419	-0.863378	0.708575	0.93774	-2.35246	5.74186e-05	0.000859687	FALSE	TRUE	FALSE	red
ENSG00000182732.18	RGS6	8.9364	1.60895	8.23822	0.117361	0.72627	0.941564	-2.35621	0.000142176	0.00175767	FALSE	TRUE	FALSE	red
ENSG00000167434.10	CA4	12.4505	4.28653	21.961	-0.818735	0.367425	0.791394	-2.35706	0.000161826	0.00194598	FALSE	TRUE	FALSE	red
ENSG00000158113.13	LRRC43	4.46674	1.38232	7.17108	-0.682967	0.327301	0.766737	-2.3751	5.86396e-07	2.25648e-05	FALSE	TRUE	FALSE	red
ENSG00000154240.17	CEP112	119.041	22.6309	118.245	0.00967398	0.269322	0.721372	-2.38541	2.29221e-07	1.05992e-05	FALSE	TRUE	FALSE	red
ENSG00000248712.7	CCDC153	4.62972	0.600543	3.14821	0.556395	0.427658	0.820066	-2.39019	1.48467e-09	1.75013e-07	FALSE	TRUE	FALSE	red
ENSG00000161664.7	ASB16	1.09625	0.219226	1.16001	-0.0815628	0.48003	0.845206	-2.40365	8.62546e-07	3.13192e-05	FALSE	TRUE	FALSE	red
ENSG00000157423.18	HYDIN	61.6387	10.5358	56.2633	0.131644	0.92485	0.987816	-2.41689	6.42446e-07	2.44964e-05	FALSE	TRUE	FALSE	red
ENSG00000162373.13	BEND5	8.84392	1.48766	7.96475	0.151056	0.0387047	0.373776	-2.42059	2.44367e-06	7.27838e-05	FALSE	TRUE	FALSE	red
ENSG00000118997.14	DNAH7	97.9727	14.6204	78.3186	0.323025	0.261083	0.715679	-2.42137	4.08423e-05	0.000655601	FALSE	TRUE	FALSE	red
ENSG00000140527.15	WDR93	1.54545	0.294052	1.57623	-0.0284562	0.410457	0.813201	-2.42234	1.4243e-06	4.71174e-05	FALSE	TRUE	FALSE	red
ENSG00000119411.11	BSPRY	533.383	86.2726	465.607	0.196061	0.994516	1	-2.43214	5.59215e-08	3.36716e-06	FALSE	TRUE	FALSE	red
ENSG00000154655.15	L3MBTL4	66.1169	19.7623	107.354	-0.699292	0.33192	0.76874	-2.44156	1.57502e-07	7.67554e-06	FALSE	TRUE	FALSE	red
ENSG00000121316.11	PLBD1	26.795	9.08419	50.035	-0.90097	0.510641	0.859883	-2.46151	0.000590421	0.00518523	FALSE	TRUE	FALSE	red
ENSG00000157833.13	GAREM2	77.6795	18.1553	100.204	-0.36733	0.911673	0.985607	-2.46447	9.00141e-05	0.00122799	FALSE	TRUE	FALSE	red
ENSG00000119514.7	GALNT12	19.7899	5.47732	30.3582	-0.617325	0.147713	0.602101	-2.47055	3.51715e-07	1.47184e-05	FALSE	TRUE	FALSE	red
ENSG00000160111.13	CPAMD8	44.3879	4.97107	27.6983	0.680372	0.662433	0.922351	-2.47817	0.000572026	0.00506272	FALSE	TRUE	FALSE	red
ENSG00000165084.16	C8orf34	53.486	16.8754	94.4778	-0.820812	0.077935	0.479	-2.48505	7.2359e-10	9.61284e-08	FALSE	TRUE	FALSE	red
ENSG00000072201.14	LNX1	40.3759	8.33415	46.8491	-0.214528	0.00676337	0.179018	-2.49091	5.73325e-08	3.42756e-06	FALSE	TRUE	FALSE	red
ENSG00000092850.12	TEKT2	1.62924	0.410019	2.30889	-0.503002	0.277057	0.728391	-2.49344	0.000648171	0.00558401	FALSE	TRUE	FALSE	red
ENSG00000197748.13	CFAP43	24.2761	3.68565	20.9165	0.214893	0.935361	0.991251	-2.50466	3.48203e-06	9.6561e-05	FALSE	TRUE	FALSE	red
ENSG00000175356.13	SCUBE2	74.367	15.2948	86.9744	-0.225928	0.483794	0.84605	-2.50755	0.000120736	0.00153434	FALSE	TRUE	FALSE	red
ENSG00000153347.10	FAM81B	7.92743	0.966827	5.50465	0.526202	0.345365	0.776319	-2.50932	0.000431013	0.00408962	FALSE	TRUE	FALSE	red
ENSG00000016402.13	IL20RA	16.1376	3.48416	19.9437	-0.305509	0.158382	0.616857	-2.51705	0.000628025	0.00543282	FALSE	TRUE	FALSE	red
ENSG00000253973.3	AC079296.1	0.181896	0.0525265	0.301541	-0.729241	0.353663	0.782416	-2.52123	0.000327128	0.00334654	FALSE	TRUE	FALSE	red
ENSG00000179299.17	NSUN7	12.4631	3.53318	20.3002	-0.703833	0.346862	0.777151	-2.52246	0.000223911	0.00249537	FALSE	TRUE	FALSE	red
ENSG00000177990.12	DPY19L2	108.44	23.2629	134.408	-0.309731	0.120536	0.560912	-2.53052	0.000282999	0.00300961	FALSE	TRUE	FALSE	red
ENSG00000165105.10	RASEF	23.2182	4.36158	25.2537	-0.121239	0.198936	0.664224	-2.53357	2.70875e-09	2.83386e-07	FALSE	TRUE	FALSE	red
ENSG00000164675.11	IQUB	27.062	4.33144	25.3238	0.0957722	0.0918844	0.510897	-2.54758	3.07905e-06	8.66223e-05	FALSE	TRUE	FALSE	red
ENSG00000150995.19	ITPR1	979.984	306.405	1792.17	-0.870879	0.325506	0.765869	-2.5482	1.57863e-08	1.15898e-06	FALSE	TRUE	FALSE	red
ENSG00000197168.13	NEK5	6.53818	0.997434	5.84472	0.161754	0.344527	0.775629	-2.55084	1.34474e-05	0.000274508	FALSE	TRUE	FALSE	red
ENSG00000164746.14	C7orf57	2.11445	0.344068	2.02871	0.0597217	0.717137	0.940676	-2.55979	0.000261982	0.00283655	FALSE	TRUE	FALSE	red
ENSG00000165816.13	VWA2	3.32923	0.70984	4.20543	-0.337064	0.100876	0.530253	-2.56669	1.2338e-05	0.000256526	FALSE	TRUE	FALSE	red
ENSG00000165495.16	PKNOX2	2.64636	0.704079	4.18543	-0.66137	0.566028	0.887232	-2.57157	0.00028598	0.0030336	FALSE	TRUE	FALSE	red
ENSG00000125247.15	TMTC4	60.7128	19.6243	116.734	-0.943153	0.471538	0.841103	-2.57251	3.7766e-09	3.78542e-07	FALSE	TRUE	FALSE	red
ENSG00000144847.13	IGSF11	4.76293	1.18151	7.08271	-0.572452	0.30698	0.752979	-2.58367	3.19516e-07	1.37082e-05	FALSE	TRUE	FALSE	red
ENSG00000170899.11	GSTA4	86.9555	15.927	95.8508	-0.140513	0.968998	0.996603	-2.58931	1.20819e-07	6.24194e-06	FALSE	TRUE	FALSE	red
ENSG00000183780.13	SLC35F3	2.97324	0.55103	3.31831	-0.158412	0.612547	0.90378	-2.59025	4.05105e-09	4.03634e-07	FALSE	TRUE	FALSE	red
ENSG00000119147.10	ECRG4	6.91863	1.73268	10.4407	-0.593654	0.873087	0.978101	-2.59114	2.2606e-05	0.000419735	FALSE	TRUE	FALSE	red
ENSG00000091262.15	ABCC6	8.36323	1.54834	9.37601	-0.164914	0.782077	0.955169	-2.59825	0.000177532	0.00208102	FALSE	TRUE	FALSE	red
ENSG00000143450.17	OAZ3	6.36065	1.66737	10.2143	-0.683345	0.979621	0.997843	-2.61494	1.39709e-08	1.06261e-06	FALSE	TRUE	FALSE	red
ENSG00000153253.18	SCN3A	5.24717	1.30037	8.00326	-0.609048	0.959679	0.995034	-2.62166	0.000456991	0.00427829	FALSE	TRUE	FALSE	red
ENSG00000154479.13	CCDC173	10.0008	1.25365	7.86098	0.347341	0.702017	0.935458	-2.64857	6.89929e-08	3.94091e-06	FALSE	TRUE	FALSE	red
ENSG00000140563.15	MCTP2	46.2617	9.94279	62.5326	-0.434791	0.662738	0.922611	-2.65289	1.3512e-08	1.03278e-06	FALSE	TRUE	FALSE	red
ENSG00000181322.14	NME9	2.23129	0.303974	1.92154	0.215617	0.393095	0.803145	-2.66024	1.36226e-05	0.000277678	FALSE	TRUE	FALSE	red
ENSG00000163746.11	PLSCR2	0.719962	0.17681	1.11903	-0.636258	0.508135	0.858759	-2.66198	0.000758587	0.0063237	FALSE	TRUE	FALSE	red
ENSG00000187068.3	C3orf70	5.26147	1.24743	7.90005	-0.586396	0.814926	0.962427	-2.6629	1.00949e-08	8.08507e-07	FALSE	TRUE	FALSE	red
ENSG00000146233.8	CYP39A1	37.8185	9.0844	57.7506	-0.610743	0.018134	0.275132	-2.66837	4.96306e-05	0.000767806	FALSE	TRUE	FALSE	red
ENSG00000175352.11	NRIP3	16.1152	3.29929	21.0515	-0.3855	0.166724	0.626031	-2.67369	2.65261e-07	1.18975e-05	FALSE	TRUE	FALSE	red
ENSG00000186094.17	AGBL4	13.6965	2.57682	16.4659	-0.265676	0.367743	0.791424	-2.67582	1.36359e-05	0.000277678	FALSE	TRUE	FALSE	red
ENSG00000179082.3	C9orf106	5.15682	0.976433	6.2989	-0.288617	0.552124	0.881124	-2.68951	6.49916e-06	0.000158817	FALSE	TRUE	FALSE	red
ENSG00000180815.14	MAP3K15	9.72028	2.38911	15.4722	-0.670611	0.110878	0.545197	-2.69514	7.33943e-06	0.000174262	FALSE	TRUE	FALSE	red
ENSG00000110492.15	MDK	92.2558	23.6685	153.457	-0.73412	0.220775	0.683073	-2.69679	2.40118e-06	7.19024e-05	FALSE	TRUE	FALSE	red
ENSG00000213462.5	ERV3-1	98.7041	29.3782	191.465	-0.955897	0.308373	0.753611	-2.70426	8.94896e-08	4.87937e-06	FALSE	TRUE	FALSE	red
ENSG00000123612.16	ACVR1C	1.24651	0.34175	2.23941	-0.845227	0.325287	0.765869	-2.71211	0.00123016	0.00916815	FALSE	TRUE	FALSE	red
ENSG00000158220.14	ESYT3	8.26936	2.49118	16.5171	-0.998115	0.77635	0.95487	-2.72906	2.6235e-05	0.000463236	FALSE	TRUE	FALSE	red
ENSG00000280390.1	AC010872.1	0.273299	0.0611126	0.407997	-0.578077	0.293998	0.74131	-2.73902	0.00106943	0.00823801	FALSE	TRUE	FALSE	red
ENSG00000115705.22	TPO	1.43168	0.311895	2.08967	-0.545565	0.290242	0.738544	-2.74414	0.000685733	0.00585637	FALSE	TRUE	FALSE	red
ENSG00000165325.13	DEUP1	0.88407	0.12738	0.855407	0.0475495	0.286563	0.73565	-2.74747	1.3175e-05	0.000269604	FALSE	TRUE	FALSE	red
ENSG00000137857.17	DUOX1	17.6605	3.52979	23.7488	-0.427329	0.0402001	0.381102	-2.7502	1.40294e-08	1.06261e-06	FALSE	TRUE	FALSE	red
ENSG00000166183.16	ASPG	4.0388	0.982826	6.62466	-0.713919	0.315517	0.759467	-2.75284	0.000172615	0.00204198	FALSE	TRUE	FALSE	red
ENSG00000160321.15	ZNF208	79.6927	11.2448	76.4845	0.0592804	0.0465943	0.402148	-2.76591	0.000389449	0.00380116	FALSE	TRUE	FALSE	red
ENSG00000164627.18	KIF6	4.64353	0.672653	4.59162	0.0162174	0.17549	0.634909	-2.77107	1.61021e-07	7.81253e-06	FALSE	TRUE	FALSE	red
ENSG00000206417.8	H1FX-AS1	1.26875	0.296469	2.02417	-0.673915	0.00509571	0.16221	-2.77137	2.39389e-12	7.28569e-10	FALSE	TRUE	FALSE	red
ENSG00000109339.24	MAPK10	43.7067	8.56559	58.6809	-0.425036	0.159552	0.618175	-2.77627	1.09238e-10	1.94526e-08	FALSE	TRUE	FALSE	red
ENSG00000131018.24	SYNE1	918.791	175.337	1204.9	-0.391099	0.922426	0.987387	-2.7807	2.55607e-05	0.000456628	FALSE	TRUE	FALSE	red
ENSG00000256229.8	ZNF486	26.2732	5.27582	36.325	-0.467369	0.355533	0.782885	-2.7835	3.89077e-07	1.58848e-05	FALSE	TRUE	FALSE	red
ENSG00000106078.19	COBL	188.955	27.1591	189.364	-0.00311926	0.117978	0.557111	-2.80165	1.54202e-10	2.58119e-08	FALSE	TRUE	FALSE	red
ENSG00000223923.2	AC010136.1	0.613268	0.0825233	0.575494	0.0917169	0.411026	0.813202	-2.80193	0.000151117	0.00184235	FALSE	TRUE	FALSE	red
ENSG00000138821.13	SLC39A8	113.723	29.5564	210.516	-0.888408	0.466316	0.838018	-2.83239	5.33632e-09	5.07526e-07	FALSE	TRUE	FALSE	red
ENSG00000188803.15	SHISA6	2.91589	0.34855	2.54074	0.198687	0.158457	0.616857	-2.86581	0.000743501	0.00622905	FALSE	TRUE	FALSE	red
ENSG00000075643.6	MOCOS	6.97816	1.83359	13.464	-0.948193	0.0670803	0.46025	-2.87637	4.37601e-09	4.28363e-07	FALSE	TRUE	FALSE	red
ENSG00000136542.9	GALNT5	9.71248	2.08259	15.3096	-0.656524	0.400851	0.807236	-2.87798	7.32477e-05	0.00104122	FALSE	TRUE	FALSE	red
ENSG00000140254.12	DUOXA1	1.41117	0.360217	2.65666	-0.912718	0.0173176	0.269149	-2.88267	9.81665e-07	3.45939e-05	FALSE	TRUE	FALSE	red
ENSG00000140057.9	AK7	25.1259	3.2828	24.5504	0.0334277	0.446193	0.830293	-2.90275	7.97179e-07	2.9392e-05	FALSE	TRUE	FALSE	red
ENSG00000256751.6	PLBD1-AS1	2.69526	0.689261	5.17979	-0.942468	0.295633	0.741999	-2.90977	9.57863e-08	5.17215e-06	FALSE	TRUE	FALSE	red
ENSG00000104341.17	LAPTM4B	268.813	40.4195	303.807	-0.176553	0.290674	0.739358	-2.91003	2.03003e-13	8.94228e-11	FALSE	TRUE	FALSE	red
ENSG00000148541.13	FAM13C	26.6278	4.34214	32.8717	-0.303911	0.440397	0.828256	-2.92037	1.38351e-06	4.58586e-05	FALSE	TRUE	FALSE	red
ENSG00000153707.17	PTPRD	775.245	129.146	979.659	-0.337627	0.945541	0.992553	-2.92328	8.84502e-08	4.85432e-06	FALSE	TRUE	FALSE	red
ENSG00000173253.15	DMRT2	135.99	34.6792	264.166	-0.957941	0.252335	0.708415	-2.9293	1.82261e-10	2.82488e-08	FALSE	TRUE	FALSE	red
ENSG00000107282.8	APBA1	29.9548	5.39784	41.3233	-0.464167	0.573273	0.890026	-2.9365	2.23144e-11	4.72812e-09	FALSE	TRUE	FALSE	red
ENSG00000169064.12	ZBBX	4.70523	0.630847	4.85421	-0.0449705	0.145729	0.599867	-2.94387	7.13263e-06	0.000170562	FALSE	TRUE	FALSE	red
ENSG00000177994.16	C2orf73	1.16635	0.153233	1.19301	-0.0326011	0.391006	0.802399	-2.9608	8.5844e-08	4.72679e-06	FALSE	TRUE	FALSE	red
ENSG00000170959.14	DCDC1	27.3229	3.99862	31.8817	-0.222617	0.539478	0.874795	-2.99515	6.65506e-09	5.92548e-07	FALSE	TRUE	FALSE	red
ENSG00000008226.20	DLEC1	3.49355	0.71185	5.77989	-0.72635	0.441302	0.828924	-3.0214	2.28112e-06	6.91733e-05	FALSE	TRUE	FALSE	red
ENSG00000115648.14	MLPH	17.444	1.08083	8.86593	0.976386	0.265236	0.719075	-3.03614	6.27527e-08	3.64728e-06	FALSE	TRUE	FALSE	red
ENSG00000206052.11	DOK6	19.6813	4.39185	36.2129	-0.879679	0.0297622	0.337846	-3.0436	1.1204e-07	5.89761e-06	FALSE	TRUE	FALSE	red
ENSG00000114757.19	PEX5L	123.794	25.6101	211.188	-0.770585	0.153084	0.609693	-3.04374	8.08902e-05	0.00113118	FALSE	TRUE	FALSE	red
ENSG00000114656.12	KIAA1257	5.87342	1.08779	9.29203	-0.661791	0.493973	0.851836	-3.0946	8.10479e-11	1.49084e-08	FALSE	TRUE	FALSE	red
ENSG00000132561.14	MATN2	95.3745	12.684	109.983	-0.205604	0.420464	0.81739	-3.1162	7.38717e-06	0.000175147	FALSE	TRUE	FALSE	red
ENSG00000133116.8	KL	674.524	131.856	1158.39	-0.780183	0.00111787	0.0772216	-3.13509	5.2611e-06	0.000134451	FALSE	TRUE	FALSE	red
ENSG00000150556.17	LYPD6B	22.1898	3.54521	31.2458	-0.493762	0.458887	0.834536	-3.13972	0.000243569	0.00267351	FALSE	TRUE	FALSE	red
ENSG00000166839.17	ANKDD1A	7.06181	0.958814	9.05281	-0.358328	0.996181	1	-3.23904	5.71612e-09	5.32659e-07	FALSE	TRUE	FALSE	red
ENSG00000111424.12	VDR	189.655	29.7427	284.161	-0.583331	0.00618661	0.171467	-3.2561	7.46659e-20	1.3887e-16	FALSE	TRUE	FALSE	red
ENSG00000227695.6	DNMBP-AS1	1.45039	0.296675	2.88831	-0.993789	0.169796	0.628616	-3.28327	1.11367e-10	1.96229e-08	FALSE	TRUE	FALSE	red
ENSG00000129422.14	MTUS1	366.125	50.4975	491.725	-0.425515	0.32514	0.765869	-3.28357	3.00904e-22	1.25921e-18	FALSE	TRUE	FALSE	red
ENSG00000135063.19	FAM189A2	13.0905	1.61562	16.1643	-0.304285	0.282518	0.732421	-3.32265	1.77483e-09	2.04889e-07	FALSE	TRUE	FALSE	red
ENSG00000019102.12	VSIG2	7.9725	0.775932	7.84804	0.0227005	0.93775	0.991301	-3.33833	3.68617e-05	0.000608509	FALSE	TRUE	FALSE	red
ENSG00000115423.19	DNAH6	102.674	9.62147	98.7601	0.0560679	0.0979225	0.524065	-3.3596	4.67289e-18	6.01689e-15	FALSE	TRUE	FALSE	red
ENSG00000106304.15	SPAM1	1.43258	0.270338	2.79813	-0.965843	0.598385	0.897356	-3.37163	0.000564971	0.00501966	FALSE	TRUE	FALSE	red
ENSG00000175315.3	CST6	1.59322	0.265583	2.79375	-0.810259	0.168785	0.627539	-3.39497	2.04171e-06	6.27087e-05	FALSE	TRUE	FALSE	red
ENSG00000249715.12	FER1L5	1.65056	0.169427	1.79906	-0.124292	0.763877	0.950932	-3.40851	0.000101149	0.00134163	FALSE	TRUE	FALSE	red
ENSG00000132744.8	ACY3	0.431173	0.0406074	0.47443	-0.137928	0.691915	0.933009	-3.54638	0.000898436	0.00721637	FALSE	TRUE	FALSE	red
ENSG00000185681.13	MORN5	2.14626	0.227851	2.83552	-0.401784	0.998289	1	-3.63745	2.35875e-06	7.08853e-05	FALSE	TRUE	FALSE	red
ENSG00000159374.17	M1AP	2.39405	0.325934	4.09393	-0.774033	0.329582	0.766771	-3.65083	1.39605e-05	0.000282719	FALSE	TRUE	FALSE	red
ENSG00000083307.12	GRHL2	41.1085	3.3734	42.9951	-0.0647363	0.0025921	0.121824	-3.6719	5.97419e-15	3.84623e-12	FALSE	TRUE	FALSE	red
ENSG00000177694.16	NAALADL2	88.1274	13.376	175.508	-0.993874	0.324235	0.765061	-3.71382	1.93963e-09	2.17902e-07	FALSE	TRUE	FALSE	red
ENSG00000005189.19	REXO5	434.727	21.2366	285.934	0.604429	0.401438	0.807971	-3.75106	0.000773373	0.00642456	FALSE	TRUE	FALSE	red
ENSG00000204711.9	C9orf135	0.603985	0.0755961	1.02012	-0.756155	0.156245	0.614103	-3.75428	3.93255e-05	0.000638477	FALSE	TRUE	FALSE	red
ENSG00000187699.10	C2orf88	10.666	0.42281	5.97904	0.835035	0.107291	0.540611	-3.82183	1.11068e-05	0.000236235	FALSE	TRUE	FALSE	red
ENSG00000186998.16	EMID1	10.3962	0.984573	14.0043	-0.42982	0.578033	0.891203	-3.83023	3.65261e-07	1.51339e-05	FALSE	TRUE	FALSE	red
ENSG00000170615.15	SLC26A5	6.34804	0.818369	11.7558	-0.888988	0.104053	0.534891	-3.84448	5.08871e-15	3.54916e-12	FALSE	TRUE	FALSE	red
ENSG00000142511.4	GPR32	44.384	3.91821	59.0933	-0.412956	0.913523	0.985891	-3.91473	0.000502785	0.00460149	FALSE	TRUE	FALSE	red
ENSG00000124479.11	NDP	1.29062	0.107129	1.66102	-0.364006	0.559188	0.883264	-3.95464	0.000186523	0.00215622	FALSE	TRUE	FALSE	red
ENSG00000102452.17	NALCN	33.9954	3.19151	50.0349	-0.557598	0.747746	0.94706	-3.97062	1.50379e-07	7.42537e-06	FALSE	TRUE	FALSE	red
ENSG00000180777.14	ANKRD30B	2.38512	0.162935	2.56543	-0.10514	0.141771	0.593407	-3.97683	5.29108e-05	0.000808834	FALSE	TRUE	FALSE	red
ENSG00000132321.17	IQCA1	4.99906	0.581419	9.37995	-0.907923	0.0411622	0.383269	-4.01193	4.67427e-07	1.84803e-05	FALSE	TRUE	FALSE	red
ENSG00000155066.16	PROM2	55.7267	3.28343	55.5989	0.00331236	0.0060545	0.169871	-4.08178	1.76773e-10	2.78847e-08	FALSE	TRUE	FALSE	red
ENSG00000165966.16	PDZRN4	25.2028	2.76299	49.3613	-0.969799	0.917713	0.986288	-4.15908	7.41165e-06	0.000175479	FALSE	TRUE	FALSE	red
ENSG00000128655.18	PDE11A	34.9973	2.20699	42.5327	-0.281328	0.455666	0.833742	-4.26842	1.641e-08	1.19951e-06	FALSE	TRUE	FALSE	red
ENSG00000188269.9	OR7A5	4.70008	0.235881	4.65119	0.0150879	0.849219	0.972281	-4.30147	8.59091e-07	3.12616e-05	FALSE	TRUE	FALSE	red
ENSG00000100249.4	C22orf31	0.668993	0.027461	0.552267	0.276624	0.538526	0.874563	-4.32991	3.06343e-06	8.63279e-05	FALSE	TRUE	FALSE	red
ENSG00000165192.14	ASB11	2.59358	0.065126	1.36663	0.924317	0.020129	0.287613	-4.39125	5.83138e-06	0.000145039	FALSE	TRUE	FALSE	red
ENSG00000065361.16	ERBB3	85.7602	2.47332	52.0414	0.720648	0.0525879	0.421284	-4.39514	1.27738e-14	7.91929e-12	FALSE	TRUE	FALSE	red
ENSG00000130701.4	RBBP8NL	4.24447	0.112249	2.59669	0.708911	0.482481	0.84578	-4.5319	9.31498e-14	4.87261e-11	FALSE	TRUE	FALSE	red
ENSG00000165023.7	DIRAS2	4.73183	0.275454	6.39665	-0.43492	0.508715	0.85942	-4.53743	1.59e-13	7.39304e-11	FALSE	TRUE	FALSE	red
ENSG00000157103.12	SLC6A1	62.3103	3.14154	73.9226	-0.246544	0.395973	0.804126	-4.55647	5.4211e-13	2.06236e-10	FALSE	TRUE	FALSE	red
ENSG00000178795.9	GDPD4	0.810862	0.050871	1.23299	-0.60463	0.0248261	0.312841	-4.59917	0.000106007	0.00138737	FALSE	TRUE	FALSE	red
ENSG00000134258.17	VTCN1	1.78842	0.0643218	1.57668	0.181798	0.178718	0.639835	-4.61544	7.85288e-05	0.00110276	FALSE	TRUE	FALSE	red
ENSG00000162669.16	HFM1	7.43483	0.536021	13.2945	-0.838462	0.0907541	0.507276	-4.6324	9.10244e-13	3.17429e-10	FALSE	TRUE	FALSE	red
ENSG00000130957.5	FBP2	55.7886	4.13268	108.303	-0.957036	0.191351	0.656071	-4.71186	2.22317e-09	2.43227e-07	FALSE	TRUE	FALSE	red
ENSG00000168907.13	PLA2G4F	15.1898	0.729379	19.2833	-0.344245	0.806168	0.961055	-4.72454	2.09012e-17	2.18666e-14	FALSE	TRUE	FALSE	red
ENSG00000213988.11	ZNF90	25.5593	1.35077	35.7783	-0.485235	0.910316	0.985368	-4.72723	1.08623e-07	5.7722e-06	FALSE	TRUE	FALSE	red
ENSG00000158816.15	VWA5B1	7.97904	0.34207	9.19878	-0.205227	0.24533	0.701817	-4.74908	2.3e-08	1.58435e-06	FALSE	TRUE	FALSE	red
ENSG00000197826.11	CFAP299	0.399701	0.0130773	0.356211	0.166188	0.992537	1	-4.7676	2.37954e-05	0.000435407	FALSE	TRUE	FALSE	red
ENSG00000168952.15	STXBP6	23.8821	1.14742	32.4005	-0.440086	0.402254	0.808463	-4.81955	5.73204e-11	1.09033e-08	FALSE	TRUE	FALSE	red
ENSG00000086570.12	FAT2	30.49	2.0072	60.4198	-0.986683	0.262141	0.716294	-4.91176	1.75416e-06	5.52974e-05	FALSE	TRUE	FALSE	red
ENSG00000227729.5	RD3L	2.03825	0.0941185	3.11923	-0.613855	0.88121	0.979501	-5.05057	0.000173376	0.00204953	FALSE	TRUE	FALSE	red
ENSG00000169550.14	MUC15	6.374	0.122665	4.11333	0.631892	0.147889	0.602143	-5.06751	2.57791e-05	0.000459549	FALSE	TRUE	FALSE	red
ENSG00000127530.4	OR7C1	5.11316	0.137949	5.02386	0.0254193	0.565514	0.887232	-5.18659	2.01936e-08	1.43839e-06	FALSE	TRUE	FALSE	red
ENSG00000101311.15	FERMT1	47.7606	1.82419	67.8871	-0.507317	0.670715	0.926246	-5.21781	3.01518e-25	2.74066e-21	FALSE	TRUE	FALSE	red
ENSG00000164089.9	ETNPPL	43.5719	0.708164	28.1732	0.629075	0.275722	0.727921	-5.3141	7.52093e-09	6.53189e-07	FALSE	TRUE	FALSE	red
ENSG00000178750.3	STX19	9.56108	0.180185	7.20587	0.408001	0.0492733	0.409438	-5.32162	6.53019e-10	8.74471e-08	FALSE	TRUE	FALSE	red
ENSG00000183690.13	EFHC2	6.89145	0.267273	10.703	-0.635137	0.765334	0.950955	-5.32356	8.60776e-12	2.18311e-09	FALSE	TRUE	FALSE	red
ENSG00000111863.12	ADTRP	80.8612	2.60465	113.634	-0.490881	0.035323	0.358532	-5.44717	1.52409e-13	7.28906e-11	FALSE	TRUE	FALSE	red
ENSG00000134020.8	PEBP4	23.4796	0.618373	32.0439	-0.448642	0.382704	0.798373	-5.69543	2.20574e-08	1.53841e-06	FALSE	TRUE	FALSE	red
ENSG00000236279.7	CLEC2L	8.5053	0.201891	14.3158	-0.751176	0.832156	0.967018	-6.14789	4.33177e-12	1.25016e-09	FALSE	TRUE	FALSE	red
ENSG00000165164.14	CFAP47	15.983	0.27407	20.1229	-0.332297	0.944035	0.992127	-6.19815	7.07069e-13	2.57296e-10	FALSE	TRUE	FALSE	red
ENSG00000143631.11	FLG	2.58574	0.032419	3.4935	-0.434093	0.0618589	0.445369	-6.75169	0.000301019	0.00315316	FALSE	TRUE	FALSE	red
ENSG00000071909.18	MYO3B	75.8447	0.459893	65.8456	0.203961	0.0264967	0.322381	-7.16165	3.27458e-25	2.74066e-21	FALSE	TRUE	FALSE	red
ENSG00000139144.10	PIK3C2G	124.07	0.895056	143.53	-0.210195	0.552395	0.881124	-7.32516	3.95573e-18	5.51792e-15	FALSE	TRUE	FALSE	red
ENSG00000132746.15	ALDH3B2	9.57406	0.0236531	5.20991	0.877871	0.46097	0.835057	-7.78309	7.10098e-14	3.89679e-11	FALSE	TRUE	FALSE	red
ENSG00000113520.11	IL4	0.26151	0.0001	0.489415	-0.904194	0.126644	0.570518	-12.2568	1.12135e-05	0.000237899	FALSE	TRUE	FALSE	red
ENSG00000164458.9	TBXT	2.08514	0.0001	2.79908	-0.424813	0.884349	0.979822	-14.7727	5.86039e-05	0.000873527	FALSE	TRUE	FALSE	red
ENSG00000206384.10	COL6A6	1531.36	170.635	262.227	2.54593	3.98794e-06	0.00250786	-0.619902	0.849554	0.912284	TRUE	FALSE	FALSE	green
ENSG00000082397.17	EPB41L3	880.405	432.546	430.04	1.03369	2.39412e-05	0.00753455	0.00838276	0.633557	0.767429	TRUE	FALSE	FALSE	green
ENSG00000067048.17	DDX3Y	90.3892	202.101	202.779	-1.16569	1.2713e-06	0.00100803	-0.00483399	0.587427	0.733087	TRUE	FALSE	FALSE	green
ENSG00000147606.9	SLC26A7	1.79944	5.48044	4.75246	-1.40112	1.81295e-06	0.00127164	0.205617	0.0148683	0.0583405	TRUE	FALSE	FALSE	green
ENSG00000111275.13	ALDH2	10.3208	33.2	27.4094	-1.40912	2.8684e-05	0.00825705	0.276512	0.450273	0.6235	TRUE	FALSE	FALSE	green
ENSG00000240654.6	C1QTNF9	0.476999	0.860069	1.36837	-1.5204	2.90332e-05	0.00825705	-0.669935	0.205284	0.373425	TRUE	FALSE	FALSE	green
ENSG00000133454.16	MYO18B	0.0279636	1.2369	0.844204	-4.91597	1.11592e-05	0.00508775	0.551064	0.111028	0.243737	TRUE	FALSE	FALSE	green
ENSG00000167654.18	ATCAY	0.0316389	0.492821	0	Inf	1.76237e-05	0.00714229	Inf	6.84105e-06	0.000165376	TRUE	TRUE	TRUE	blue
ENSG00000175664.10	TEX26	0.336912	0.672761	0	Inf	3.33613e-08	0.000101402	Inf	1.65056e-11	3.78475e-09	TRUE	TRUE	TRUE	blue
ENSG00000091583.11	APOH	1.17572	0.561262	0	Inf	2.23053e-18	4.06781e-14	Inf	1.14872e-22	6.40947e-19	TRUE	TRUE	TRUE	blue
ENSG00000187908.19	DMBT1	14.2545	193.397	0.351232	5.34285	5.89793e-07	0.000552936	9.10492	1.69728e-10	2.75833e-08	TRUE	TRUE	TRUE	blue
ENSG00000154277.13	UCHL1	36.7665	312.728	1.1438	5.00648	2.25696e-05	0.00753455	8.09493	1.35789e-17	1.51532e-14	TRUE	TRUE	TRUE	blue
ENSG00000103888.17	CEMIP	32.3715	118.657	0.493155	6.03654	3.11568e-05	0.00835599	7.91054	7.94962e-12	2.04721e-09	TRUE	TRUE	TRUE	blue
ENSG00000129991.13	TNNI3	4.21804	3.44481	0.0153567	8.10156	1.41905e-05	0.00606445	7.80941	5.98113e-06	0.000148104	TRUE	TRUE	TRUE	blue
ENSG00000099822.3	HCN2	15.1866	32.1567	0.907511	4.06474	9.10707e-06	0.00461349	5.14706	3.17835e-07	1.36767e-05	TRUE	TRUE	TRUE	blue
ENSG00000087250.9	MT3	0.829879	6.69088	0.20066	2.04815	2.48028e-05	0.00753455	5.05937	3.05685e-08	2.03859e-06	TRUE	TRUE	TRUE	blue
ENSG00000181634.8	TNFSF15	2.43971	12.2333	0.428491	2.50937	3.19773e-11	2.91585e-07	4.8354	1.90463e-13	8.61665e-11	TRUE	TRUE	TRUE	blue
ENSG00000182379.10	NXPH4	1.24695	4.36095	0.179328	2.79773	2.30916e-08	8.60122e-05	4.60397	5.46957e-08	3.30524e-06	TRUE	TRUE	TRUE	blue
ENSG00000112414.15	ADGRG6	49.3577	213.681	8.81246	2.48566	2.8159e-07	0.000419038	4.59977	1.1431e-13	5.79831e-11	TRUE	TRUE	TRUE	blue
ENSG00000127561.15	SYNGR3	1.66963	9.22031	0.388696	2.10281	2.52019e-05	0.00753455	4.5681	3.67497e-12	1.07922e-09	TRUE	TRUE	TRUE	blue
ENSG00000197106.7	SLC6A17	13.5483	25.4446	1.60289	3.07937	2.8333e-05	0.00825705	3.98862	1.53968e-06	5.01413e-05	TRUE	TRUE	TRUE	blue
ENSG00000101210.12	EEF1A2	54.824	64.6339	4.67969	3.55032	2.35818e-08	8.60122e-05	3.78781	2.36307e-08	1.61451e-06	TRUE	TRUE	TRUE	blue
ENSG00000259207.9	ITGB3	0.728278	1.43052	0.120476	2.59575	8.48405e-07	0.000731449	3.56972	8.73537e-09	7.27706e-07	TRUE	TRUE	TRUE	blue
ENSG00000105642.15	KCNN1	3.41219	5.91345	0.569671	2.5825	2.39481e-05	0.00753455	3.3758	1.98379e-05	0.000377349	TRUE	TRUE	TRUE	blue
ENSG00000012171.20	SEMA3B	79.5491	142.391	15.598	2.35048	6.0639e-07	0.000552936	3.19043	1.10561e-09	1.39149e-07	TRUE	TRUE	TRUE	blue
ENSG00000162849.16	KIF26B	5.17525	15.783	2.08832	1.30928	2.94296e-05	0.00825705	2.91796	1.22781e-07	6.32381e-06	TRUE	TRUE	TRUE	blue
ENSG00000167680.16	SEMA6B	13.926	12.4329	2.31666	2.58766	5.92453e-08	0.000154351	2.42404	8.09044e-06	0.000187831	TRUE	TRUE	TRUE	blue
ENSG00000107438.9	PDLIM1	84.2378	135.305	32.2382	1.3857	2.01126e-08	8.60122e-05	2.06938	1.32509e-09	1.61902e-07	TRUE	TRUE	TRUE	blue
ENSG00000131080.15	EDA2R	4.64549	4.60307	1.39811	1.73235	8.82376e-07	0.000731449	1.71912	8.07713e-06	0.000187782	TRUE	TRUE	TRUE	blue
ENSG00000166033.13	HTRA1	362.55	381.4	141.18	1.36065	1.6425e-05	0.00680777	1.43377	0.00014947	0.00182759	TRUE	TRUE	TRUE	blue
ENSG00000112186.12	CAP2	12.1682	10.2457	3.9285	1.63107	2.49761e-05	0.00753455	1.38297	0.000247722	0.00271375	TRUE	TRUE	TRUE	blue
ENSG00000183624.14	HMCES	63.5352	30.6505	174.329	-1.45618	3.79621e-06	0.00247255	-2.50783	1.04679e-21	3.50444e-18	TRUE	TRUE	TRUE	blue
ENSG00000012223.13	LTF	11.226	6.08631	69.6218	-2.6327	1.07654e-05	0.00506024	-3.5159	3.94612e-05	0.000639439	TRUE	TRUE	TRUE	blue
