# Supplementary material for: Genomic and transcriptomic profiling reveal molecular characteristics of parathyroid carcinoma
Source: Exp Mol Med. 2023 May 1;55(5):886–97. doi: 10.1038/s12276-023-00968-4 (PMC10238422; doi:10.1038/s12276-023-00968-4)
Supplement: Supplementary file 3 — Supplementary Table 4 [file 12276_2023_968_MOESM3_ESM.xls]

## Sheet: DEG.carcinoma.padj001.lfc1.DESe
Supplementary Table 4. Full list of differentially expressed genes (CDC73 mutant carcinoma and CDC73 wildtype carcinoma versus normal)
2-axis DEG analysis of CDC73 mutant carcinoma and CDC73 wildtype carcinoma to the normal parathyroid expression (padj < 0.01, |log2 fold change| > 1).
A graphical version of this table is shown in Supplemenatry Fig.S5E.
id	symbol	CDC73wt	CDC73mut	normal	logFC_CDC73wt	pval_CDC73wt	padj_CDC73wt	logFC_CDC73mut	pval_CDC73mut	padj_CDC73mut	CDC73wt-specific_DEG	CDC73mut-specific_DEG	shared_DEG	color_on_FigS4E
ENSG00000276644.5	DACH1	79.1303	1.22355	57.2929	0.465873	0.0232445	0.0831015	-5.54921	1.90602e-08	7.95202e-07	FALSE	TRUE	FALSE	red
ENSG00000154511.12	DIPK1A	32.939	6.3696	45.7005	-0.472411	0.0174735	0.0672608	-2.84293	2.03102e-15	5.50062e-13	FALSE	TRUE	FALSE	red
ENSG00000134326.11	CMPK2	6.9661	4.35819	8.7755	-0.333129	0.305986	0.509649	-1.00975	0.000780042	0.00543926	FALSE	TRUE	FALSE	red
ENSG00000167880.8	EVPL	18.0467	14.8468	33.8575	-0.907745	0.307641	0.51147	-1.18933	0.000142626	0.0013905	FALSE	TRUE	FALSE	red
ENSG00000079819.19	EPB41L2	88.4991	50.1555	114.085	-0.36637	0.48177	0.672248	-1.18563	1.17776e-08	5.19784e-07	FALSE	TRUE	FALSE	red
ENSG00000166896.9	ATP23	7.34703	3.57826	7.93315	-0.110732	0.641094	0.789912	-1.14863	0.000991909	0.00654676	FALSE	TRUE	FALSE	red
ENSG00000196655.12	TRAPPC4	32.031	77.1514	25.2042	0.345803	0.741792	0.859214	1.61403	1.26623e-06	2.7603e-05	FALSE	TRUE	FALSE	red
ENSG00000135547.9	HEY2	12.4671	2.40363	24.5962	-0.980309	0.0503378	0.147436	-3.35515	2.47194e-05	0.000328195	FALSE	TRUE	FALSE	red
ENSG00000168306.13	ACOX2	49.5897	5.68017	72.789	-0.55368	0.0668671	0.179603	-3.67972	1.80152e-10	1.46124e-08	FALSE	TRUE	FALSE	red
ENSG00000158483.16	FAM86C1	3.82524	1.41161	3.91218	-0.0324242	0.638891	0.789123	-1.47063	0.000716952	0.00509843	FALSE	TRUE	FALSE	red
ENSG00000187325.5	TAF9B	63.6757	35.1029	84.6648	-0.411018	0.170114	0.344421	-1.27017	0.000200653	0.00183844	FALSE	TRUE	FALSE	red
ENSG00000135905.19	DOCK10	72.4217	155.321	41.1156	0.816737	0.0251623	0.0884854	1.9175	0.000558399	0.00421277	FALSE	TRUE	FALSE	red
ENSG00000120457.12	KCNJ5	4.91422	1.49757	7.49562	-0.609085	0.0684379	0.182482	-2.32343	2.40528e-05	0.000320817	FALSE	TRUE	FALSE	red
ENSG00000178623.12	GPR35	0.154423	1.30025	0.129603	0.252787	0.680038	0.81638	3.32662	0.000838167	0.00574223	FALSE	TRUE	FALSE	red
ENSG00000184271.17	POU6F1	4.90567	2.19586	4.9246	-0.00555579	0.167081	0.340873	-1.16522	0.000111302	0.0011333	FALSE	TRUE	FALSE	red
ENSG00000139173.10	TMEM117	20.0522	7.04174	20.7631	-0.0502625	0.223744	0.414862	-1.56002	9.03177e-08	3.00664e-06	FALSE	TRUE	FALSE	red
ENSG00000188352.12	FOCAD	160.45	67.2762	158.496	0.0176808	0.186123	0.365385	-1.23627	1.17959e-10	1.04715e-08	FALSE	TRUE	FALSE	red
ENSG00000003147.19	ICA1	66.5526	13.4113	64.8839	0.0366341	0.387934	0.589992	-2.27441	4.05739e-17	1.70613e-14	FALSE	TRUE	FALSE	red
ENSG00000196440.11	ARMCX4	22.8474	12.3875	40.0102	-0.808337	0.0182251	0.0694334	-1.69148	0.000620349	0.00457644	FALSE	TRUE	FALSE	red
ENSG00000163297.17	ANTXR2	59.6947	9.36241	57.3036	0.0589786	0.66714	0.808126	-2.61367	4.65107e-16	1.58127e-13	FALSE	TRUE	FALSE	red
ENSG00000158023.10	WDR66	10.3358	2.90133	17.9407	-0.795586	0.0264232	0.0915731	-2.62845	1.07926e-07	3.46295e-06	FALSE	TRUE	FALSE	red
ENSG00000116299.17	KIAA1324	36.2146	348.252	22.1463	0.709505	0.0931769	0.228378	3.97499	2.34341e-06	4.61718e-05	FALSE	TRUE	FALSE	red
ENSG00000105855.10	ITGB8	29.5929	23.9035	50.088	-0.759215	0.0619872	0.170299	-1.06724	2.87102e-05	0.000372976	FALSE	TRUE	FALSE	red
ENSG00000186952.15	TMEM232	22.8308	7.87581	28.6361	-0.326854	0.416609	0.616942	-1.86233	4.09494e-08	1.51817e-06	FALSE	TRUE	FALSE	red
ENSG00000066117.15	SMARCD1	65.1359	98.8867	45.9773	0.50253	0.00997724	0.044371	1.10485	0.000885033	0.00598174	FALSE	TRUE	FALSE	red
ENSG00000103222.19	ABCC1	197.046	305.227	122.481	0.685973	0.0652339	0.176585	1.31732	0.000747455	0.00526149	FALSE	TRUE	FALSE	red
ENSG00000158545.15	ZC3H18	86.1679	120.146	51.8006	0.734182	0.0588713	0.164389	1.21375	0.000370603	0.0030478	FALSE	TRUE	FALSE	red
ENSG00000151498.12	ACAD8	24.3241	35.5635	17.7422	0.455202	0.196189	0.378365	1.00321	0.000236212	0.00210157	FALSE	TRUE	FALSE	red
ENSG00000108602.18	ALDH3A1	0.238866	2.1104	0.198831	0.264659	0.518483	0.700406	3.4079	6.95417e-05	0.000777067	FALSE	TRUE	FALSE	red
ENSG00000064655.19	EYA2	74.9966	175.29	48.1344	0.639758	0.0291689	0.0985621	1.8646	0.000359315	0.00297333	FALSE	TRUE	FALSE	red
ENSG00000184009.12	ACTG1	775.969	1334.13	433.158	0.841106	0.00582512	0.0291581	1.62293	0.000286966	0.00247326	FALSE	TRUE	FALSE	red
ENSG00000185345.23	PRKN	11.5133	5.53482	17.8762	-0.634731	0.0872767	0.217637	-1.69143	2.96863e-06	5.6471e-05	FALSE	TRUE	FALSE	red
ENSG00000271303.2	SRXN1	0.473406	0.858147	0.314624	0.589451	0.0985912	0.237172	1.4476	0.000157796	0.00151074	FALSE	TRUE	FALSE	red
ENSG00000144152.13	FBLN7	11.6343	3.00265	12.0617	-0.0520423	0.686426	0.819963	-2.00612	5.49412e-09	2.82285e-07	FALSE	TRUE	FALSE	red
ENSG00000114812.13	VIPR1	4.25061	0.649391	7.7523	-0.866955	0.0947444	0.23059	-3.57747	0.000179092	0.00166767	FALSE	TRUE	FALSE	red
ENSG00000067955.15	CBFB	55.2275	126.717	43.8107	0.334105	0.00767677	0.036277	1.53225	8.84417e-13	1.4699e-10	FALSE	TRUE	FALSE	red
ENSG00000025039.15	RRAGD	43.1721	6.08773	58.7397	-0.444238	0.252028	0.448821	-3.27036	1.75013e-06	3.64607e-05	FALSE	TRUE	FALSE	red
ENSG00000103061.13	SLC7A6OS	15.2265	29.138	11.0584	0.46144	0.148955	0.314536	1.39776	7.31606e-05	0.000806229	FALSE	TRUE	FALSE	red
ENSG00000159714.11	ZDHHC1	18.7202	1.59357	15.5706	0.265776	0.127446	0.282985	-3.28849	2.68387e-09	1.48393e-07	FALSE	TRUE	FALSE	red
ENSG00000096717.12	SIRT1	30.79	80.663	39.912	-0.374362	0.100729	0.240735	1.01508	2.54878e-05	0.000336308	FALSE	TRUE	FALSE	red
ENSG00000180198.16	RCC1	7.65734	13.1164	4.6398	0.72278	0.366607	0.569433	1.49924	0.0016401	0.00971352	FALSE	TRUE	FALSE	red
ENSG00000101695.9	RNF125	2.0068	11.2597	2.12535	-0.082804	0.457806	0.651597	2.4054	1.38219e-05	0.000200929	FALSE	TRUE	FALSE	red
ENSG00000123243.15	ITIH5	33.1892	8.06778	34.5769	-0.0590941	0.500266	0.686128	-2.09957	2.0686e-05	0.000283241	FALSE	TRUE	FALSE	red
ENSG00000143195.13	ILDR2	0.689523	10.5735	0.365938	0.914001	0.134658	0.294552	4.85271	2.50253e-05	0.000331574	FALSE	TRUE	FALSE	red
ENSG00000070159.14	PTPN3	40.4615	130.368	54.6175	-0.432813	0.173171	0.34847	1.25516	3.96509e-06	7.18347e-05	FALSE	TRUE	FALSE	red
ENSG00000112531.17	QKI	84.9818	190.717	75.8646	0.163727	0.0354922	0.114099	1.32994	4.64023e-05	0.000555386	FALSE	TRUE	FALSE	red
ENSG00000060762.19	MPC1	47.3504	16.1955	38.3265	0.305033	0.53301	0.711515	-1.24275	3.83428e-06	6.98764e-05	FALSE	TRUE	FALSE	red
ENSG00000184083.12	FAM120C	53.6484	11.9514	37.0036	0.535871	0.0040204	0.0220109	-1.63049	1.3272e-12	2.09974e-10	FALSE	TRUE	FALSE	red
ENSG00000211584.14	SLC48A1	18.5706	46.1816	17.3533	0.0978132	0.248971	0.444957	1.41211	0.0004223	0.00336723	FALSE	TRUE	FALSE	red
ENSG00000179008.9	C14orf39	13.3523	2.65769	10.8487	0.299564	0.072418	0.190114	-2.02928	5.74127e-07	1.40061e-05	FALSE	TRUE	FALSE	red
ENSG00000120832.10	MTERF2	27.963	18.5932	39.3512	-0.492889	0.245935	0.441938	-1.08163	2.85603e-07	7.81901e-06	FALSE	TRUE	FALSE	red
ENSG00000173272.16	MZT2A	59.3459	27.4348	68.955	-0.216506	0.890322	0.945055	-1.32965	0.000237824	0.00211323	FALSE	TRUE	FALSE	red
ENSG00000071967.12	CYBRD1	22.5544	10.855	42.1703	-0.902817	0.123029	0.276487	-1.95787	2.35902e-07	6.61312e-06	FALSE	TRUE	FALSE	red
ENSG00000131089.17	ARHGEF9	70.033	27.8112	82.4091	-0.234769	0.0450917	0.136233	-1.56714	4.16859e-07	1.07435e-05	FALSE	TRUE	FALSE	red
ENSG00000117151.13	CTBS	27.8732	12.2314	30.9589	-0.151479	0.790016	0.889706	-1.33977	3.18915e-06	5.98819e-05	FALSE	TRUE	FALSE	red
ENSG00000204084.13	INPP5B	31.862	20.3038	49.1148	-0.62432	0.0456715	0.137474	-1.27441	0.000395035	0.00319124	FALSE	TRUE	FALSE	red
ENSG00000130702.15	LAMA5	121.421	405.952	96.4733	0.331816	0.772538	0.87925	2.07311	0.000105441	0.0010828	FALSE	TRUE	FALSE	red
ENSG00000131069.20	ACSS2	86.8373	23.3454	58.8659	0.560883	0.0254851	0.0892972	-1.33429	1.09444e-09	6.88503e-08	FALSE	TRUE	FALSE	red
ENSG00000179097.5	HTR1F	0.523863	6.18824	0.974122	-0.894913	0.253649	0.450486	2.66736	1.2356e-07	3.86372e-06	FALSE	TRUE	FALSE	red
ENSG00000197993.9	KEL	0.160735	7.20878	0.309504	-0.945276	0.257337	0.454817	4.54172	0.000134327	0.0013225	FALSE	TRUE	FALSE	red
ENSG00000135299.17	ANKRD6	23.0484	7.14504	38.5202	-0.740949	0.0298565	0.100349	-2.4306	7.31148e-05	0.000806229	FALSE	TRUE	FALSE	red
ENSG00000138744.16	NAAA	15.6773	5.24988	18.0471	-0.203091	0.379016	0.580933	-1.78141	7.35873e-07	1.74718e-05	FALSE	TRUE	FALSE	red
ENSG00000164983.7	TMEM65	57.3515	12.9331	71.3265	-0.314605	0.397395	0.599094	-2.46337	5.9064e-16	1.92609e-13	FALSE	TRUE	FALSE	red
ENSG00000145349.17	CAMK2D	80.6087	36.5958	127.685	-0.663579	0.00877576	0.0402336	-1.80284	1.339e-09	8.16637e-08	FALSE	TRUE	FALSE	red
ENSG00000007174.18	DNAH9	6.19517	0.572502	11.4047	-0.880414	0.0445268	0.134885	-4.3162	8.20744e-05	0.00087841	FALSE	TRUE	FALSE	red
ENSG00000162444.12	RBP7	36.8505	4.95961	53.2985	-0.532409	0.00418927	0.0226435	-3.4258	4.08163e-11	4.40678e-09	FALSE	TRUE	FALSE	red
ENSG00000115109.14	EPB41L5	67.9993	225.83	100.629	-0.565447	0.258701	0.456512	1.1662	0.000701132	0.00501967	FALSE	TRUE	FALSE	red
ENSG00000162645.13	GBP2	195.439	37.4021	135.986	0.523261	0.0408593	0.126791	-1.86226	4.84379e-06	8.4038e-05	FALSE	TRUE	FALSE	red
ENSG00000162643.13	WDR63	12.0678	0.966295	19.5955	-0.699358	0.0871585	0.217449	-4.34191	2.31736e-12	3.41511e-10	FALSE	TRUE	FALSE	red
ENSG00000140876.11	NUDT7	6.76315	3.98811	8.65876	-0.356465	0.0034552	0.0195944	-1.11845	9.32555e-05	0.000977785	FALSE	TRUE	FALSE	red
ENSG00000153291.16	SLC25A27	24.9503	16.8665	35.4273	-0.505804	0.448911	0.644402	-1.0707	5.3468e-08	1.88186e-06	FALSE	TRUE	FALSE	red
ENSG00000174437.17	ATP2A2	259.64	449.84	186.956	0.473818	0.0149368	0.0600853	1.26672	7.59315e-06	0.000121818	FALSE	TRUE	FALSE	red
ENSG00000205213.14	LGR4	78.1953	145.169	52.746	0.568021	0.010455	0.0460397	1.4606	0.00113009	0.00725439	FALSE	TRUE	FALSE	red
ENSG00000073331.18	ALPK1	17.319	9.4803	26.7211	-0.625622	0.068675	0.182962	-1.49497	3.53218e-07	9.40678e-06	FALSE	TRUE	FALSE	red
ENSG00000130518.17	IQCN	7.17578	1.17226	6.43192	0.157887	0.95665	0.980201	-2.45595	0.000161095	0.00153496	FALSE	TRUE	FALSE	red
ENSG00000147100.11	SLC16A2	33.1539	2.79835	49.8173	-0.587468	0.158783	0.328659	-4.154	6.18304e-16	1.97598e-13	FALSE	TRUE	FALSE	red
ENSG00000148450.13	MSRB2	21.0083	12.4585	25.5984	-0.285093	0.01871	0.0708382	-1.03892	0.000378171	0.00309728	FALSE	TRUE	FALSE	red
ENSG00000198001.14	IRAK4	21.1534	11.3714	24.2416	-0.1966	0.633101	0.785747	-1.09207	0.000106314	0.00108897	FALSE	TRUE	FALSE	red
ENSG00000078549.14	ADCYAP1R1	3.69551	0.604275	4.04907	-0.131818	0.764633	0.874858	-2.74432	0.000646441	0.00472817	FALSE	TRUE	FALSE	red
ENSG00000163596.16	ICA1L	22.0017	10.2609	39.4018	-0.840643	0.0234134	0.0835478	-1.9411	2.00942e-05	0.000277036	FALSE	TRUE	FALSE	red
ENSG00000206053.13	JPT2	16.3437	29.057	11.2249	0.542036	0.632437	0.785089	1.37219	6.87959e-06	0.000113096	FALSE	TRUE	FALSE	red
ENSG00000107338.10	SHB	9.28925	20.2529	6.97486	0.413397	0.0126428	0.0530587	1.53789	5.65864e-07	1.38893e-05	FALSE	TRUE	FALSE	red
ENSG00000168872.17	DDX19A	8.63379	12.6842	5.97012	0.532236	0.00388732	0.0214949	1.0872	0.000110834	0.00112947	FALSE	TRUE	FALSE	red
ENSG00000137700.18	SLC37A4	28.7769	62.8272	20.6633	0.477841	0.391946	0.593615	1.60432	2.59908e-06	5.01578e-05	FALSE	TRUE	FALSE	red
ENSG00000165983.14	PTER	10.5697	7.69245	19.8753	-0.911037	0.0140568	0.0574789	-1.36946	7.88475e-09	3.72753e-07	FALSE	TRUE	FALSE	red
ENSG00000005243.10	COPZ2	27.0432	3.95522	21.2808	0.34571	0.565127	0.736863	-2.42773	1.60186e-13	2.94209e-11	FALSE	TRUE	FALSE	red
ENSG00000081853.15	PCDHGA2	25.5421	1.84423	15.7736	0.695361	0.141738	0.304574	-3.09642	6.12842e-05	0.000699472	FALSE	TRUE	FALSE	red
ENSG00000114473.14	IQCG	10.573	7.26714	17.2265	-0.704246	0.0478527	0.142113	-1.24517	0.000438548	0.00346395	FALSE	TRUE	FALSE	red
ENSG00000197536.11	IRF1-AS1	6.58551	3.173	7.16305	-0.12128	0.779338	0.883093	-1.17473	4.76176e-05	0.000568246	FALSE	TRUE	FALSE	red
ENSG00000091527.15	CDV3	62.3782	86.4058	34.9137	0.83725	0.634823	0.786854	1.30734	3.48708e-06	6.44162e-05	FALSE	TRUE	FALSE	red
ENSG00000123636.18	BAZ2B	265.963	206.377	423.329	-0.670553	0.0637505	0.173832	-1.0365	3.48478e-05	0.000437075	FALSE	TRUE	FALSE	red
ENSG00000116791.14	CRYZ	40.9393	116.76	41.3513	-0.0144466	0.288746	0.490445	1.49755	0.000118331	0.0011937	FALSE	TRUE	FALSE	red
ENSG00000151702.17	FLI1	34.1339	10.5385	26.2306	0.379955	0.254315	0.451293	-1.31558	4.77215e-05	0.000569061	FALSE	TRUE	FALSE	red
ENSG00000122862.5	SRGN	64.4963	32.6785	79.5854	-0.303288	0.399456	0.600911	-1.28416	4.66009e-07	1.18573e-05	FALSE	TRUE	FALSE	red
ENSG00000157796.18	WDR19	53.3713	34.7958	71.5728	-0.423347	0.211263	0.398429	-1.0405	0.00114165	0.00730282	FALSE	TRUE	FALSE	red
ENSG00000162753.13	SLC9C2	9.41003	2.99506	7.97775	0.238218	0.59203	0.755673	-1.4134	0.00135629	0.00835149	FALSE	TRUE	FALSE	red
ENSG00000096872.16	IFT74	39.6175	39.0383	78.357	-0.983926	0.00488879	0.0254758	-1.00517	2.53653e-05	0.000334971	FALSE	TRUE	FALSE	red
ENSG00000136098.17	NEK3	7.05941	4.03633	10.499	-0.57263	0.180926	0.358241	-1.37913	0.000174204	0.00163165	FALSE	TRUE	FALSE	red
ENSG00000008441.16	NFIX	32.5761	9.32548	36.3305	-0.157364	0.469127	0.66164	-1.96193	0.000924032	0.00621166	FALSE	TRUE	FALSE	red
ENSG00000129467.13	ADCY4	9.59667	4.47736	12.8356	-0.419543	0.295446	0.498862	-1.51943	3.6041e-06	6.63479e-05	FALSE	TRUE	FALSE	red
ENSG00000165633.13	VSTM4	35.231	14.8603	34.9882	0.00997643	0.501985	0.687415	-1.23541	1.05021e-08	4.76741e-07	FALSE	TRUE	FALSE	red
ENSG00000276547.1	PCDHGB5	55.339	11.9665	51.2613	0.110426	0.118943	0.269827	-2.09887	3.50259e-17	1.51265e-14	FALSE	TRUE	FALSE	red
ENSG00000181856.15	SLC2A4	17.8176	1.42477	27.0548	-0.602577	0.00529357	0.0270934	-4.24709	4.55144e-07	1.16136e-05	FALSE	TRUE	FALSE	red
ENSG00000090013.11	BLVRB	22.1274	8.42983	21.5713	0.036724	0.169335	0.343289	-1.35554	0.000129445	0.00128313	FALSE	TRUE	FALSE	red
ENSG00000168026.18	TTC21A	9.2103	3.8461	13.6136	-0.563727	0.00229306	0.0140852	-1.82358	1.40108e-07	4.24816e-06	FALSE	TRUE	FALSE	red
ENSG00000140632.17	GLYR1	127.31	166.918	82.6687	0.622936	0.00168458	0.0110095	1.01373	3.56186e-07	9.46876e-06	FALSE	TRUE	FALSE	red
ENSG00000140682.19	TGFB1I1	11.44	14.2781	5.92035	0.950337	0.00419433	0.0226462	1.27005	2.37187e-09	1.33451e-07	FALSE	TRUE	FALSE	red
ENSG00000154175.17	ABI3BP	29.8674	14.47	32.9299	-0.140826	0.97841	0.991304	-1.18633	0.000150647	0.0014545	FALSE	TRUE	FALSE	red
ENSG00000182054.10	IDH2	70.5729	23.2188	139.469	-0.982759	0.00234968	0.0143401	-2.58658	1.39573e-07	4.23999e-06	FALSE	TRUE	FALSE	red
ENSG00000160055.19	TMEM234	15.0139	11.1805	23.828	-0.666358	0.0139998	0.0573572	-1.09167	5.8484e-07	1.42024e-05	FALSE	TRUE	FALSE	red
ENSG00000101935.10	AMMECR1	6.53289	1.58176	6.8651	-0.0715577	0.838109	0.917122	-2.11774	1.11968e-07	3.57114e-06	FALSE	TRUE	FALSE	red
ENSG00000065029.15	ZNF76	49.5365	20.3846	43.8827	0.17484	0.699239	0.828886	-1.10617	0.000759466	0.00532259	FALSE	TRUE	FALSE	red
ENSG00000089048.14	ESF1	66.14	174.292	59.3234	0.156924	0.0668053	0.179486	1.55483	7.78372e-09	3.70167e-07	FALSE	TRUE	FALSE	red
ENSG00000137216.19	TMEM63B	82.1886	129.826	62.7254	0.389889	0.0866751	0.216589	1.04946	0.000113202	0.0011481	FALSE	TRUE	FALSE	red
ENSG00000173726.11	TOMM20	46.8753	118.816	39.813	0.235587	0.0754555	0.196037	1.57741	1.85091e-06	3.81131e-05	FALSE	TRUE	FALSE	red
ENSG00000100949.14	RABGGTA	33.3361	52.284	24.9423	0.418488	0.2467	0.442939	1.06777	1.80155e-06	3.7483e-05	FALSE	TRUE	FALSE	red
ENSG00000161281.11	COX7A1	53.4878	10.5432	36.2212	0.562377	0.0943021	0.229944	-1.78053	4.54529e-06	8.00763e-05	FALSE	TRUE	FALSE	red
ENSG00000231584.8	FAHD2CP	3.01125	1.53054	3.95783	-0.394347	0.00379678	0.0210694	-1.37067	0.00021771	0.00196653	FALSE	TRUE	FALSE	red
ENSG00000176387.7	HSD11B2	2.48086	4.91895	1.80496	0.458876	0.607877	0.767591	1.44639	0.00108039	0.00702239	FALSE	TRUE	FALSE	red
ENSG00000275410.5	HNF1B	0.091337	51.4085	0.161521	-0.822452	0.390745	0.592682	8.31414	2.40279e-32	1.27981e-28	FALSE	TRUE	FALSE	red
ENSG00000128298.17	BAIAP2L2	0.36996	22.0292	0.265304	0.479723	0.692196	0.82405	6.37563	5.46513e-11	5.52705e-09	FALSE	TRUE	FALSE	red
ENSG00000150275.18	PCDH15	33.769	0.259241	17.1808	0.974903	0.860088	0.928176	-6.05036	0.000381203	0.00311186	FALSE	TRUE	FALSE	red
ENSG00000184986.11	TMEM121	3.81004	0.73751	3.74187	0.0260486	0.954828	0.979334	-2.34302	7.26329e-05	0.000802074	FALSE	TRUE	FALSE	red
ENSG00000179144.5	GIMAP7	17.9656	10.6164	21.4678	-0.256939	0.831132	0.912641	-1.01588	2.82979e-06	5.41524e-05	FALSE	TRUE	FALSE	red
ENSG00000197746.14	PSAP	1245.86	2695.82	1122.68	0.150188	0.506877	0.691235	1.26377	0.000964887	0.0064167	FALSE	TRUE	FALSE	red
ENSG00000111879.20	FAM184A	30.9102	19.2282	46.4419	-0.587343	0.329833	0.533687	-1.2722	1.56207e-08	6.69177e-07	FALSE	TRUE	FALSE	red
ENSG00000165695.10	AK8	3.98648	2.46557	4.93616	-0.308275	0.0176685	0.0677824	-1.00147	0.00157114	0.00938866	FALSE	TRUE	FALSE	red
ENSG00000145911.6	N4BP3	7.53174	23.8665	4.87678	0.627054	0.734717	0.853373	2.29099	4.48305e-05	0.000541866	FALSE	TRUE	FALSE	red
ENSG00000108001.14	EBF3	7.88997	2.23419	12.095	-0.616325	0.326835	0.530882	-2.43659	4.14357e-05	0.000506193	FALSE	TRUE	FALSE	red
ENSG00000118514.14	ALDH8A1	0.461706	8.03068	0.787632	-0.770548	0.234631	0.428988	3.34993	0.000990768	0.00654194	FALSE	TRUE	FALSE	red
ENSG00000154370.16	TRIM11	11.2199	25.1196	7.41991	0.596592	0.00776446	0.0365907	1.75934	6.85818e-07	1.64052e-05	FALSE	TRUE	FALSE	red
ENSG00000105750.15	ZNF85	12.5087	3.40845	19.027	-0.605123	0.317827	0.521231	-2.48086	4.39901e-09	2.29711e-07	FALSE	TRUE	FALSE	red
ENSG00000100604.13	CHGA	5998.87	383.201	5539.74	0.114872	0.310998	0.514781	-3.85364	0.000218795	0.00197076	FALSE	TRUE	FALSE	red
ENSG00000151470.13	C4orf33	8.24086	1.91635	8.58621	-0.0592275	0.492778	0.681092	-2.16366	7.99123e-06	0.000126603	FALSE	TRUE	FALSE	red
ENSG00000162618.15	ADGRL4	39.1337	16.8337	36.3299	0.107255	0.250886	0.447488	-1.1098	7.75361e-05	0.00084225	FALSE	TRUE	FALSE	red
ENSG00000184384.14	MAML2	46.8146	12.0548	85.0048	-0.860585	0.0207521	0.0764164	-2.81794	1.98421e-05	0.000274984	FALSE	TRUE	FALSE	red
ENSG00000168439.17	STIP1	168.487	230.148	94.3963	0.835832	0.032989	0.108359	1.28576	0.000119946	0.0012077	FALSE	TRUE	FALSE	red
ENSG00000196507.11	TCEAL3	82.1616	29.3227	96.7337	-0.235555	0.014156	0.0577476	-1.722	2.06346e-05	0.00028284	FALSE	TRUE	FALSE	red
ENSG00000185973.11	TMLHE	53.0983	19.5338	59.6709	-0.168363	0.754496	0.868083	-1.61106	9.18033e-06	0.000142144	FALSE	TRUE	FALSE	red
ENSG00000247315.4	ZCCHC3	15.9914	23.4975	9.23639	0.791899	0.17133	0.346103	1.34711	2.45566e-05	0.000326447	FALSE	TRUE	FALSE	red
ENSG00000094963.14	FMO2	22.3867	8.89501	24.8976	-0.153369	0.76766	0.876893	-1.48494	9.53822e-07	2.16801e-05	FALSE	TRUE	FALSE	red
ENSG00000155016.18	CYP2U1	33.8626	7.93289	30.2229	0.164051	0.626435	0.780995	-1.92972	5.92952e-05	0.00068066	FALSE	TRUE	FALSE	red
ENSG00000139719.11	VPS33A	3.34152	6.29935	2.73662	0.28811	0.0229039	0.0822285	1.20281	2.35026e-05	0.000314793	FALSE	TRUE	FALSE	red
ENSG00000130363.12	RSPH3	67.2642	32.381	92.942	-0.466491	0.086941	0.217002	-1.52118	4.18115e-10	2.95073e-08	FALSE	TRUE	FALSE	red
ENSG00000104325.7	DECR1	210.566	24.4646	149.802	0.491215	0.276513	0.476829	-2.61429	1.08294e-09	6.83967e-08	FALSE	TRUE	FALSE	red
ENSG00000160570.14	DEDD2	20.4465	25.3352	10.7657	0.925408	0.104772	0.246227	1.2347	8.12749e-05	0.000875129	FALSE	TRUE	FALSE	red
ENSG00000170545.17	SMAGP	4.03506	1.10676	4.74794	-0.23471	0.814299	0.904047	-2.10096	7.0498e-05	0.000782283	FALSE	TRUE	FALSE	red
ENSG00000131773.14	KHDRBS3	18.0288	3.9196	12.8109	0.492926	0.840152	0.918468	-1.7086	0.000671644	0.004865	FALSE	TRUE	FALSE	red
ENSG00000179604.10	CDC42EP4	15.8172	43.0243	17.1727	-0.118622	0.0399216	0.124789	1.32503	2.62439e-05	0.000345145	FALSE	TRUE	FALSE	red
ENSG00000107611.16	CUBN	38.5361	334.771	40.6405	-0.076708	0.992421	0.997702	3.04218	0.000917746	0.00617708	FALSE	TRUE	FALSE	red
ENSG00000179295.18	PTPN11	144.442	196.943	91.7501	0.65471	0.00192388	0.0123186	1.102	0.00158924	0.00948265	FALSE	TRUE	FALSE	red
ENSG00000163687.14	DNASE1L3	6.72831	1.90637	6.74803	-0.00422224	0.917644	0.960303	-1.82364	0.00118394	0.00752814	FALSE	TRUE	FALSE	red
ENSG00000091428.18	RAPGEF4	18.947	5.25099	24.2317	-0.354927	0.626766	0.781067	-2.20623	8.90595e-08	2.97094e-06	FALSE	TRUE	FALSE	red
ENSG00000151233.11	GXYLT1	20.7472	47.7116	21.4946	-0.0510597	0.247147	0.443321	1.15037	1.02381e-05	0.00015685	FALSE	TRUE	FALSE	red
ENSG00000186510.12	CLCNKA	47.3504	8.29209	60.3329	-0.349568	0.662103	0.804905	-2.86314	0.00103107	0.00675224	FALSE	TRUE	FALSE	red
ENSG00000136153.20	LMO7	75.8754	26.1296	98.0567	-0.369985	0.13946	0.301333	-1.90793	1.18081e-08	5.19784e-07	FALSE	TRUE	FALSE	red
ENSG00000124942.14	AHNAK	2525.81	6460.95	2250.9	0.166242	0.0355295	0.114176	1.52124	0.000189868	0.00175269	FALSE	TRUE	FALSE	red
ENSG00000152348.16	ATG10	27.37	14.1727	31.1289	-0.185659	0.905985	0.953507	-1.13514	2.55643e-06	4.96345e-05	FALSE	TRUE	FALSE	red
ENSG00000111845.5	PAK1IP1	18.7754	36.6023	17.5405	0.0981547	0.537244	0.714706	1.06125	0.000195156	0.00179425	FALSE	TRUE	FALSE	red
ENSG00000168675.18	LDLRAD4	14.9047	2.09142	13.4593	0.147161	0.36992	0.572238	-2.68604	1.43361e-05	0.000207121	FALSE	TRUE	FALSE	red
ENSG00000174327.7	SLC16A13	5.15891	1.99905	8.75857	-0.763629	0.0746141	0.194241	-2.13138	0.00153031	0.00920661	FALSE	TRUE	FALSE	red
ENSG00000172037.14	LAMB2	629.657	204.183	594.649	0.0825283	0.804653	0.899612	-1.54218	0.00134224	0.00828738	FALSE	TRUE	FALSE	red
ENSG00000196411.10	EPHB4	75.7448	20.493	46.3851	0.707483	0.13221	0.290554	-1.17854	7.71817e-08	2.62961e-06	FALSE	TRUE	FALSE	red
ENSG00000032742.17	IFT88	45.6161	25.3186	66.5158	-0.544154	0.00932046	0.0421757	-1.3935	8.923e-13	1.4699e-10	FALSE	TRUE	FALSE	red
ENSG00000174007.8	CEP19	5.72087	1.76708	4.89619	0.224573	0.420553	0.620491	-1.4703	0.000423278	0.00337166	FALSE	TRUE	FALSE	red
ENSG00000135409.11	AMHR2	0.783794	2.85666	0.49861	0.652561	0.115518	0.264272	2.51834	0.000127672	0.00127028	FALSE	TRUE	FALSE	red
ENSG00000136404.16	TM6SF1	8.32309	4.93744	11.0663	-0.410982	0.355741	0.558861	-1.16434	3.07373e-05	0.000393624	FALSE	TRUE	FALSE	red
ENSG00000272767.1	JMJD1C-AS1	0.92508	18.6832	1.22392	-0.403859	0.376685	0.578765	3.93216	2.34534e-07	6.58633e-06	FALSE	TRUE	FALSE	red
ENSG00000121858.11	TNFSF10	158.601	32.5711	232.07	-0.549164	0.275177	0.475265	-2.8329	1.26738e-05	0.000187688	FALSE	TRUE	FALSE	red
ENSG00000108479.12	GALK1	17.8558	7.97412	17.1708	0.0564331	0.752865	0.867177	-1.10656	0.000646299	0.00472817	FALSE	TRUE	FALSE	red
ENSG00000053524.12	MCF2L2	36.3904	10.196	46.8855	-0.365584	0.442975	0.638746	-2.20114	1.30328e-05	0.000191973	FALSE	TRUE	FALSE	red
ENSG00000153933.10	DGKE	26.9589	12.7573	38.9228	-0.529854	0.388436	0.590283	-1.60929	2.36875e-05	0.00031621	FALSE	TRUE	FALSE	red
ENSG00000101413.12	RPRD1B	36.1067	79.1374	37.8966	-0.0697989	0.338831	0.542485	1.06229	4.13607e-08	1.52634e-06	FALSE	TRUE	FALSE	red
ENSG00000136881.11	BAAT	0.110278	1.58567	0.0582199	0.921564	0.290408	0.492547	4.76744	0.0013801	0.00847199	FALSE	TRUE	FALSE	red
ENSG00000077238.14	IL4R	30.6363	12.9516	35.312	-0.204916	0.811573	0.902973	-1.44703	0.000251383	0.00220706	FALSE	TRUE	FALSE	red
ENSG00000143458.12	GABPB2	15.048	11.8305	28.0633	-0.899109	0.0051757	0.0266376	-1.24617	1.98373e-07	5.76328e-06	FALSE	TRUE	FALSE	red
ENSG00000139163.16	ETNK1	36.0879	104.827	35.65	0.0176134	0.628077	0.781786	1.55604	0.000290884	0.00250029	FALSE	TRUE	FALSE	red
ENSG00000173918.15	C1QTNF1	8.82014	2.42901	11.4352	-0.374602	0.0179828	0.0686974	-2.23503	1.72049e-05	0.000243289	FALSE	TRUE	FALSE	red
ENSG00000166471.11	TMEM41B	16.2325	35.3617	16.8209	-0.0513741	0.430979	0.628306	1.07193	1.61871e-10	1.33326e-08	FALSE	TRUE	FALSE	red
ENSG00000138796.17	HADH	40.6512	20.4765	45.1094	-0.150129	0.00516109	0.0265828	-1.13946	9.90321e-08	3.22288e-06	FALSE	TRUE	FALSE	red
ENSG00000138792.10	ENPEP	215.792	6911.11	258.524	-0.260653	0.888409	0.944184	4.74055	1.4939e-13	2.77571e-11	FALSE	TRUE	FALSE	red
ENSG00000135926.15	TMBIM1	146.881	49.7609	141.35	0.0553791	0.449363	0.644797	-1.50618	0.00129932	0.00809746	FALSE	TRUE	FALSE	red
ENSG00000150787.8	PTS	27.2454	63.0343	25.7727	0.0801688	0.870152	0.933762	1.29029	6.19627e-05	0.000705201	FALSE	TRUE	FALSE	red
ENSG00000179542.16	SLITRK4	7.06173	1844.07	5.59706	0.335352	0.496027	0.683699	8.364	3.70516e-09	1.98009e-07	FALSE	TRUE	FALSE	red
ENSG00000277481.1	PKD1L3	0.361872	5.88147	0.233165	0.634127	0.247539	0.443614	4.65675	7.93558e-11	7.50311e-09	FALSE	TRUE	FALSE	red
ENSG00000163701.19	IL17RE	10.4423	1.81262	12.3246	-0.239098	0.475519	0.667391	-2.76539	0.000105861	0.00108567	FALSE	TRUE	FALSE	red
ENSG00000169891.18	REPS2	47.52	16.6741	94.4992	-0.991766	0.00409825	0.0222814	-2.50269	7.83122e-05	0.000849526	FALSE	TRUE	FALSE	red
ENSG00000137203.14	TFAP2A	0.301206	1.34384	0.286697	0.0712238	0.734749	0.853373	2.22876	0.00154581	0.00928239	FALSE	TRUE	FALSE	red
ENSG00000162702.8	ZNF281	65.7609	176.837	46.6294	0.49599	0.00979606	0.0437134	1.92311	0.000113236	0.0011481	FALSE	TRUE	FALSE	red
ENSG00000065989.16	PDE4A	53.0721	14.1756	53.3283	-0.00694961	0.638151	0.788863	-1.91149	0.000205488	0.00187094	FALSE	TRUE	FALSE	red
ENSG00000173614.14	NMNAT1	26.2906	9.05269	21.6392	0.280901	0.0179996	0.0687432	-1.25723	0.000924538	0.00621244	FALSE	TRUE	FALSE	red
ENSG00000114923.17	SLC4A3	32.9093	9.71553	43.2001	-0.392538	0.0805593	0.205327	-2.15267	1.1573e-06	2.57556e-05	FALSE	TRUE	FALSE	red
ENSG00000149313.11	AASDHPPT	33.9285	60.0914	27.3172	0.312691	0.0619731	0.170291	1.13735	0.000710869	0.00507551	FALSE	TRUE	FALSE	red
ENSG00000145700.10	ANKRD31	4.63982	3.77232	8.69387	-0.905931	0.0161103	0.0633423	-1.20455	5.54112e-06	9.42056e-05	FALSE	TRUE	FALSE	red
ENSG00000133121.21	STARD13	22.5102	11.0474	36.4269	-0.694427	0.029135	0.098467	-1.7213	3.63093e-05	0.000450455	FALSE	TRUE	FALSE	red
ENSG00000196616.14	ADH1B	48.8305	12.7196	97.6354	-0.999622	0.315109	0.518368	-2.94036	2.42892e-06	4.74471e-05	FALSE	TRUE	FALSE	red
ENSG00000131148.9	EMC8	22.0031	29.2594	11.4822	0.938307	0.023092	0.0826777	1.3495	1.7242e-06	3.60145e-05	FALSE	TRUE	FALSE	red
ENSG00000203952.9	CCDC160	6.08491	1.50533	8.89142	-0.547178	0.0349452	0.112937	-2.56233	5.07949e-05	0.000598122	FALSE	TRUE	FALSE	red
ENSG00000172426.16	RSPH9	4.08278	0.413021	4.19151	-0.037917	0.391246	0.593247	-3.34318	8.17255e-05	0.000877615	FALSE	TRUE	FALSE	red
ENSG00000168488.18	ATXN2L	211.647	264.62	118.256	0.839751	0.00418686	0.0226377	1.16201	0.000158568	0.00151494	FALSE	TRUE	FALSE	red
ENSG00000215045.8	GRID2IP	1.96142	0.395013	2.34719	-0.259035	0.31013	0.513992	-2.57096	0.00130241	0.00810723	FALSE	TRUE	FALSE	red
ENSG00000171490.13	RSL1D1	166.619	347.972	122.748	0.440857	0.789423	0.889353	1.50327	0.000120373	0.00120971	FALSE	TRUE	FALSE	red
ENSG00000142694.6	EVA1B	2.7948	1.69521	3.49289	-0.321678	0.0027808	0.0163796	-1.04296	0.000661308	0.00480976	FALSE	TRUE	FALSE	red
ENSG00000148180.19	GSN	338.931	155.511	396.998	-0.228139	0.928598	0.965876	-1.35211	1.50427e-07	4.51819e-06	FALSE	TRUE	FALSE	red
ENSG00000198894.8	CIPC	38.0619	26.3926	64.5637	-0.762375	0.00207636	0.0130357	-1.29059	0.000106995	0.00109454	FALSE	TRUE	FALSE	red
ENSG00000101361.17	NOP56	81.642	222.832	57.6804	0.50123	0.685055	0.81905	1.9498	2.39469e-06	4.69507e-05	FALSE	TRUE	FALSE	red
ENSG00000180530.11	NRIP1	109.868	33.4674	93.4467	0.233552	0.115926	0.264956	-1.48139	2.22801e-06	4.41156e-05	FALSE	TRUE	FALSE	red
ENSG00000197635.10	DPP4	127.405	1282.61	205.853	-0.692186	0.00369543	0.0206298	2.6394	0.000148753	0.00144056	FALSE	TRUE	FALSE	red
ENSG00000198807.13	PAX9	158.986	0.46302	122.837	0.372152	0.960786	0.982166	-8.05146	0.000104993	0.00107959	FALSE	TRUE	FALSE	red
ENSG00000135763.10	URB2	22.0979	43.2929	16.7475	0.399959	0.00502469	0.0260184	1.37018	2.0949e-05	0.000285862	FALSE	TRUE	FALSE	red
ENSG00000166432.15	ZMAT1	50.4131	14.9032	70.0416	-0.474415	0.300839	0.504424	-2.23259	9.63398e-19	6.41423e-16	FALSE	TRUE	FALSE	red
ENSG00000197565.16	COL4A6	20.4203	0.547243	25.2265	-0.304938	0.729997	0.850535	-5.52661	1.13085e-07	3.59956e-06	FALSE	TRUE	FALSE	red
ENSG00000130731.16	METTL26	26.4349	31.1001	15.2193	0.796545	0.905841	0.953446	1.03102	0.000623639	0.00459222	FALSE	TRUE	FALSE	red
ENSG00000171533.11	MAP6	56.2098	11.7816	57.709	-0.0379752	0.99156	0.997623	-2.29227	2.40124e-15	6.1886e-13	FALSE	TRUE	FALSE	red
ENSG00000171174.15	RBKS	20.6491	8.33286	19.2672	0.099933	0.786344	0.888209	-1.20926	7.10206e-05	0.000787535	FALSE	TRUE	FALSE	red
ENSG00000181826.10	RELL1	12.7168	5.84793	16.7988	-0.401621	0.924135	0.963903	-1.52236	6.92783e-10	4.55555e-08	FALSE	TRUE	FALSE	red
ENSG00000185261.14	KIAA0825	25.5929	9.47257	37.3741	-0.546297	0.355805	0.558861	-1.98021	2.56991e-13	4.61401e-11	FALSE	TRUE	FALSE	red
ENSG00000161040.16	FBXL13	6.64872	5.08507	12.3313	-0.89118	0.0404528	0.126009	-1.27799	6.78062e-05	0.000759267	FALSE	TRUE	FALSE	red
ENSG00000187601.5	MAGEH1	53.0271	13.4837	34.1911	0.633111	0.886627	0.943461	-1.3424	0.00126634	0.00793095	FALSE	TRUE	FALSE	red
ENSG00000171487.15	NLRP5	41.5015	16.7412	66.1281	-0.672101	0.220163	0.409601	-1.98187	8.52657e-05	0.000906494	FALSE	TRUE	FALSE	red
ENSG00000187372.11	PCDHB13	28.9561	2.45549	19.9232	0.539412	0.882347	0.941173	-3.02037	4.0633e-05	0.000496767	FALSE	TRUE	FALSE	red
ENSG00000143850.16	PLEKHA6	9.5235	155.446	6.38303	0.57725	0.0737927	0.192609	4.60603	4.02075e-15	9.88425e-13	FALSE	TRUE	FALSE	red
ENSG00000144802.11	NFKBIZ	15.1848	8.99939	28.7024	-0.918547	0.253407	0.450291	-1.67327	0.000404511	0.00324972	FALSE	TRUE	FALSE	red
ENSG00000116133.13	DHCR24	175.513	616.783	125.018	0.489436	0.30519	0.508842	2.30262	5.53188e-05	0.000639671	FALSE	TRUE	FALSE	red
ENSG00000138769.11	CDKL2	9.42595	6.75025	16.6292	-0.819006	0.0725115	0.19017	-1.30071	3.51075e-05	0.000439298	FALSE	TRUE	FALSE	red
ENSG00000068885.15	IFT80	18.9021	11.4739	25.522	-0.433199	0.0657108	0.177419	-1.15339	9.95867e-06	0.000153157	FALSE	TRUE	FALSE	red
ENSG00000197712.12	FAM114A1	61.0083	18.956	45.2333	0.431618	0.0136878	0.0563625	-1.25474	1.16603e-10	1.04089e-08	FALSE	TRUE	FALSE	red
ENSG00000157765.13	SLC34A2	3.29073	6.51219	2.8256	0.21985	0.925206	0.964489	1.20459	0.000675061	0.00488754	FALSE	TRUE	FALSE	red
ENSG00000137561.5	TTPA	5.91071	17.3543	8.53415	-0.529916	0.154253	0.322451	1.02397	0.000560791	0.00422883	FALSE	TRUE	FALSE	red
ENSG00000177875.5	CCDC184	2.66899	0.447752	2.59836	0.038691	0.0817034	0.207487	-2.53683	0.000384049	0.00312489	FALSE	TRUE	FALSE	red
ENSG00000221968.9	FADS3	25.9633	105.965	32.0013	-0.30166	0.209275	0.395609	1.72739	3.96378e-08	1.47984e-06	FALSE	TRUE	FALSE	red
ENSG00000169193.12	CCDC126	23.4664	5.18806	18.2293	0.364336	0.0281891	0.0961462	-1.81299	1.01355e-07	3.28509e-06	FALSE	TRUE	FALSE	red
ENSG00000110400.11	NECTIN1	4.79966	13.3706	3.4685	0.468622	0.357793	0.560795	1.94668	4.34872e-07	1.11717e-05	FALSE	TRUE	FALSE	red
ENSG00000253305.2	PCDHGB6	21.5986	10.1197	31.0819	-0.525138	0.644784	0.792124	-1.61891	5.80271e-07	1.41344e-05	FALSE	TRUE	FALSE	red
ENSG00000162407.9	PLPP3	88.2163	15.2462	84.1886	0.0674194	0.62511	0.779914	-2.46518	3.01551e-05	0.000387962	FALSE	TRUE	FALSE	red
ENSG00000163864.17	NMNAT3	12.9497	1.79638	13.4476	-0.0544312	0.435249	0.632013	-2.90419	6.97811e-05	0.000777334	FALSE	TRUE	FALSE	red
ENSG00000168807.16	SNTB2	45.8503	105.446	46.9175	-0.0331966	0.772954	0.879547	1.16831	0.000337222	0.00282119	FALSE	TRUE	FALSE	red
ENSG00000136002.19	ARHGEF4	7.08296	1.96496	9.17688	-0.373651	0.347081	0.55058	-2.2235	0.000374076	0.00307161	FALSE	TRUE	FALSE	red
ENSG00000187391.21	MAGI2	52.4527	33.4603	67.6986	-0.368108	0.0271768	0.0934782	-1.01668	7.0154e-05	0.000779454	FALSE	TRUE	FALSE	red
ENSG00000135097.7	MSI1	6.80418	0.261664	4.34382	0.647457	0.0939486	0.229446	-4.05318	3.19844e-05	0.000406587	FALSE	TRUE	FALSE	red
ENSG00000153814.13	JAZF1	9.13093	3.09827	8.30926	0.136041	0.738671	0.856529	-1.42326	0.00118796	0.00754765	FALSE	TRUE	FALSE	red
ENSG00000140987.20	ZSCAN32	26.9494	38.246	16.0146	0.750865	0.0470413	0.140433	1.25592	2.94552e-08	1.14796e-06	FALSE	TRUE	FALSE	red
ENSG00000118971.8	CCND2	7.97882	2.11913	14.1062	-0.822086	0.193132	0.374397	-2.73479	4.55846e-06	8.02198e-05	FALSE	TRUE	FALSE	red
ENSG00000113966.10	ARL6	18.8999	8.4385	20.784	-0.137094	0.00158809	0.0105035	-1.30041	0.00025263	0.00221409	FALSE	TRUE	FALSE	red
ENSG00000140332.17	TLE3	11.079	37.6989	17.9581	-0.696799	0.00406068	0.0221662	1.06989	0.000551187	0.0041682	FALSE	TRUE	FALSE	red
ENSG00000139178.11	C1RL	21.8905	7.9181	27.2803	-0.317556	0.374676	0.57682	-1.78464	0.000251868	0.00220889	FALSE	TRUE	FALSE	red
ENSG00000169989.3	TIGD4	3.7221	1.80065	5.70713	-0.616647	0.216446	0.404761	-1.66424	0.00062176	0.00458261	FALSE	TRUE	FALSE	red
ENSG00000100241.21	SBF1	66.5747	99.3559	47.7439	0.479657	0.249052	0.445008	1.05729	0.000170597	0.0016092	FALSE	TRUE	FALSE	red
ENSG00000118600.12	RXYLT1	28.7501	12.3897	36.3219	-0.337274	0.209427	0.395667	-1.5517	0.000250467	0.00220023	FALSE	TRUE	FALSE	red
ENSG00000168765.17	GSTM4	46.7311	124.729	40.7342	0.198144	0.367652	0.570224	1.61449	0.000729186	0.00515789	FALSE	TRUE	FALSE	red
ENSG00000133134.11	BEX2	94.5316	8.76893	56.9765	0.730431	0.669937	0.809676	-2.69989	2.95579e-05	0.000382125	FALSE	TRUE	FALSE	red
ENSG00000165533.18	TTC8	72.4482	38.6619	83.1345	-0.198497	0.780602	0.883946	-1.10454	1.38426e-10	1.18284e-08	FALSE	TRUE	FALSE	red
ENSG00000132603.15	NIP7	15.2351	28.1129	11.6142	0.391515	0.393908	0.595601	1.27534	7.63449e-05	0.00083288	FALSE	TRUE	FALSE	red
ENSG00000114790.13	ARHGEF26	42.4351	31.327	62.8701	-0.567117	0.116373	0.265587	-1.00497	2.16585e-05	0.000293787	FALSE	TRUE	FALSE	red
ENSG00000144369.13	FAM171B	86.9872	13.1699	108.833	-0.323237	0.681494	0.816874	-3.0468	4.17343e-12	5.69976e-10	FALSE	TRUE	FALSE	red
ENSG00000142303.14	ADAMTS10	9.56441	4.08952	14.9153	-0.641047	0.0016597	0.0108802	-1.86679	9.52961e-08	3.12036e-06	FALSE	TRUE	FALSE	red
ENSG00000091622.16	PITPNM3	2.8772	8.56537	1.63294	0.817191	0.170277	0.344596	2.39104	0.00016605	0.00157094	FALSE	TRUE	FALSE	red
ENSG00000172348.14	RCAN2	56.0932	3.79097	56.5733	-0.0122969	0.0332883	0.109143	-3.89948	8.60325e-14	1.65628e-11	FALSE	TRUE	FALSE	red
ENSG00000103365.15	GGA2	119.888	256.843	90.6726	0.402946	0.211604	0.398792	1.50215	4.90667e-05	0.00058163	FALSE	TRUE	FALSE	red
ENSG00000221914.11	PPP2R2A	57.9113	110.146	51.1919	0.177929	0.869133	0.933402	1.10542	1.43708e-05	0.000207436	FALSE	TRUE	FALSE	red
ENSG00000148935.11	GAS2	10.588	0.312217	14.7969	-0.482868	0.0334128	0.109435	-5.56661	0.000203544	0.00185535	FALSE	TRUE	FALSE	red
ENSG00000166750.10	SLFN5	44.4222	22.6453	46.0899	-0.0531713	0.260907	0.459124	-1.02524	3.8066e-08	1.43119e-06	FALSE	TRUE	FALSE	red
ENSG00000183722.9	LHFPL6	19.0174	8.76316	18.1099	0.0705378	0.492603	0.681074	-1.04726	1.86684e-06	3.82929e-05	FALSE	TRUE	FALSE	red
ENSG00000156587.16	UBE2L6	25.1053	11.7837	25.8752	-0.0435799	0.992538	0.997702	-1.13478	8.94706e-05	0.000946788	FALSE	TRUE	FALSE	red
ENSG00000115252.18	PDE1A	6.66653	5.18729	10.3856	-0.639575	0.246806	0.443071	-1.00153	1.19406e-06	2.63898e-05	FALSE	TRUE	FALSE	red
ENSG00000103335.22	PIEZO1	123.887	318.725	64.6291	0.938773	0.232607	0.426201	2.30206	0.000147553	0.00143067	FALSE	TRUE	FALSE	red
ENSG00000130827.6	PLXNA3	35.2572	103.862	24.1344	0.546829	0.323854	0.52802	2.1055	1.8785e-05	0.000262841	FALSE	TRUE	FALSE	red
ENSG00000148429.14	USP6NL	36.7869	23.6927	51.1111	-0.474444	0.116211	0.265417	-1.10919	3.61576e-05	0.00044927	FALSE	TRUE	FALSE	red
ENSG00000125388.20	GRK4	10.1892	2.87569	8.25294	0.304057	0.00364618	0.0203928	-1.521	0.000289947	0.00249358	FALSE	TRUE	FALSE	red
ENSG00000186153.17	WWOX	33.7163	13.0948	38.1691	-0.17896	0.00939768	0.0423902	-1.54341	1.52559e-09	9.12848e-08	FALSE	TRUE	FALSE	red
ENSG00000079691.18	CARMIL1	36.5438	21.9707	72.6267	-0.990875	0.0444341	0.134652	-1.72492	4.65562e-08	1.67583e-06	FALSE	TRUE	FALSE	red
ENSG00000101166.16	PRELID3B	44.5961	76.0054	34.0804	0.387978	0.515664	0.69812	1.15716	1.42122e-06	3.04011e-05	FALSE	TRUE	FALSE	red
ENSG00000184058.14	TBX1	28.7264	0.503496	30.5011	-0.0864809	0.925017	0.964451	-5.92074	1.6494e-09	9.6896e-08	FALSE	TRUE	FALSE	red
ENSG00000160190.14	SLC37A1	12.2548	3.37259	12.8541	-0.0688811	0.627632	0.781517	-1.9303	8.09249e-11	7.60646e-09	FALSE	TRUE	FALSE	red
ENSG00000118495.20	PLAGL1	11.6807	2.26637	14.5531	-0.317195	0.0851258	0.214021	-2.68287	6.07277e-06	0.000102252	FALSE	TRUE	FALSE	red
ENSG00000174808.12	BTC	4.63332	0.922789	5.18932	-0.163502	0.0953151	0.231524	-2.49147	9.16454e-05	0.000964447	FALSE	TRUE	FALSE	red
ENSG00000169174.11	PCSK9	0.330856	2.97023	0.184694	0.841064	0.137309	0.298368	4.00736	6.04183e-06	0.000101838	FALSE	TRUE	FALSE	red
ENSG00000013583.10	HEBP1	34.3083	5.50661	30.7714	0.156966	0.375275	0.577326	-2.48236	2.12165e-05	0.000288772	FALSE	TRUE	FALSE	red
ENSG00000101400.6	SNTA1	33.9541	8.15929	21.175	0.681221	0.208316	0.394353	-1.37585	7.97656e-06	0.000126572	FALSE	TRUE	FALSE	red
ENSG00000156510.13	HKDC1	0.308924	101.089	0.483893	-0.647434	0.162131	0.333445	7.70673	0.00066944	0.00485785	FALSE	TRUE	FALSE	red
ENSG00000107566.14	ERLIN1	27.9789	62.7171	30.3752	-0.118555	0.950086	0.977231	1.04597	3.11909e-10	2.26545e-08	FALSE	TRUE	FALSE	red
ENSG00000183161.6	FANCF	24.767	10.9881	26.3011	-0.0867027	0.480298	0.67097	-1.25918	0.000816614	0.00562731	FALSE	TRUE	FALSE	red
ENSG00000180879.14	SSR4	183.303	72.5712	233.858	-0.3514	0.00276416	0.0162984	-1.68816	0.000466774	0.00365617	FALSE	TRUE	FALSE	red
ENSG00000177283.7	FZD8	11.3547	26.0575	12.0034	-0.0801554	0.743055	0.860385	1.11825	6.64164e-05	0.000747372	FALSE	TRUE	FALSE	red
ENSG00000128394.17	APOBEC3F	14.3916	4.84242	14.2731	0.0119227	0.151723	0.318842	-1.5595	1.32954e-07	4.08553e-06	FALSE	TRUE	FALSE	red
ENSG00000159346.13	ADIPOR1	145.039	278.539	136.654	0.0859226	0.699037	0.828883	1.02736	0.000382277	0.00311812	FALSE	TRUE	FALSE	red
ENSG00000021645.19	NRXN3	60.8685	763.722	81.2141	-0.416034	0.391519	0.593329	3.23325	3.28126e-06	6.12514e-05	FALSE	TRUE	FALSE	red
ENSG00000170989.10	S1PR1	59.6184	10.7767	37.6268	0.663998	0.00662026	0.0322214	-1.80385	2.16857e-08	8.8397e-07	FALSE	TRUE	FALSE	red
ENSG00000259431.6	THTPA	6.99628	3.40401	8.23146	-0.234561	0.119681	0.270998	-1.27392	4.38583e-06	7.77815e-05	FALSE	TRUE	FALSE	red
ENSG00000112796.10	ENPP5	63.3185	29.3606	91.3042	-0.528053	0.0119085	0.0508389	-1.6368	6.58555e-05	0.000742899	FALSE	TRUE	FALSE	red
ENSG00000100139.13	MICALL1	41.5377	105.559	33.1583	0.325051	0.513068	0.696056	1.67061	0.000143042	0.001392	FALSE	TRUE	FALSE	red
ENSG00000261934.2	PCDHGA9	27.535	5.96305	19.7465	0.479671	0.299258	0.50286	-1.72747	2.15382e-08	8.80201e-07	FALSE	TRUE	FALSE	red
ENSG00000065154.12	OAT	102.576	29.3604	82.3357	0.3171	0.343686	0.547587	-1.48765	7.91091e-11	7.50311e-09	FALSE	TRUE	FALSE	red
ENSG00000214413.9	BBIP1	24.2017	4.82678	25.7836	-0.0913495	0.809815	0.902117	-2.41732	4.46821e-10	3.10424e-08	FALSE	TRUE	FALSE	red
ENSG00000135378.4	PRRG4	3.55087	27.5148	6.609	-0.89626	0.0473929	0.14126	2.0577	0.000629297	0.00462749	FALSE	TRUE	FALSE	red
ENSG00000236830.7	CBR3-AS1	16.4228	3.95518	18.1145	-0.14144	0.860741	0.928601	-2.19533	2.09701e-05	0.000285881	FALSE	TRUE	FALSE	red
ENSG00000156345.17	CDK20	46.8802	19.5112	71.7864	-0.614731	0.0423227	0.12991	-1.87941	0.000701316	0.00501967	FALSE	TRUE	FALSE	red
ENSG00000137962.13	ARHGAP29	78.1432	972.667	103.136	-0.40035	0.284384	0.485225	3.2374	8.04641e-08	2.71826e-06	FALSE	TRUE	FALSE	red
ENSG00000132122.12	SPATA6	29.5531	16.6956	40.7254	-0.46262	0.0191245	0.072024	-1.28646	1.00358e-16	3.91125e-14	FALSE	TRUE	FALSE	red
ENSG00000117984.14	CTSD	22.9335	37.7314	16.2063	0.5009	0.0590272	0.164689	1.21921	2.79009e-05	0.000363942	FALSE	TRUE	FALSE	red
ENSG00000134962.7	KLB	2.2785	101.407	1.81364	0.329198	0.701455	0.830416	5.80512	9.39745e-05	0.000984668	FALSE	TRUE	FALSE	red
ENSG00000048342.16	CC2D2A	66.267	11.2809	53.0598	0.32067	0.283937	0.484801	-2.23374	7.13691e-09	3.46628e-07	FALSE	TRUE	FALSE	red
ENSG00000165716.11	DIPK1B	29.9532	7.98289	16.2761	0.879954	0.00336794	0.0191952	-1.02777	6.36883e-05	0.000722268	FALSE	TRUE	FALSE	red
ENSG00000166900.17	STX3	30.0235	71.2651	23.8317	0.333215	0.0943142	0.229944	1.58032	1.98812e-07	5.76555e-06	FALSE	TRUE	FALSE	red
ENSG00000167216.17	KATNAL2	25.0753	11.3274	28.6781	-0.193679	0.601373	0.76207	-1.34012	2.84403e-09	1.56706e-07	FALSE	TRUE	FALSE	red
ENSG00000137449.16	CPEB2	53.2642	221.918	53.8829	-0.0166614	0.854858	0.925943	2.04213	0.000935437	0.00626198	FALSE	TRUE	FALSE	red
ENSG00000144668.12	ITGA9	15.6981	7.52451	21.1872	-0.432601	0.607991	0.767591	-1.49352	7.24321e-09	3.50725e-07	FALSE	TRUE	FALSE	red
ENSG00000112312.10	GMNN	4.81004	13.5092	4.08238	0.236639	0.49588	0.683656	1.72646	0.00105668	0.00689735	FALSE	TRUE	FALSE	red
ENSG00000124491.16	F13A1	60.3768	21.249	68.0666	-0.172954	0.988564	0.996135	-1.67955	0.00017057	0.0016092	FALSE	TRUE	FALSE	red
ENSG00000141543.12	EIF4A3	88.6409	139.282	61.1585	0.535419	0.0234264	0.0835767	1.18738	1.23004e-09	7.64778e-08	FALSE	TRUE	FALSE	red
ENSG00000107130.10	NCS1	3.7653	1.85512	4.11784	-0.129124	0.117819	0.267954	-1.15038	0.000652909	0.0047595	FALSE	TRUE	FALSE	red
ENSG00000068366.20	ACSL4	113.396	27.8985	81.5731	0.475205	0.214865	0.402951	-1.54791	1.73255e-05	0.000244346	FALSE	TRUE	FALSE	red
ENSG00000112425.15	EPM2A	14.9559	10.2273	23.622	-0.659413	0.00197194	0.0125744	-1.20771	0.000627393	0.00461562	FALSE	TRUE	FALSE	red
ENSG00000104361.10	NIPAL2	42.1253	12.5976	37.2483	0.177512	0.749144	0.864674	-1.56403	1.52523e-07	4.566e-06	FALSE	TRUE	FALSE	red
ENSG00000156049.7	GNA14	3.75117	1.00894	5.4994	-0.551932	0.141102	0.30355	-2.44643	0.000472387	0.00369289	FALSE	TRUE	FALSE	red
ENSG00000164542.12	KIAA0895	27.512	17.3874	50.9796	-0.889858	0.0108483	0.0472838	-1.55188	7.47383e-09	3.58631e-07	FALSE	TRUE	FALSE	red
ENSG00000165650.12	PDZD8	178.576	1121.18	286.465	-0.681815	0.116761	0.266152	1.96859	0.000329868	0.00277711	FALSE	TRUE	FALSE	red
ENSG00000169641.13	LUZP1	67.1129	41.0102	108.02	-0.686639	0.10428	0.245478	-1.39724	0.000289622	0.00249293	FALSE	TRUE	FALSE	red
ENSG00000188659.9	SAXO2	3.61491	2.07479	6.26878	-0.794226	0.020645	0.0760803	-1.59522	5.0271e-05	0.000592827	FALSE	TRUE	FALSE	red
ENSG00000146409.12	SLC18B1	28.9744	7.61509	33.2978	-0.200644	0.846856	0.922428	-2.12849	0.000356832	0.00295431	FALSE	TRUE	FALSE	red
ENSG00000108622.11	ICAM2	7.39766	4.64222	9.93001	-0.424728	0.156096	0.325107	-1.09698	0.000134211	0.00132217	FALSE	TRUE	FALSE	red
ENSG00000143786.8	CNIH3	1.24456	3.27797	0.790846	0.654165	0.577531	0.745338	2.05133	1.70325e-05	0.000241065	FALSE	TRUE	FALSE	red
ENSG00000112378.12	PERP	57.2055	22.6111	84.5452	-0.563571	0.182908	0.361033	-1.90269	0.000195725	0.00179845	FALSE	TRUE	FALSE	red
ENSG00000127954.12	STEAP4	20.7899	9.35593	38.3759	-0.88432	0.10489	0.246434	-2.03625	4.44486e-06	7.86539e-05	FALSE	TRUE	FALSE	red
ENSG00000120725.13	SIL1	102.824	40.1876	95.3681	0.108594	0.0610449	0.168501	-1.24675	1.63606e-06	3.44435e-05	FALSE	TRUE	FALSE	red
ENSG00000198945.8	L3MBTL3	17.0416	13.1972	26.5926	-0.641966	0.0157446	0.0623334	-1.01079	1.21208e-06	2.66407e-05	FALSE	TRUE	FALSE	red
ENSG00000183337.17	BCOR	91.0172	203.161	94.6927	-0.057114	0.730928	0.850851	1.1013	1.85963e-06	3.82287e-05	FALSE	TRUE	FALSE	red
ENSG00000122735.16	DNAI1	5.3016	0.724755	7.2505	-0.451652	0.172139	0.347208	-3.32251	0.000167961	0.00158714	FALSE	TRUE	FALSE	red
ENSG00000108641.18	B9D1	16.2881	6.09353	15.9977	0.0259505	0.248382	0.444518	-1.39251	1.08683e-05	0.000165711	FALSE	TRUE	FALSE	red
ENSG00000164035.10	EMCN	14.7191	6.59321	25.8273	-0.811211	0.0184771	0.0701275	-1.96984	1.986e-10	1.571e-08	FALSE	TRUE	FALSE	red
ENSG00000149131.16	SERPING1	68.4349	31.3794	111.857	-0.708857	0.409066	0.609793	-1.83377	4.97706e-05	0.000589094	FALSE	TRUE	FALSE	red
ENSG00000185621.11	LMLN	15.3726	6.07172	20.9288	-0.445132	0.0461177	0.13831	-1.78531	4.1606e-08	1.52833e-06	FALSE	TRUE	FALSE	red
ENSG00000130487.9	KLHDC7B	10.5524	0.488914	6.45931	0.708112	0.00784851	0.0368879	-3.72373	0.000281513	0.00243678	FALSE	TRUE	FALSE	red
ENSG00000156218.13	ADAMTSL3	30.5826	7.61154	20.4802	0.578479	0.146713	0.311421	-1.42797	0.000336979	0.00282063	FALSE	TRUE	FALSE	red
ENSG00000133138.20	TBC1D8B	70.3927	8.07917	52.9905	0.409691	0.809862	0.902117	-2.71346	8.94827e-06	0.000138955	FALSE	TRUE	FALSE	red
ENSG00000140848.17	CPNE2	20.0095	9.2004	20.1553	-0.0104689	0.958244	0.980917	-1.13139	0.000893897	0.00603192	FALSE	TRUE	FALSE	red
ENSG00000182263.14	FIGN	7.93137	1.52064	15.0095	-0.920236	0.119276	0.270368	-3.30313	1.68924e-07	5.00787e-06	FALSE	TRUE	FALSE	red
ENSG00000166265.13	CYYR1	10.3169	3.53819	14.2459	-0.46554	0.643129	0.790944	-2.00946	9.2398e-05	0.000971334	FALSE	TRUE	FALSE	red
ENSG00000103343.13	ZNF174	14.5866	20.8795	10.0481	0.53772	0.146417	0.311024	1.05516	2.1121e-08	8.67589e-07	FALSE	TRUE	FALSE	red
ENSG00000115504.14	EHBP1	56.9249	224.531	71.3053	-0.324949	0.291467	0.49405	1.65483	1.24039e-06	2.7151e-05	FALSE	TRUE	FALSE	red
ENSG00000066027.12	PPP2R5A	32.9967	198.675	34.8537	-0.0789892	0.393322	0.59508	2.51103	4.43427e-10	3.09411e-08	FALSE	TRUE	FALSE	red
ENSG00000143614.10	GATAD2B	54.2243	134.8	64.7682	-0.256345	0.812234	0.902988	1.05747	0.000130113	0.00128895	FALSE	TRUE	FALSE	red
ENSG00000129682.16	FGF13	81.49	27.7388	64.1716	0.344687	0.146053	0.310562	-1.21003	3.68322e-06	6.77263e-05	FALSE	TRUE	FALSE	red
ENSG00000132646.11	PCNA	88.2461	144.88	52.2218	0.756881	0.0645799	0.175309	1.47213	0.00071556	0.00509307	FALSE	TRUE	FALSE	red
ENSG00000184988.8	TMEM106A	5.03914	2.88099	6.37977	-0.340329	0.533052	0.711515	-1.14694	0.000142875	0.00139123	FALSE	TRUE	FALSE	red
ENSG00000142867.14	BCL10	9.57652	28.5109	12.5688	-0.392271	0.226628	0.41839	1.18167	4.42729e-08	1.60416e-06	FALSE	TRUE	FALSE	red
ENSG00000237172.4	B3GNT9	27.4536	8.07291	28.9507	-0.0766012	0.0569879	0.160681	-1.84244	0.00111223	0.00718367	FALSE	TRUE	FALSE	red
ENSG00000138131.4	LOXL4	3.08703	1.22542	5.43117	-0.815046	0.00503206	0.0260257	-2.14799	0.00146195	0.00885876	FALSE	TRUE	FALSE	red
ENSG00000162729.14	IGSF8	47.5992	81.6263	35.5759	0.420035	0.57757	0.745338	1.19813	0.001264	0.0079257	FALSE	TRUE	FALSE	red
ENSG00000073350.14	LLGL2	46.5217	168.127	36.7863	0.338734	0.244719	0.440447	2.19231	1.6661e-23	2.42024e-20	FALSE	TRUE	FALSE	red
ENSG00000173156.7	RHOD	32.6247	16.3735	45.8595	-0.491257	0.0554083	0.157713	-1.48586	0.0016474	0.00973871	FALSE	TRUE	FALSE	red
ENSG00000176974.20	SHMT1	134.455	355.295	127.395	0.0778098	0.572699	0.742481	1.4797	3.03967e-07	8.26035e-06	FALSE	TRUE	FALSE	red
ENSG00000140829.12	DHX38	112.722	159.856	74.9451	0.588867	0.251637	0.448359	1.09287	0.000711228	0.0050758	FALSE	TRUE	FALSE	red
ENSG00000107960.11	STN1	46.2089	25.7725	68.1013	-0.559511	0.0528085	0.152346	-1.40185	1.17374e-05	0.000176437	FALSE	TRUE	FALSE	red
ENSG00000164163.11	ABCE1	69.5393	158.937	72.8627	-0.0673505	0.668359	0.80857	1.1252	0.00143478	0.00874386	FALSE	TRUE	FALSE	red
ENSG00000162390.17	ACOT11	54.3661	16.7714	45.4917	0.257105	0.441147	0.636743	-1.4396	1.15279e-06	2.57269e-05	FALSE	TRUE	FALSE	red
ENSG00000145623.13	OSMR	21.7415	12.3296	27.578	-0.343061	0.566592	0.737871	-1.16139	2.34127e-05	0.000313851	FALSE	TRUE	FALSE	red
ENSG00000084674.15	APOB	3.62782	58.178	2.53901	0.514835	0.671083	0.810429	4.51813	0.000100235	0.00103868	FALSE	TRUE	FALSE	red
ENSG00000178567.8	EPM2AIP1	69.265	39.1824	95.4704	-0.462926	0.210138	0.396658	-1.28485	0.000543664	0.00414067	FALSE	TRUE	FALSE	red
ENSG00000204264.12	PSMB8	23.0768	12.5882	25.2851	-0.131848	0.804817	0.899665	-1.00622	0.00125638	0.00789173	FALSE	TRUE	FALSE	red
ENSG00000062038.14	CDH3	36.364	3.06585	19.0087	0.935848	0.00590595	0.0294824	-2.6323	0.000540863	0.00412331	FALSE	TRUE	FALSE	red
ENSG00000164841.5	TMEM74	0.258468	2.25187	0.263706	-0.028945	0.240098	0.435059	3.09412	0.000790094	0.00548909	FALSE	TRUE	FALSE	red
ENSG00000107864.15	CPEB3	17.2926	8.44934	17.1467	0.0122277	0.0457884	0.137727	-1.02102	8.36571e-07	1.95432e-05	FALSE	TRUE	FALSE	red
ENSG00000185875.13	THNSL1	26.5351	13.9732	30.114	-0.182531	0.439694	0.635503	-1.10777	4.80731e-05	0.000572399	FALSE	TRUE	FALSE	red
ENSG00000132622.11	HSPA12B	4.66354	2.44213	5.87424	-0.332976	0.673229	0.812054	-1.26626	3.61527e-05	0.00044927	FALSE	TRUE	FALSE	red
ENSG00000174371.17	EXO1	3.04697	19.8756	1.74161	0.80695	0.078778	0.201872	3.5125	9.90859e-05	0.00103012	FALSE	TRUE	FALSE	red
ENSG00000173947.14	PIFO	10.5973	1.26831	12.1456	-0.19674	0.11364	0.261131	-3.25946	0.00111832	0.00720283	FALSE	TRUE	FALSE	red
ENSG00000204519.11	ZNF551	21.256	37.842	18.6506	0.188653	0.0038825	0.0214752	1.02077	7.16221e-05	0.000792006	FALSE	TRUE	FALSE	red
ENSG00000132669.13	RIN2	26.6696	10.6584	24.1396	0.143795	0.387655	0.589812	-1.17942	6.10618e-09	3.05864e-07	FALSE	TRUE	FALSE	red
ENSG00000165794.10	SLC39A2	1.15069	16.7455	1.98538	-0.78692	0.183836	0.362363	3.07628	0.000279211	0.00242079	FALSE	TRUE	FALSE	red
ENSG00000103994.17	ZNF106	186.052	684.775	228.581	-0.296997	0.908184	0.954846	1.58292	0.00119677	0.0075886	FALSE	TRUE	FALSE	red
ENSG00000162650.16	ATXN7L2	4.3268	11.0311	3.65213	0.24456	0.497288	0.684482	1.59476	9.83682e-08	3.20781e-06	FALSE	TRUE	FALSE	red
ENSG00000126106.14	TMEM53	5.0468	3.34283	7.75687	-0.620106	0.00668327	0.0324632	-1.21441	0.000788148	0.00548034	FALSE	TRUE	FALSE	red
ENSG00000174059.17	CD34	32.9907	14.0943	45.3103	-0.457779	0.434263	0.631413	-1.68473	0.000678804	0.00490575	FALSE	TRUE	FALSE	red
ENSG00000167981.7	ZNF597	10.1535	27.1766	8.53973	0.24971	0.11254	0.259406	1.6701	0.00125332	0.00788148	FALSE	TRUE	FALSE	red
ENSG00000006453.14	BAIAP2L1	36.2649	71.6342	30.7434	0.238296	0.9131	0.95736	1.22037	4.92236e-08	1.75961e-06	FALSE	TRUE	FALSE	red
ENSG00000101331.17	CCM2L	5.69068	1.53608	5.17085	0.138201	0.23249	0.426123	-1.75115	0.000339136	0.00283506	FALSE	TRUE	FALSE	red
ENSG00000100979.15	PLTP	62.933	13.7171	51.6511	0.285018	0.327542	0.531544	-1.91283	2.97725e-06	5.65678e-05	FALSE	TRUE	FALSE	red
ENSG00000127415.13	IDUA	13.4794	9.7925	19.6873	-0.546514	0.0523904	0.151559	-1.00752	0.000549842	0.00416197	FALSE	TRUE	FALSE	red
ENSG00000125505.17	MBOAT7	77.4635	104.623	47.7979	0.696571	0.276185	0.476331	1.13019	3.79571e-08	1.43046e-06	FALSE	TRUE	FALSE	red
ENSG00000160058.18	BSDC1	66.2784	100.252	46.4716	0.512188	0.517873	0.699904	1.10922	0.000543917	0.00414067	FALSE	TRUE	FALSE	red
ENSG00000101654.17	RNMT	39.1979	71.0249	33.7261	0.216911	0.011767	0.0503489	1.07446	0.000185206	0.00171958	FALSE	TRUE	FALSE	red
ENSG00000177854.8	TMEM187	11.9084	3.08937	6.91768	0.783621	0.859499	0.927966	-1.16297	9.07976e-05	0.000957659	FALSE	TRUE	FALSE	red
ENSG00000124588.20	NQO2	26.2609	10.4826	32.946	-0.327187	0.409781	0.610293	-1.6521	1.15048e-08	5.12077e-07	FALSE	TRUE	FALSE	red
ENSG00000118707.10	TGIF2	13.8663	28.0419	12.9519	0.0984204	0.811534	0.902973	1.11442	0.00141273	0.0086318	FALSE	TRUE	FALSE	red
ENSG00000102967.12	DHODH	8.54992	17.2091	7.70586	0.149956	0.310911	0.514736	1.15915	0.000108842	0.00111131	FALSE	TRUE	FALSE	red
ENSG00000137691.13	CFAP300	9.46316	1.92594	11.018	-0.219462	0.147605	0.312497	-2.51623	5.00644e-05	0.000590826	FALSE	TRUE	FALSE	red
ENSG00000171160.18	MORN4	10.3744	5.47767	13.2864	-0.356925	0.14393	0.307705	-1.27832	0.00160039	0.00952816	FALSE	TRUE	FALSE	red
ENSG00000203697.12	CAPN8	0.214196	52.6634	0.1974	0.117804	0.999255	1	8.05953	0.000245711	0.00216938	FALSE	TRUE	FALSE	red
ENSG00000070882.13	OSBPL3	76.1974	30.8585	110.543	-0.536792	0.0655026	0.177081	-1.84087	0.000873487	0.00591668	FALSE	TRUE	FALSE	red
ENSG00000197124.12	ZNF682	12.7609	4.23578	11.0567	0.206805	0.245782	0.441801	-1.38422	0.000166027	0.00157094	FALSE	TRUE	FALSE	red
ENSG00000105737.9	GRIK5	62.8666	8.04535	38.965	0.690116	0.244624	0.440368	-2.27595	1.8404e-06	3.80362e-05	FALSE	TRUE	FALSE	red
ENSG00000165028.12	NIPSNAP3B	2.93443	1.52547	4.60283	-0.64944	0.124275	0.278018	-1.59326	0.000269568	0.00234482	FALSE	TRUE	FALSE	red
ENSG00000128581.17	IFT22	51.96	26.1645	56.3254	-0.116387	0.00257424	0.0154291	-1.10618	8.72151e-09	4.07489e-07	FALSE	TRUE	FALSE	red
ENSG00000168491.10	CCDC110	5.76658	2.77034	9.81443	-0.767188	0.0970462	0.234342	-1.82484	1.04904e-06	2.37096e-05	FALSE	TRUE	FALSE	red
ENSG00000172716.16	SLFN11	21.0597	11.8205	26.0282	-0.305588	0.966959	0.985755	-1.13878	9.2628e-07	2.11746e-05	FALSE	TRUE	FALSE	red
ENSG00000138031.14	ADCY3	61.1884	18.454	83.9199	-0.455755	0.117712	0.267747	-2.18508	1.77709e-11	2.08795e-09	FALSE	TRUE	FALSE	red
ENSG00000142871.17	CCN1	46.753	54.833	24.0944	0.956365	0.226913	0.418689	1.18635	0.000341009	0.00284097	FALSE	TRUE	FALSE	red
ENSG00000203326.12	ZNF525	69.159	19.1737	99.4621	-0.52423	0.429595	0.627137	-2.37502	1.34525e-05	0.000196848	FALSE	TRUE	FALSE	red
ENSG00000153048.11	CARHSP1	8.43288	23.8769	11.4532	-0.44165	0.236509	0.430977	1.05987	0.00079721	0.00552652	FALSE	TRUE	FALSE	red
ENSG00000127824.14	TUBA4A	77.3333	142.339	49.2422	0.651194	0.783064	0.886088	1.53136	0.000366407	0.00302137	FALSE	TRUE	FALSE	red
ENSG00000198270.13	TMEM116	69.7913	24.6651	129.683	-0.89387	0.0320277	0.105853	-2.39444	0.00132997	0.00824024	FALSE	TRUE	FALSE	red
ENSG00000142599.19	RERE	148.657	480.99	206.393	-0.473409	0.0954731	0.231743	1.22061	3.61003e-07	9.55045e-06	FALSE	TRUE	FALSE	red
ENSG00000185250.16	PPIL6	5.76084	2.30672	8.76962	-0.606235	0.0504166	0.147559	-1.92667	5.28008e-06	9.01392e-05	FALSE	TRUE	FALSE	red
ENSG00000151929.10	BAG3	94.7911	17.6981	125.755	-0.407787	0.0154373	0.0613982	-2.82894	8.56532e-08	2.86329e-06	FALSE	TRUE	FALSE	red
ENSG00000221994.12	ZNF630	13.5698	5.49201	17.3256	-0.352511	0.207845	0.393814	-1.6575	1.47638e-06	3.13712e-05	FALSE	TRUE	FALSE	red
ENSG00000145819.18	ARHGAP26	19.4987	14.7213	35.8216	-0.877451	0.0052444	0.0269144	-1.28293	4.65655e-08	1.67583e-06	FALSE	TRUE	FALSE	red
ENSG00000155893.13	PXYLP1	22.2769	79.4537	23.1538	-0.055699	0.37513	0.577207	1.77887	7.9766e-06	0.000126572	FALSE	TRUE	FALSE	red
ENSG00000198933.9	TBKBP1	8.85927	4.15858	9.17998	-0.0513032	0.2888	0.490453	-1.1424	0.000487951	0.00379046	FALSE	TRUE	FALSE	red
ENSG00000166813.15	KIF7	15.5043	8.04756	20.7056	-0.417353	0.149665	0.31584	-1.3634	0.0014615	0.00885876	FALSE	TRUE	FALSE	red
ENSG00000203857.10	HSD3B1	0.0195663	12.005	0.0148333	0.399533	0.842186	0.919718	9.66058	0.000227582	0.00203159	FALSE	TRUE	FALSE	red
ENSG00000103599.20	IQCH	16.0532	6.2578	20.027	-0.319088	0.776944	0.881714	-1.67822	1.14571e-09	7.1793e-08	FALSE	TRUE	FALSE	red
ENSG00000120051.15	CFAP58	1.33831	0.534215	2.63623	-0.978067	0.0394518	0.123728	-2.30298	0.000522368	0.00400524	FALSE	TRUE	FALSE	red
ENSG00000122591.12	FAM126A	50.2181	20.9102	50.8413	-0.0177921	0.247039	0.44322	-1.2818	0.00135925	0.00836649	FALSE	TRUE	FALSE	red
ENSG00000269934.3	AL353593.1	2.34955	0.580335	2.86324	-0.285265	0.114415	0.26238	-2.30269	0.000547786	0.00415525	FALSE	TRUE	FALSE	red
ENSG00000154099.18	DNAAF1	2.71311	0.212226	3.27364	-0.27095	0.280162	0.480838	-3.94722	0.000647784	0.00473078	FALSE	TRUE	FALSE	red
ENSG00000212747.5	RTL8B	8.61429	1.75098	6.21176	0.471729	0.218914	0.407856	-1.82684	0.00114003	0.00729668	FALSE	TRUE	FALSE	red
ENSG00000124370.11	MCEE	12.8466	7.06802	17.0028	-0.404384	0.0133782	0.0553397	-1.26639	1.91104e-09	1.11855e-07	FALSE	TRUE	FALSE	red
ENSG00000141519.15	CCDC40	6.66721	3.51414	9.2428	-0.471246	0.345694	0.54935	-1.39516	0.000434309	0.00343726	FALSE	TRUE	FALSE	red
ENSG00000118557.16	PMFBP1	8.30579	2.16888	5.7995	0.51819	0.908118	0.954846	-1.41898	0.00041844	0.00334146	FALSE	TRUE	FALSE	red
ENSG00000132170.22	PPARG	19.4537	80.7114	22.221	-0.191876	0.43342	0.630725	1.86085	4.24121e-08	1.55081e-06	FALSE	TRUE	FALSE	red
ENSG00000131171.13	SH3BGRL	59.9326	11.1697	37.571	0.673724	0.649043	0.795294	-1.75002	2.49484e-09	1.39388e-07	FALSE	TRUE	FALSE	red
ENSG00000171444.18	MCC	233.174	29.2036	262.47	-0.17075	0.548691	0.724288	-3.16794	1.57051e-06	3.32387e-05	FALSE	TRUE	FALSE	red
ENSG00000136628.18	EPRS1	497.352	1006.5	401.35	0.309406	0.00306157	0.0177696	1.32641	1.96081e-06	4.0015e-05	FALSE	TRUE	FALSE	red
ENSG00000196352.16	CD55	29.0998	23.2445	55.3712	-0.928129	0.075534	0.196181	-1.25225	0.00165721	0.00977144	FALSE	TRUE	FALSE	red
ENSG00000139405.16	RITA1	13.3414	24.7655	10.2799	0.37608	0.262766	0.461101	1.2685	0.000427503	0.0033918	FALSE	TRUE	FALSE	red
ENSG00000164187.7	LMBRD2	101.963	39.0382	86.0748	0.244384	0.375402	0.577417	-1.14071	1.36293e-06	2.94199e-05	FALSE	TRUE	FALSE	red
ENSG00000177542.11	SLC25A22	10.2266	14.7588	5.28756	0.951652	0.00204151	0.0128976	1.4809	0.000109408	0.00111636	FALSE	TRUE	FALSE	red
ENSG00000173757.10	STAT5B	59.526	33.675	70.1638	-0.237208	0.368289	0.57085	-1.05905	1.85319e-05	0.000259756	FALSE	TRUE	FALSE	red
ENSG00000253304.2	TMEM200B	5.69686	1.87178	3.9736	0.519722	0.45683	0.651038	-1.08603	0.00111554	0.00719052	FALSE	TRUE	FALSE	red
ENSG00000164318.18	EGFLAM	9.94219	2.99777	7.48802	0.408979	0.315017	0.518289	-1.32069	0.000212241	0.00192038	FALSE	TRUE	FALSE	red
ENSG00000003436.16	TFPI	26.7228	13.1541	33.2933	-0.317159	0.625998	0.780544	-1.33972	1.7898e-07	5.25721e-06	FALSE	TRUE	FALSE	red
ENSG00000205531.13	NAP1L4	263.431	627.72	232.094	0.182716	0.590708	0.755028	1.43541	0.000328759	0.00276932	FALSE	TRUE	FALSE	red
ENSG00000111666.11	CHPT1	108.403	42.6955	176.133	-0.700254	0.0879188	0.218759	-2.0445	0.000332823	0.00279463	FALSE	TRUE	FALSE	red
ENSG00000126583.11	PRKCG	17.7544	0.203081	14.0532	0.337283	0.427348	0.62514	-6.1127	1.06679e-07	3.42981e-06	FALSE	TRUE	FALSE	red
ENSG00000134874.17	DZIP1	19.5261	4.55071	32.2938	-0.725851	0.0209216	0.0768295	-2.82709	0.0005662	0.00426471	FALSE	TRUE	FALSE	red
ENSG00000087263.17	OGFOD1	49.4953	104.148	40.6503	0.284028	0.37899	0.580933	1.3573	0.000247687	0.00218301	FALSE	TRUE	FALSE	red
ENSG00000064989.13	CALCRL	68.2572	17.3629	46.8525	0.542856	0.161414	0.332413	-1.43212	2.06127e-08	8.48892e-07	FALSE	TRUE	FALSE	red
ENSG00000164850.15	GPER1	1.68502	0.79871	3.00644	-0.835293	0.0539799	0.154757	-1.91231	0.000975926	0.00647336	FALSE	TRUE	FALSE	red
ENSG00000100321.15	SYNGR1	29.1883	4.17129	25.4749	0.196313	0.519565	0.701353	-2.61051	2.94169e-08	1.14796e-06	FALSE	TRUE	FALSE	red
ENSG00000188343.13	FAM92A	35.7182	3.42056	39.8281	-0.157125	0.125486	0.279688	-3.54148	1.85449e-08	7.81871e-07	FALSE	TRUE	FALSE	red
ENSG00000166226.13	CCT2	240.578	384.668	179.162	0.42524	0.021266	0.0778053	1.10235	0.000434769	0.0034392	FALSE	TRUE	FALSE	red
ENSG00000171608.16	PIK3CD	17.6819	5.61241	20.8503	-0.237799	0.948318	0.976298	-1.89338	6.65239e-12	8.57246e-10	FALSE	TRUE	FALSE	red
ENSG00000130699.18	TAF4	20.5024	30.8413	14.6123	0.488612	0.130888	0.288524	1.07768	0.000699866	0.00501712	FALSE	TRUE	FALSE	red
ENSG00000156172.6	C8orf37	7.6389	3.90625	10.7731	-0.496	0.0621794	0.17069	-1.46358	2.20944e-05	0.000298686	FALSE	TRUE	FALSE	red
ENSG00000176907.5	TCIM	97.6791	3.75852	60.76	0.684928	0.0450122	0.136089	-4.01488	1.41629e-14	3.05822e-12	FALSE	TRUE	FALSE	red
ENSG00000172159.16	FRMD3	108.819	227.876	100.163	0.119577	0.0417942	0.128755	1.1859	1.80615e-06	3.75299e-05	FALSE	TRUE	FALSE	red
ENSG00000128872.10	TMOD2	10.3972	6.62879	13.5115	-0.37799	0.595998	0.758455	-1.02737	4.64704e-05	0.000555386	FALSE	TRUE	FALSE	red
ENSG00000154258.17	ABCA9	28.6524	24.3954	53.2483	-0.894081	0.213474	0.401402	-1.12612	2.33494e-07	6.58633e-06	FALSE	TRUE	FALSE	red
ENSG00000100523.16	DDHD1	31.1711	150.678	38.4889	-0.30423	0.702572	0.831019	1.96896	3.69479e-05	0.000457667	FALSE	TRUE	FALSE	red
ENSG00000102921.8	N4BP1	92.2932	163.046	81.1119	0.18631	0.0133556	0.0552886	1.0073	1.49132e-10	1.26122e-08	FALSE	TRUE	FALSE	red
ENSG00000103742.12	IGDCC4	2.80009	0.767373	4.37195	-0.642805	0.158233	0.328141	-2.51028	0.0010376	0.00678666	FALSE	TRUE	FALSE	red
ENSG00000125107.18	CNOT1	605.24	1504.57	726.203	-0.262866	0.122068	0.274834	1.05091	5.73779e-10	3.83616e-08	FALSE	TRUE	FALSE	red
ENSG00000171811.14	CFAP46	4.43709	0.831427	7.61089	-0.778452	0.003913	0.0215949	-3.1944	8.51908e-07	1.98412e-05	FALSE	TRUE	FALSE	red
ENSG00000137200.13	CMTR1	85.5244	414.942	90.7519	-0.0855916	0.937986	0.970518	2.19291	3.35347e-18	1.84389e-15	FALSE	TRUE	FALSE	red
ENSG00000163938.17	GNL3	85.055	123.906	58.9891	0.527948	0.746412	0.862574	1.07072	0.000155079	0.00149098	FALSE	TRUE	FALSE	red
ENSG00000186716.21	BCR	105.511	222.175	90.8961	0.215102	0.610387	0.769745	1.28941	4.84106e-06	8.4038e-05	FALSE	TRUE	FALSE	red
ENSG00000261371.6	PECAM1	167.827	87.1531	180.82	-0.107578	0.680864	0.816463	-1.05293	0.000803146	0.00555562	FALSE	TRUE	FALSE	red
ENSG00000176171.11	BNIP3	26.9402	51.3546	17.9964	0.582052	0.252668	0.449573	1.51278	2.17646e-11	2.50199e-09	FALSE	TRUE	FALSE	red
ENSG00000104213.13	PDGFRL	16.1829	3.48987	15.2694	0.0838247	0.0364842	0.116411	-2.1294	4.05771e-08	1.51138e-06	FALSE	TRUE	FALSE	red
ENSG00000171132.14	PRKCE	60.2441	16.6035	80.4564	-0.417387	0.194101	0.375739	-2.27672	0.00114517	0.00731945	FALSE	TRUE	FALSE	red
ENSG00000188596.11	CFAP54	2.979	1.07685	5.30427	-0.832326	0.243221	0.438606	-2.30034	0.000160761	0.0015327	FALSE	TRUE	FALSE	red
ENSG00000157111.13	TMEM171	0.273077	14.8171	0.17267	0.661291	0.604282	0.764095	6.4231	0.00087459	0.00592164	FALSE	TRUE	FALSE	red
ENSG00000141338.14	ABCA8	115.967	12.889	109.231	0.0863346	0.691911	0.824035	-3.08317	2.87744e-07	7.8596e-06	FALSE	TRUE	FALSE	red
ENSG00000135900.4	MRPL44	26.2735	38.7402	19.2423	0.449327	0.022689	0.0816936	1.00955	0.000302188	0.00258355	FALSE	TRUE	FALSE	red
ENSG00000112759.19	SLC29A1	32.6483	17.7857	54.3524	-0.735336	0.00197389	0.0125822	-1.61162	0.000105924	0.00108567	FALSE	TRUE	FALSE	red
ENSG00000157895.11	C12orf43	9.53736	14.1104	6.71598	0.505992	0.0680045	0.181686	1.07109	0.00086708	0.00588576	FALSE	TRUE	FALSE	red
ENSG00000198780.12	FAM169A	19.3985	14.3561	31.2241	-0.686714	0.173212	0.348507	-1.121	0.00120692	0.00764083	FALSE	TRUE	FALSE	red
ENSG00000082781.12	ITGB5	239.719	52.0714	160.701	0.576966	0.856304	0.926567	-1.62582	2.57588e-05	0.000339604	FALSE	TRUE	FALSE	red
ENSG00000005379.17	TSPOAP1	36.5631	14.3363	38.0051	-0.0558021	0.256198	0.453356	-1.40652	1.12414e-06	2.51226e-05	FALSE	TRUE	FALSE	red
ENSG00000162496.9	DHRS3	32.3357	8.0824	26.1891	0.304162	0.581279	0.748134	-1.69611	5.14149e-08	1.82568e-06	FALSE	TRUE	FALSE	red
ENSG00000150667.8	FSIP1	2.59433	1.46336	4.28541	-0.72407	0.12522	0.279382	-1.55015	0.000638732	0.00468827	FALSE	TRUE	FALSE	red
ENSG00000177272.9	KCNA3	6.6861	60.0176	5.06391	0.400912	0.457372	0.651322	3.56706	0.000536031	0.00409521	FALSE	TRUE	FALSE	red
ENSG00000166595.12	CIAO2B	51.9606	68.5112	30.4762	0.769734	0.260149	0.458451	1.16866	7.1974e-06	0.000116286	FALSE	TRUE	FALSE	red
ENSG00000169291.10	SHE	11.3685	3.21264	17.0024	-0.5807	0.408077	0.609215	-2.40391	0.000132939	0.00131288	FALSE	TRUE	FALSE	red
ENSG00000014216.16	CAPN1	101.696	223.616	74.1658	0.45543	0.157842	0.327547	1.5922	2.98206e-05	0.000384898	FALSE	TRUE	FALSE	red
ENSG00000115840.14	SLC25A12	117.819	39.3984	102.148	0.205919	0.214365	0.402331	-1.37445	3.06859e-05	0.000393624	FALSE	TRUE	FALSE	red
ENSG00000171502.15	COL24A1	0.589181	13.3167	0.498765	0.240351	0.491688	0.680454	4.73873	2.88238e-05	0.00037354	FALSE	TRUE	FALSE	red
ENSG00000197081.14	IGF2R	290.48	903.773	326.851	-0.170197	0.954812	0.979334	1.46733	2.08042e-16	7.73095e-14	FALSE	TRUE	FALSE	red
ENSG00000046889.19	PREX2	35.0743	13.3725	36.3822	-0.0528186	0.467728	0.660546	-1.44397	9.72193e-07	2.2035e-05	FALSE	TRUE	FALSE	red
ENSG00000196576.15	PLXNB2	396.994	934.512	247.071	0.684192	0.00257277	0.0154257	1.91929	2.98322e-07	8.13462e-06	FALSE	TRUE	FALSE	red
ENSG00000196628.19	TCF4	96.7557	50.7827	125.44	-0.37458	0.650803	0.79676	-1.30459	0.000119106	0.00120075	FALSE	TRUE	FALSE	red
ENSG00000254245.3	PCDHGA3	19.7831	0.488171	10.7364	0.881759	0.00785353	0.0368977	-4.45897	2.77766e-05	0.000363143	FALSE	TRUE	FALSE	red
ENSG00000099256.19	PRTFDC1	19.5442	3.41458	19.4056	0.0102697	0.628054	0.781786	-2.50669	6.4637e-07	1.56214e-05	FALSE	TRUE	FALSE	red
ENSG00000171357.6	LURAP1	8.46178	1.30091	7.65447	0.144659	0.952793	0.978692	-2.55678	5.69809e-05	0.000657875	FALSE	TRUE	FALSE	red
ENSG00000163257.11	DCAF16	34.6767	71.1806	27.9975	0.308669	0.0997383	0.239083	1.34619	1.1962e-05	0.000178803	FALSE	TRUE	FALSE	red
ENSG00000163075.13	CFAP221	5.58403	0.530547	8.44007	-0.59595	0.089231	0.221206	-3.9917	0.000315205	0.00267765	FALSE	TRUE	FALSE	red
ENSG00000164330.17	EBF1	9.1241	4.82866	13.6605	-0.58226	0.498926	0.685374	-1.50032	0.000836017	0.00573626	FALSE	TRUE	FALSE	red
ENSG00000253485.2	PCDHGA5	11.1358	3.9171	13.0749	-0.23159	0.889446	0.944685	-1.73894	0.000804564	0.00556061	FALSE	TRUE	FALSE	red
ENSG00000153071.15	DAB2	60.8096	299.684	47.4592	0.357613	0.162746	0.334267	2.65868	2.94763e-12	4.20537e-10	FALSE	TRUE	FALSE	red
ENSG00000175029.17	CTBP2	26.0215	10.3853	22.5947	0.203721	0.410152	0.610772	-1.12144	2.02713e-06	4.10019e-05	FALSE	TRUE	FALSE	red
ENSG00000133424.20	LARGE1	20.0592	4.28867	17.1398	0.226911	0.370149	0.572537	-1.99875	2.56643e-06	4.97246e-05	FALSE	TRUE	FALSE	red
ENSG00000116793.16	PHTF1	64.1689	23.162	82.5806	-0.363929	0.247654	0.443765	-1.83404	3.24135e-11	3.62193e-09	FALSE	TRUE	FALSE	red
ENSG00000076662.10	ICAM3	22.7569	6.20789	13.7244	0.729562	0.114768	0.262942	-1.14457	0.000164473	0.00156064	FALSE	TRUE	FALSE	red
ENSG00000103194.15	USP10	126.207	238.214	89.421	0.497112	0.0404895	0.126053	1.41357	2.6788e-10	1.98169e-08	FALSE	TRUE	FALSE	red
ENSG00000130311.11	DDA1	15.0623	18.4737	8.44613	0.834579	0.053621	0.154148	1.12911	0.000195034	0.00179416	FALSE	TRUE	FALSE	red
ENSG00000111907.21	TPD52L1	20.134	6.17595	19.5501	0.0424568	0.8986	0.949371	-1.66244	3.92844e-07	1.02402e-05	FALSE	TRUE	FALSE	red
ENSG00000141738.14	GRB7	5.08841	19.0315	5.63033	-0.146004	0.00658011	0.0320626	1.7571	0.000719138	0.0051117	FALSE	TRUE	FALSE	red
ENSG00000125611.15	CHCHD5	13.2825	5.91384	13.492	-0.0225795	0.00287284	0.0168288	-1.18994	2.36728e-05	0.00031621	FALSE	TRUE	FALSE	red
ENSG00000150627.15	WDR17	55.666	27.7942	97.2569	-0.805004	0.0589838	0.164595	-1.80702	0.000340582	0.00284037	FALSE	TRUE	FALSE	red
ENSG00000139537.11	CCDC65	3.0377	0.759311	2.86001	0.086959	0.564465	0.736382	-1.91326	0.000489271	0.00379887	FALSE	TRUE	FALSE	red
ENSG00000106823.12	ECM2	20.1378	10.3728	24.5351	-0.284941	0.903326	0.951503	-1.24203	0.000258939	0.00226469	FALSE	TRUE	FALSE	red
ENSG00000139116.18	KIF21A	78.7707	44.0805	116.507	-0.564689	0.135784	0.296143	-1.40221	0.000162767	0.00154805	FALSE	TRUE	FALSE	red
ENSG00000146966.13	DENND2A	39.6537	4.7027	22.377	0.825439	0.27351	0.473624	-2.25046	7.5999e-07	1.79909e-05	FALSE	TRUE	FALSE	red
ENSG00000186838.13	SELENOV	6.2735	0.517126	4.11719	0.607609	0.103847	0.244821	-2.99307	0.00038428	0.00312489	FALSE	TRUE	FALSE	red
ENSG00000160803.8	UBQLN4	39.1451	72.8788	32.8903	0.251171	0.595641	0.758226	1.14784	0.000638821	0.00468827	FALSE	TRUE	FALSE	red
ENSG00000166444.19	DENND2B	47.1162	12.067	48.7672	-0.049686	0.398961	0.600646	-2.01484	4.04474e-19	2.93777e-16	FALSE	TRUE	FALSE	red
ENSG00000105792.19	CFAP69	25.0305	12.086	33.8968	-0.437466	0.386785	0.588821	-1.48781	5.30581e-05	0.000617941	FALSE	TRUE	FALSE	red
ENSG00000166888.12	STAT6	111.326	29.5147	80.4235	0.4691	0.438656	0.634564	-1.44619	0.000595175	0.00444132	FALSE	TRUE	FALSE	red
ENSG00000104324.16	CPQ	78.9856	30.0024	102.526	-0.376328	0.013726	0.0564794	-1.77284	0.00132827	0.00823289	FALSE	TRUE	FALSE	red
ENSG00000198719.9	DLL1	3.74475	2.351	4.91483	-0.392272	0.311919	0.515446	-1.06387	0.00102825	0.00674763	FALSE	TRUE	FALSE	red
ENSG00000116771.6	AGMAT	11.4872	2.72935	11.1037	0.0489912	0.0249105	0.0877342	-2.02441	2.65453e-05	0.000348536	FALSE	TRUE	FALSE	red
ENSG00000089127.13	OAS1	28.9017	82.2166	16.1301	0.841396	0.049877	0.146439	2.34967	0.000681309	0.00491643	FALSE	TRUE	FALSE	red
ENSG00000109814.12	UGDH	44.9633	159.666	58.6045	-0.382263	0.436358	0.632841	1.44597	3.75287e-06	6.88487e-05	FALSE	TRUE	FALSE	red
ENSG00000166578.10	IQCD	4.70814	3.34843	6.88425	-0.548143	0.0790955	0.202473	-1.03982	0.00148251	0.00897142	FALSE	TRUE	FALSE	red
ENSG00000131044.17	TTLL9	3.19926	1.36616	5.68915	-0.830476	0.00716833	0.0343404	-2.05809	0.00160422	0.00954349	FALSE	TRUE	FALSE	red
ENSG00000196569.12	LAMA2	102.298	26.1011	69.0448	0.567169	0.163997	0.336312	-1.40342	4.16422e-05	0.000508328	FALSE	TRUE	FALSE	red
ENSG00000171017.11	LRRC8E	12.832	1.6617	11.9988	0.0968573	0.40353	0.604445	-2.85216	1.71461e-07	5.06427e-06	FALSE	TRUE	FALSE	red
ENSG00000162437.14	RAVER2	65.2191	34.3463	89.5014	-0.456615	0.239435	0.434235	-1.38176	1.64059e-11	1.95634e-09	FALSE	TRUE	FALSE	red
ENSG00000138061.12	CYP1B1	8.16613	51.624	4.54688	0.844774	0.0371247	0.117947	3.50509	6.4525e-05	0.000731237	FALSE	TRUE	FALSE	red
ENSG00000120860.11	WASHC3	81.8528	39.3456	111.26	-0.442833	0.422718	0.62195	-1.49966	4.04157e-05	0.000494868	FALSE	TRUE	FALSE	red
ENSG00000132359.15	RAP1GAP2	27.4557	115.894	20.9738	0.388515	0.21267	0.400331	2.46614	4.06989e-07	1.05231e-05	FALSE	TRUE	FALSE	red
ENSG00000074219.14	TEAD2	28.5091	3.41148	16.8782	0.756266	0.217878	0.406547	-2.30669	4.20657e-14	8.50846e-12	FALSE	TRUE	FALSE	red
ENSG00000255112.3	CHMP1B	41.8751	61.5998	24.5967	0.767629	0.00368579	0.0205873	1.32446	0.00125264	0.00788028	FALSE	TRUE	FALSE	red
ENSG00000161642.17	ZNF385A	13.0181	2.54651	19.1799	-0.559073	0.00992353	0.0441897	-2.913	4.27342e-08	1.55902e-06	FALSE	TRUE	FALSE	red
ENSG00000137944.18	KYAT3	81.8363	31.0941	75.284	0.120398	0.421988	0.621512	-1.2757	0.000654789	0.00477103	FALSE	TRUE	FALSE	red
ENSG00000112541.16	PDE10A	5.88272	2.37188	6.93493	-0.237398	0.870509	0.934061	-1.54785	0.00013651	0.00134068	FALSE	TRUE	FALSE	red
ENSG00000186019.11	AC021092.1	6.04656	1.63071	12.0857	-0.999117	0.0199188	0.0743043	-2.88973	3.4917e-06	6.44271e-05	FALSE	TRUE	FALSE	red
ENSG00000108946.15	PRKAR1A	556.271	1167.9	572.159	-0.040629	0.927875	0.965796	1.02942	1.44748e-05	0.000208749	FALSE	TRUE	FALSE	red
ENSG00000268069.2	AC004466.1	1.06658	2.65087	0.776647	0.457658	0.96498	0.984719	1.77114	0.00145343	0.00883054	FALSE	TRUE	FALSE	red
ENSG00000102302.8	FGD1	21.8556	4.89277	13.4143	0.704228	0.332878	0.536934	-1.45505	3.40972e-07	9.15695e-06	FALSE	TRUE	FALSE	red
ENSG00000169084.15	DHRSX	28.2359	12.898	31.5192	-0.158703	0.0134921	0.0557467	-1.28909	0.000186776	0.001729	FALSE	TRUE	FALSE	red
ENSG00000115825.10	PRKD3	64.7697	34.169	128.925	-0.993141	0.0259299	0.0904289	-1.91577	0.000786622	0.00547687	FALSE	TRUE	FALSE	red
ENSG00000136068.15	FLNB	333.954	1550.88	357.539	-0.0984512	0.795664	0.893761	2.11691	5.92751e-05	0.00068066	FALSE	TRUE	FALSE	red
ENSG00000065413.20	ANKRD44	35.8602	21.7888	55.3344	-0.625793	0.227159	0.418963	-1.34459	9.98803e-10	6.33328e-08	FALSE	TRUE	FALSE	red
ENSG00000079102.16	RUNX1T1	7.08095	2.84514	11.3362	-0.678918	0.420373	0.620491	-1.99436	6.78729e-06	0.000111808	FALSE	TRUE	FALSE	red
ENSG00000115594.12	IL1R1	85.3856	30.368	147.117	-0.784896	0.02842	0.0966055	-2.27633	4.53695e-21	3.81558e-18	FALSE	TRUE	FALSE	red
ENSG00000198355.5	PIM3	12.6872	23.7292	10.7844	0.234424	0.926272	0.965086	1.13771	0.000140939	0.00137628	FALSE	TRUE	FALSE	red
ENSG00000155256.17	ZFYVE27	28.8508	40.0466	19.5757	0.559545	0.00262705	0.0156468	1.03261	6.07904e-09	3.05462e-07	FALSE	TRUE	FALSE	red
ENSG00000005810.18	MYCBP2	338.129	250.897	544.585	-0.687585	0.00351953	0.0198602	-1.11806	0.00150082	0.00905695	FALSE	TRUE	FALSE	red
ENSG00000169744.13	LDB2	22.5666	11.3908	29.4778	-0.385442	0.367489	0.570127	-1.37176	5.00603e-05	0.000590826	FALSE	TRUE	FALSE	red
ENSG00000180881.19	CAPS2	51.7339	6.10522	37.3308	0.470743	0.111303	0.25725	-2.61225	5.13346e-06	8.82016e-05	FALSE	TRUE	FALSE	red
ENSG00000170088.14	TMEM192	46.9763	12.7159	40.2051	0.224553	0.381237	0.583289	-1.66074	1.71802e-15	4.73316e-13	FALSE	TRUE	FALSE	red
ENSG00000177674.16	AGTRAP	21.3245	4.68431	14.0025	0.606824	0.961738	0.982656	-1.57978	0.00118751	0.00754765	FALSE	TRUE	FALSE	red
ENSG00000101181.17	MTG2	26.7647	34.7509	14.1083	0.92379	0.937121	0.970175	1.30051	5.58491e-10	3.74964e-08	FALSE	TRUE	FALSE	red
ENSG00000132837.15	DMGDH	3.88504	0.628974	5.08811	-0.389201	0.260966	0.459132	-3.01606	0.00034314	0.00285575	FALSE	TRUE	FALSE	red
ENSG00000119285.11	HEATR1	98.0029	274.815	119.888	-0.29079	0.452523	0.647644	1.19677	1.10659e-06	2.48347e-05	FALSE	TRUE	FALSE	red
ENSG00000157578.13	LCA5L	3.52987	1.67577	6.59875	-0.902579	0.0116466	0.0499842	-1.97737	5.3704e-06	9.15834e-05	FALSE	TRUE	FALSE	red
ENSG00000131242.18	RAB11FIP4	17.743	8.62695	17.397	0.0284103	0.0368911	0.11738	-1.01192	0.000333859	0.00279708	FALSE	TRUE	FALSE	red
ENSG00000131831.18	RAI2	25.3723	2.57328	15.6958	0.692877	0.682626	0.817599	-2.60869	4.4315e-07	1.13479e-05	FALSE	TRUE	FALSE	red
ENSG00000197496.6	SLC2A10	53.1165	3.23486	30.6159	0.79488	0.633268	0.785775	-3.2425	1.06044e-08	4.80022e-07	FALSE	TRUE	FALSE	red
ENSG00000124171.9	PARD6B	32.7254	132.334	23.5549	0.474383	0.0662227	0.178322	2.49009	0.000251714	0.00220875	FALSE	TRUE	FALSE	red
ENSG00000112578.10	BYSL	11.1331	19.076	7.29274	0.610317	0.306796	0.51045	1.38722	1.27921e-07	3.96132e-06	FALSE	TRUE	FALSE	red
ENSG00000039560.14	RAI14	71.5569	16.1991	50.2363	0.51036	0.865127	0.931155	-1.63282	1.95274e-05	0.000271566	FALSE	TRUE	FALSE	red
ENSG00000090376.11	IRAK3	7.55951	4.81408	9.8561	-0.382724	0.916985	0.960024	-1.03376	1.26147e-05	0.000186986	FALSE	TRUE	FALSE	red
ENSG00000206503.13	HLA-A	314.7	128.665	325.403	-0.048251	0.325569	0.529765	-1.33861	2.8734e-10	2.10615e-08	FALSE	TRUE	FALSE	red
ENSG00000110013.13	SIAE	132.9	46.3149	161.973	-0.285418	0.27913	0.479809	-1.80621	2.54773e-07	7.09237e-06	FALSE	TRUE	FALSE	red
ENSG00000139971.15	ARMH4	56.6604	5.51848	31.1901	0.861254	0.00663158	0.0322672	-2.49874	0.000294107	0.00252256	FALSE	TRUE	FALSE	red
ENSG00000172339.10	ALG14	23.7896	10.6368	32.3598	-0.443873	0.45894	0.652666	-1.60514	9.93642e-05	0.00103167	FALSE	TRUE	FALSE	red
ENSG00000178409.13	BEND3	4.51659	18.7393	2.44308	0.886534	0.00487785	0.0254465	2.9393	8.97202e-07	2.06279e-05	FALSE	TRUE	FALSE	red
ENSG00000137103.20	TMEM8B	27.9175	4.96043	23.841	0.227724	0.576883	0.745244	-2.26491	2.71536e-07	7.50669e-06	FALSE	TRUE	FALSE	red
ENSG00000137628.17	DDX60	46.1606	26.6993	72.3598	-0.648528	0.18527	0.364096	-1.43839	1.34377e-10	1.16696e-08	FALSE	TRUE	FALSE	red
ENSG00000151090.20	THRB	10.8017	3.18363	19.8447	-0.877488	0.0020395	0.0128948	-2.64001	5.40696e-05	0.000628348	FALSE	TRUE	FALSE	red
ENSG00000185291.12	IL3RA	8.81688	3.89779	9.71986	-0.140668	0.670894	0.810258	-1.31828	0.000496763	0.00383839	FALSE	TRUE	FALSE	red
ENSG00000154114.12	TBCEL	7.68202	43.9057	6.79229	0.177588	0.592307	0.755673	2.69244	1.12119e-05	0.000170624	FALSE	TRUE	FALSE	red
ENSG00000139687.15	RB1	215.069	84.0981	215.006	0.000421721	0.123994	0.277741	-1.35423	1.10156e-05	0.000167796	FALSE	TRUE	FALSE	red
ENSG00000168938.6	PPIC	53.6214	10.6717	37.7462	0.50648	0.253579	0.450456	-1.82254	4.56496e-12	6.12971e-10	FALSE	TRUE	FALSE	red
ENSG00000131979.19	GCH1	12.9293	6.37995	13.0772	-0.0164107	0.420533	0.620491	-1.03543	1.86226e-05	0.000260799	FALSE	TRUE	FALSE	red
ENSG00000160097.19	FNDC5	19.6861	0.538756	14.442	0.446906	0.0282681	0.0963001	-4.74449	9.78338e-09	4.4922e-07	FALSE	TRUE	FALSE	red
ENSG00000109927.10	TECTA	11.5388	63.1743	9.32525	0.307282	0.14399	0.307746	2.76012	1.17187e-05	0.000176437	FALSE	TRUE	FALSE	red
ENSG00000204052.4	LRRC73	3.29743	0.2053	3.21303	0.0374068	0.017582	0.0676024	-3.96813	0.000479627	0.0037367	FALSE	TRUE	FALSE	red
ENSG00000181218.5	H2AW	8.05911	17.0474	5.09216	0.662343	0.0652081	0.176583	1.7432	0.000366444	0.00302137	FALSE	TRUE	FALSE	red
ENSG00000114446.5	IFT57	97.3695	36.3414	115.24	-0.243098	0.00645675	0.0316512	-1.66495	5.45849e-07	1.35017e-05	FALSE	TRUE	FALSE	red
ENSG00000157214.14	STEAP2	75.3953	10.3181	61.7977	0.286922	0.384914	0.586876	-2.58238	6.47186e-07	1.56214e-05	FALSE	TRUE	FALSE	red
ENSG00000170382.12	LRRN2	31.3181	1.38946	35.8995	-0.196968	0.0106679	0.0467042	-4.69136	3.48881e-05	0.000437237	FALSE	TRUE	FALSE	red
ENSG00000179195.16	ZNF664	142.12	193.569	76.6604	0.890559	0.0176463	0.0677731	1.33629	0.000157711	0.00151074	FALSE	TRUE	FALSE	red
ENSG00000136114.17	THSD1	9.63826	5.42461	11.7388	-0.284443	0.787365	0.888597	-1.1137	4.60861e-06	8.08353e-05	FALSE	TRUE	FALSE	red
ENSG00000166035.11	LIPC	0.0900869	5.96039	0.0674688	0.417097	0.427662	0.625279	6.46504	0.000748186	0.00526431	FALSE	TRUE	FALSE	red
ENSG00000142279.13	WTIP	22.2207	5.77652	15.3247	0.536044	0.102889	0.243609	-1.40759	0.000202316	0.00184943	FALSE	TRUE	FALSE	red
ENSG00000018510.16	AGPS	80.3557	217.312	107.503	-0.419911	0.324297	0.528376	1.01538	0.000262851	0.00229263	FALSE	TRUE	FALSE	red
ENSG00000249242.8	TMEM150C	2.70505	0.931568	4.63477	-0.776843	0.0311795	0.103855	-2.31476	0.000481464	0.00374698	FALSE	TRUE	FALSE	red
ENSG00000170421.12	KRT8	114.186	244.071	59.8432	0.932124	0.299204	0.502819	2.02804	7.37762e-05	0.000811335	FALSE	TRUE	FALSE	red
ENSG00000154330.13	PGM5	15.3609	4.75915	20.4675	-0.414066	0.618199	0.774913	-2.10456	2.21415e-05	0.000299069	FALSE	TRUE	FALSE	red
ENSG00000112893.9	MAN2A1	218.873	454.009	152.182	0.524294	0.108122	0.25191	1.57692	6.10332e-06	0.00010255	FALSE	TRUE	FALSE	red
ENSG00000120253.14	NUP43	24.2804	50.8923	24.1161	0.00979706	0.977172	0.990994	1.07745	5.0931e-05	0.000599283	FALSE	TRUE	FALSE	red
ENSG00000169554.21	ZEB2	206.439	71.2645	211.615	-0.0357213	0.209685	0.396066	-1.57018	1.06669e-08	4.81486e-07	FALSE	TRUE	FALSE	red
ENSG00000111817.19	DSE	51.7358	21.5202	59.4246	-0.199897	0.435692	0.63236	-1.46537	1.1988e-06	2.64512e-05	FALSE	TRUE	FALSE	red
ENSG00000171757.17	LRRC34	6.52084	1.73362	10.3219	-0.662576	0.0163662	0.0641268	-2.57385	0.000317834	0.0026914	FALSE	TRUE	FALSE	red
ENSG00000124228.14	DDX27	70.9832	123.264	52.1148	0.445783	0.545128	0.721917	1.24198	6.49512e-06	0.000107773	FALSE	TRUE	FALSE	red
ENSG00000165655.17	ZNF503	4.66422	15.186	5.33067	-0.192681	0.7753	0.880807	1.51035	0.000639029	0.00468827	FALSE	TRUE	FALSE	red
ENSG00000246273.8	SBF2-AS1	7.75574	2.46495	9.33541	-0.267449	0.72737	0.848964	-1.92116	1.36905e-05	0.000199599	FALSE	TRUE	FALSE	red
ENSG00000197959.14	DNM3	9.60176	7.28871	15.8132	-0.719761	0.0242513	0.0859271	-1.1174	1.35268e-06	2.92879e-05	FALSE	TRUE	FALSE	red
ENSG00000123096.11	SSPN	3.29581	1.47399	3.95529	-0.263151	0.148844	0.314457	-1.42405	0.00155585	0.00933569	FALSE	TRUE	FALSE	red
ENSG00000077713.19	SLC25A43	4.39285	1.80435	5.85997	-0.415736	0.642783	0.790944	-1.69941	0.00112715	0.0072507	FALSE	TRUE	FALSE	red
ENSG00000239467.6	AC007405.4	2.05103	0.794005	2.54159	-0.309384	0.310324	0.514151	-1.67851	0.0014468	0.00880369	FALSE	TRUE	FALSE	red
ENSG00000127720.8	METTL25	23.0172	17.4873	40.0552	-0.799277	0.0177041	0.0678956	-1.19568	8.10842e-05	0.000873664	FALSE	TRUE	FALSE	red
ENSG00000108511.10	HOXB6	0.620304	4.99423	0.75532	-0.284112	0.817354	0.905893	2.7251	4.81742e-06	8.37624e-05	FALSE	TRUE	FALSE	red
ENSG00000008323.15	PLEKHG6	8.09675	3.02039	13.8117	-0.770476	0.179303	0.356186	-2.19309	2.36732e-05	0.00031621	FALSE	TRUE	FALSE	red
ENSG00000164946.19	FREM1	6.09175	44.2853	6.97616	-0.195575	0.801055	0.897295	2.66632	0.00161808	0.00960805	FALSE	TRUE	FALSE	red
ENSG00000249471.8	ZNF324B	7.53105	2.62754	5.59148	0.429621	0.41456	0.614868	-1.08952	0.00119079	0.00755665	FALSE	TRUE	FALSE	red
ENSG00000187624.9	C17orf97	14.9683	3.66207	7.76178	0.947449	0.0532287	0.153299	-1.08373	0.000208249	0.00189176	FALSE	TRUE	FALSE	red
ENSG00000103353.16	UBFD1	37.7835	53.3607	24.9147	0.600759	0.116753	0.266152	1.09878	3.05286e-05	0.000392451	FALSE	TRUE	FALSE	red
ENSG00000177354.12	C10orf71	78.8733	24.3782	149.727	-0.924727	0.132848	0.291716	-2.61867	0.00143623	0.00874602	FALSE	TRUE	FALSE	red
ENSG00000065978.19	YBX1	268.757	470.349	186.837	0.524527	0.201694	0.386145	1.33196	0.00134094	0.00828574	FALSE	TRUE	FALSE	red
ENSG00000155465.19	SLC7A7	305.84	797.034	153.138	0.997947	0.015947	0.0629572	2.37981	6.91648e-06	0.000113469	FALSE	TRUE	FALSE	red
ENSG00000107937.19	GTPBP4	59.8786	129.431	53.0235	0.175409	0.177108	0.353387	1.28748	3.47615e-07	9.27302e-06	FALSE	TRUE	FALSE	red
ENSG00000133316.15	WDR74	24.3634	44.5491	19.5225	0.319577	0.500956	0.686722	1.19026	0.000174135	0.00163165	FALSE	TRUE	FALSE	red
ENSG00000163815.6	CLEC3B	8.60117	2.6948	9.38817	-0.12631	0.853772	0.925404	-1.80066	0.000442103	0.00348513	FALSE	TRUE	FALSE	red
ENSG00000159433.12	STARD9	21.0031	18.374	38.4087	-0.870828	0.0915465	0.225581	-1.06377	1.62981e-08	6.96331e-07	FALSE	TRUE	FALSE	red
ENSG00000101346.14	POFUT1	42.1889	67.5593	32.2403	0.388	0.500103	0.686128	1.06729	1.19053e-05	0.000178122	FALSE	TRUE	FALSE	red
ENSG00000155097.12	ATP6V1C1	80.6627	155.607	58.5199	0.462974	0.444836	0.640456	1.41091	0.000226304	0.00202411	FALSE	TRUE	FALSE	red
ENSG00000120738.8	EGR1	200.365	12.1828	390.526	-0.962791	0.123184	0.276581	-5.0025	0.000142755	0.0013909	FALSE	TRUE	FALSE	red
ENSG00000155096.14	AZIN1	129.779	405.972	116.374	0.157287	0.698792	0.828875	1.80261	7.0364e-07	1.67813e-05	FALSE	TRUE	FALSE	red
ENSG00000146267.12	FAXC	12.9553	3.39129	16.0416	-0.308271	0.408218	0.609215	-2.24191	5.90067e-09	2.99323e-07	FALSE	TRUE	FALSE	red
ENSG00000286190.1	AC055839.2	1.55432	0.104833	2.89486	-0.897212	0.111965	0.258396	-4.78733	0.000458925	0.00359998	FALSE	TRUE	FALSE	red
ENSG00000108691.9	CCL2	17.913	13.3659	27.1903	-0.602084	0.706186	0.833512	-1.02453	0.000740058	0.00522323	FALSE	TRUE	FALSE	red
ENSG00000186197.15	EDARADD	0.61553	10.7938	0.52765	0.222249	0.473638	0.665582	4.35448	3.16169e-06	5.94361e-05	FALSE	TRUE	FALSE	red
ENSG00000136280.17	CCM2	48.8239	11.7152	40.6541	0.264185	0.719631	0.843856	-1.79503	9.44607e-13	1.53911e-10	FALSE	TRUE	FALSE	red
ENSG00000153002.12	CPB1	0.0554761	8.55824	0.0940133	-0.760999	0.848506	0.923164	6.50831	6.96078e-11	6.74099e-09	FALSE	TRUE	FALSE	red
ENSG00000047365.12	ARAP2	69.1658	58.0759	116.759	-0.755406	0.0106878	0.0467511	-1.00753	1.41752e-09	8.57978e-08	FALSE	TRUE	FALSE	red
ENSG00000143196.5	DPT	2.83566	0.982059	5.19895	-0.874537	0.373262	0.575526	-2.40434	0.00100732	0.00662592	FALSE	TRUE	FALSE	red
ENSG00000214078.12	CPNE1	81.2631	127.322	54.9485	0.564519	0.858731	0.927605	1.21233	4.78491e-07	1.21362e-05	FALSE	TRUE	FALSE	red
ENSG00000164889.14	SLC4A2	266.084	869.882	289.594	-0.12215	0.0666016	0.179172	1.58679	6.4433e-08	2.23335e-06	FALSE	TRUE	FALSE	red
ENSG00000133101.10	CCNA1	69.6652	6.7953	104.018	-0.578327	0.062577	0.1714	-3.93616	2.94147e-05	0.000380581	FALSE	TRUE	FALSE	red
ENSG00000101367.9	MAPRE1	96.5742	138.684	66.8919	0.529805	0.00370347	0.020659	1.0519	7.51038e-07	1.78054e-05	FALSE	TRUE	FALSE	red
ENSG00000161048.11	NAPEPLD	17.7894	11.5023	28.0846	-0.658765	0.0106022	0.0464481	-1.28786	5.69505e-07	1.39359e-05	FALSE	TRUE	FALSE	red
ENSG00000132341.12	RAN	183.327	318.418	135.109	0.440295	0.0648702	0.175991	1.23679	5.56257e-07	1.36956e-05	FALSE	TRUE	FALSE	red
ENSG00000173198.6	CYSLTR1	2.80834	1.19396	4.18504	-0.575527	0.378556	0.580489	-1.80948	0.00157835	0.00942468	FALSE	TRUE	FALSE	red
ENSG00000137821.11	LRRC49	48.8941	20.2301	62.0242	-0.343172	0.406039	0.606977	-1.61633	7.51572e-15	1.71562e-12	FALSE	TRUE	FALSE	red
ENSG00000168016.14	TRANK1	48.9366	21.8896	77.6395	-0.665878	0.0926741	0.22768	-1.82655	3.31935e-16	1.17866e-13	FALSE	TRUE	FALSE	red
ENSG00000170175.11	CHRNB1	22.8548	8.65989	29.8678	-0.386096	0.0670022	0.17974	-1.78617	0.000512057	0.00393819	FALSE	TRUE	FALSE	red
ENSG00000100335.15	MIEF1	32.29	43.5674	21.2439	0.604037	0.0245099	0.0866678	1.0362	6.04083e-05	0.000689967	FALSE	TRUE	FALSE	red
ENSG00000129028.9	THAP10	5.39525	1.581	3.1813	0.762077	0.00424839	0.0228834	-1.00877	0.000841263	0.00575205	FALSE	TRUE	FALSE	red
ENSG00000167522.16	ANKRD11	257.278	488.021	183.169	0.490156	0.0108441	0.0472773	1.41377	6.34736e-09	3.14983e-07	FALSE	TRUE	FALSE	red
ENSG00000120279.6	MYCT1	7.14393	2.56036	13.1854	-0.884146	0.0483866	0.143147	-2.36452	8.08714e-05	0.000872548	FALSE	TRUE	FALSE	red
ENSG00000163697.17	APBB2	26.7146	106.758	33.9014	-0.343715	0.548557	0.724288	1.65492	2.60119e-08	1.03394e-06	FALSE	TRUE	FALSE	red
ENSG00000135929.9	CYP27A1	47.079	7.84134	45.0385	0.0639234	0.947455	0.975907	-2.52199	2.43537e-12	3.53771e-10	FALSE	TRUE	FALSE	red
ENSG00000141526.16	SLC16A3	4.62754	12.2934	3.66617	0.33597	0.937479	0.970288	1.74553	3.25211e-05	0.000412751	FALSE	TRUE	FALSE	red
ENSG00000013016.16	EHD3	17.4147	11.6394	29.546	-0.762653	0.00343773	0.0195213	-1.34394	0.00116127	0.00740758	FALSE	TRUE	FALSE	red
ENSG00000138686.10	BBS7	34.4903	26.1221	53.3656	-0.629719	0.0167447	0.0650574	-1.03064	0.000424459	0.00337602	FALSE	TRUE	FALSE	red
ENSG00000138678.11	GPAT3	38.3309	10.5084	62.176	-0.697849	0.00260058	0.0155332	-2.56482	2.20627e-09	1.25907e-07	FALSE	TRUE	FALSE	red
ENSG00000165626.17	BEND7	22.2424	9.94804	31.081	-0.482723	0.0996501	0.238992	-1.64355	6.60774e-05	0.000744606	FALSE	TRUE	FALSE	red
ENSG00000143418.19	CERS2	187.001	290.602	133.105	0.490485	0.00487736	0.0254465	1.12648	0.000144357	0.00140224	FALSE	TRUE	FALSE	red
ENSG00000204681.11	GABBR1	28.6595	7.78007	37.7928	-0.399096	0.666869	0.808027	-2.28026	1.95361e-09	1.1393e-07	FALSE	TRUE	FALSE	red
ENSG00000132334.16	PTPRE	14.1009	8.21575	18.4181	-0.385335	0.78175	0.884828	-1.16466	9.4844e-06	0.000146426	FALSE	TRUE	FALSE	red
ENSG00000111145.8	ELK3	26.2995	9.91533	33.5372	-0.350726	0.601729	0.76211	-1.75803	0.00054887	0.00415658	FALSE	TRUE	FALSE	red
ENSG00000187091.13	PLCD1	10.6482	5.02102	14.0946	-0.40454	0.0140453	0.0574747	-1.48909	0.000670712	0.00486046	FALSE	TRUE	FALSE	red
ENSG00000188010.14	MORN2	40.3677	18.7755	69.8775	-0.791626	0.00711408	0.0340989	-1.89598	2.14804e-06	4.28508e-05	FALSE	TRUE	FALSE	red
ENSG00000089639.11	GMIP	23.4236	5.11565	19.9846	0.22907	0.0603971	0.167281	-1.9659	8.93568e-06	0.000138894	FALSE	TRUE	FALSE	red
ENSG00000113163.17	CERT1	91.1213	162.386	77.438	0.234747	0.184985	0.363704	1.06831	0.00014002	0.00136927	FALSE	TRUE	FALSE	red
ENSG00000095397.16	WHRN	22.086	3.30579	17.8799	0.304795	0.0738446	0.192643	-2.43527	1.22545e-05	0.000182663	FALSE	TRUE	FALSE	red
ENSG00000129295.9	LRRC6	17.1226	6.05818	29.0623	-0.763251	0.00311697	0.0180176	-2.26219	6.36475e-10	4.20258e-08	FALSE	TRUE	FALSE	red
ENSG00000109099.15	PMP22	11.0252	5.78711	14.0465	-0.349415	0.840139	0.918468	-1.2793	8.16135e-05	0.000877002	FALSE	TRUE	FALSE	red
ENSG00000240764.4	PCDHGC5	4.76784	0.85	3.75657	0.34392	0.128247	0.284171	-2.14388	0.000701478	0.00501967	FALSE	TRUE	FALSE	red
ENSG00000070759.17	TESK2	6.51283	2.92004	8.66758	-0.412345	0.0087868	0.0402626	-1.56964	0.000159468	0.00152128	FALSE	TRUE	FALSE	red
ENSG00000112304.11	ACOT13	24.4639	8.64419	21.9975	0.153317	0.907853	0.95476	-1.34754	4.34906e-06	7.74734e-05	FALSE	TRUE	FALSE	red
ENSG00000198039.11	ZNF273	8.25873	3.54444	11.1931	-0.438622	0.552539	0.726864	-1.65898	0.00103683	0.00678441	FALSE	TRUE	FALSE	red
ENSG00000170903.11	MSANTD4	39.1475	73.7711	36.2518	0.110865	0.177334	0.353715	1.025	0.000928183	0.00622589	FALSE	TRUE	FALSE	red
ENSG00000165171.11	METTL27	10.3831	3.09365	6.96286	0.576479	0.0357135	0.114616	-1.17037	0.000150902	0.00145608	FALSE	TRUE	FALSE	red
ENSG00000148288.13	GBGT1	2.20901	0.911583	3.39221	-0.618827	0.040252	0.125614	-1.89578	0.000740444	0.00522365	FALSE	TRUE	FALSE	red
ENSG00000180801.14	ARSJ	30.687	2.3805	16.8653	0.86357	0.334643	0.538459	-2.82472	9.5725e-05	0.00100039	FALSE	TRUE	FALSE	red
ENSG00000151466.12	SCLT1	21.7429	11.4441	31.8126	-0.549051	0.417817	0.618346	-1.47499	2.44905e-05	0.00032584	FALSE	TRUE	FALSE	red
ENSG00000143479.17	DYRK3	9.89904	7.06353	15.6006	-0.656241	0.0602404	0.166942	-1.14314	1.47253e-07	4.44793e-06	FALSE	TRUE	FALSE	red
ENSG00000143751.10	SDE2	33.0972	93.5801	38.9194	-0.233779	0.611178	0.770076	1.26571	0.000193416	0.0017803	FALSE	TRUE	FALSE	red
ENSG00000186399.10	GOLGA8R	4.30313	1.22443	5.58997	-0.377452	0.569218	0.739993	-2.19073	7.62634e-05	0.00083288	FALSE	TRUE	FALSE	red
ENSG00000151322.19	NPAS3	3.00173	0.564123	3.86062	-0.363039	0.425099	0.623829	-2.77475	0.000158278	0.00151445	FALSE	TRUE	FALSE	red
ENSG00000047634.15	SCML1	15.2782	2.55691	14.9547	0.0308744	0.456879	0.651038	-2.54813	3.63142e-10	2.59047e-08	FALSE	TRUE	FALSE	red
ENSG00000185008.17	ROBO2	48.7921	3.62079	34.5106	0.499605	0.129488	0.286321	-3.25266	0.000696836	0.00500663	FALSE	TRUE	FALSE	red
ENSG00000155367.15	PPM1J	5.9397	1.13963	4.59924	0.368997	0.0860385	0.215716	-2.01283	0.000350387	0.00290848	FALSE	TRUE	FALSE	red
ENSG00000132600.16	PRMT7	50.4826	71.9	34.946	0.530658	0.0275087	0.0944485	1.04086	6.85615e-06	0.000112826	FALSE	TRUE	FALSE	red
ENSG00000168286.3	THAP11	21.0442	34.8999	14.2082	0.566703	0.809283	0.902091	1.2965	7.03215e-06	0.000114632	FALSE	TRUE	FALSE	red
ENSG00000009950.16	MLXIPL	20.788	1.28675	19.313	0.106185	0.188101	0.367861	-3.90777	1.41744e-06	3.03888e-05	FALSE	TRUE	FALSE	red
ENSG00000130164.14	LDLR	45.4002	6.79425	37.8135	0.263797	0.330563	0.534362	-2.47652	3.83477e-05	0.000472075	FALSE	TRUE	FALSE	red
ENSG00000102683.7	SGCG	14.0651	0.550336	16.2541	-0.208685	0.745416	0.861832	-4.88435	3.31774e-06	6.17881e-05	FALSE	TRUE	FALSE	red
ENSG00000245573.9	BDNF-AS	3.40193	1.07867	3.45623	-0.0228453	0.269875	0.469387	-1.67994	0.000508984	0.00392332	FALSE	TRUE	FALSE	red
ENSG00000135387.21	CAPRIN1	379.095	681.269	298.85	0.343139	0.0119824	0.051011	1.1888	0.0016959	0.00994088	FALSE	TRUE	FALSE	red
ENSG00000164953.16	TMEM67	49.5289	41.1617	97.8035	-0.981616	0.00216221	0.0134608	-1.24858	0.000178575	0.00166478	FALSE	TRUE	FALSE	red
ENSG00000204815.10	TTC25	6.12291	1.84468	9.46521	-0.628416	0.00398856	0.0218831	-2.35926	1.08542e-07	3.47573e-06	FALSE	TRUE	FALSE	red
ENSG00000162851.8	TFB2M	22.2934	43.7072	15.7354	0.502601	0.165247	0.338468	1.47386	0.000876561	0.00592996	FALSE	TRUE	FALSE	red
ENSG00000157554.19	ERG	8.56822	4.58495	9.68761	-0.177146	0.905664	0.953318	-1.07924	0.000186365	0.00172799	FALSE	TRUE	FALSE	red
ENSG00000170027.7	YWHAG	99.7908	128.666	54.9636	0.86043	0.00473635	0.0248986	1.22708	0.000245734	0.00216938	FALSE	TRUE	FALSE	red
ENSG00000148411.8	NACC2	8.30394	15.9497	5.96009	0.478462	0.495915	0.683656	1.42012	0.000159226	0.00151988	FALSE	TRUE	FALSE	red
ENSG00000134954.14	ETS1	75.5153	28.0247	76.8141	-0.0246032	0.501805	0.687278	-1.45467	0.000172679	0.00162309	FALSE	TRUE	FALSE	red
ENSG00000003096.14	KLHL13	25.9762	5.84104	21.4757	0.274489	0.977777	0.991199	-1.87841	0.000954602	0.00636096	FALSE	TRUE	FALSE	red
ENSG00000125170.11	DOK4	20.1952	63.339	12.8829	0.648562	0.719922	0.844023	2.29764	8.50319e-05	0.00090461	FALSE	TRUE	FALSE	red
ENSG00000143674.11	MAP3K21	15.6765	44.166	13.8647	0.17718	0.270746	0.47035	1.67152	0.000548218	0.00415525	FALSE	TRUE	FALSE	red
ENSG00000177054.14	ZDHHC13	44.6211	25.1405	53.9371	-0.273552	0.659838	0.803158	-1.10127	0.000213093	0.001927	FALSE	TRUE	FALSE	red
ENSG00000105974.12	CAV1	24.0099	14.0716	44.6558	-0.895217	0.0385171	0.121489	-1.66606	0.00156433	0.00936895	FALSE	TRUE	FALSE	red
ENSG00000128266.9	GNAZ	23.5322	4.03736	26.4574	-0.169035	0.637569	0.788468	-2.71219	2.98542e-06	5.66556e-05	FALSE	TRUE	FALSE	red
ENSG00000260314.3	MRC1	30.0361	16.0008	38.7739	-0.368386	0.549194	0.724685	-1.27694	8.27455e-06	0.000130009	FALSE	TRUE	FALSE	red
ENSG00000272674.3	PCDHB16	4.43593	2.27721	7.98651	-0.848327	0.245188	0.441013	-1.8103	0.00030327	0.00259141	FALSE	TRUE	FALSE	red
ENSG00000137831.15	UACA	116.57	82.5814	169.535	-0.540384	0.168449	0.342344	-1.03769	5.74253e-09	2.92229e-07	FALSE	TRUE	FALSE	red
ENSG00000125977.7	EIF2S2	128.878	196.862	83.875	0.619697	0.0427537	0.130811	1.23087	1.38255e-06	2.96932e-05	FALSE	TRUE	FALSE	red
ENSG00000134574.12	DDB2	12.6452	17.5639	6.71341	0.913469	0.00153358	0.0102226	1.3875	5.25038e-05	0.000613274	FALSE	TRUE	FALSE	red
ENSG00000165959.12	CLMN	8.27129	42.5457	9.18136	-0.150596	0.524994	0.705282	2.21223	5.17845e-11	5.30426e-09	FALSE	TRUE	FALSE	red
ENSG00000145217.14	SLC26A1	0.432441	3.42102	0.287442	0.58923	0.234732	0.429081	3.57308	7.99443e-06	0.000126603	FALSE	TRUE	FALSE	red
ENSG00000116667.14	C1orf21	34.1669	3.19999	35.868	-0.0700979	0.483143	0.673118	-3.48656	8.87181e-06	0.000138036	FALSE	TRUE	FALSE	red
ENSG00000067533.6	RRP15	19.2441	51.6111	20.3844	-0.083052	0.925113	0.964451	1.34021	0.00105251	0.00687574	FALSE	TRUE	FALSE	red
ENSG00000100228.12	RAB36	7.48567	2.37791	5.6786	0.398597	0.898078	0.949021	-1.25584	7.49523e-06	0.000120732	FALSE	TRUE	FALSE	red
ENSG00000162409.11	PRKAA2	64.4113	40.8351	92.0134	-0.514531	0.336511	0.540292	-1.17204	4.37236e-06	7.77067e-05	FALSE	TRUE	FALSE	red
ENSG00000198774.5	RASSF9	6.63217	2.29885	6.02498	0.138523	0.256282	0.453368	-1.39005	0.000564756	0.00425672	FALSE	TRUE	FALSE	red
ENSG00000035403.18	VCL	130.766	508.158	147.958	-0.178206	0.621234	0.776839	1.78008	0.0007648	0.00534825	FALSE	TRUE	FALSE	red
ENSG00000085871.9	MGST2	66.898	37.6252	92.7705	-0.471703	0.00199099	0.0126628	-1.30197	1.22118e-05	0.000182196	FALSE	TRUE	FALSE	red
ENSG00000204852.16	TCTN1	115.873	51.1364	180.544	-0.639813	0.0671643	0.18009	-1.81993	6.39818e-06	0.00010683	FALSE	TRUE	FALSE	red
ENSG00000182240.16	BACE2	43.9819	11.2486	42.4427	0.0513949	0.837705	0.917114	-1.91577	4.17782e-16	1.45125e-13	FALSE	TRUE	FALSE	red
ENSG00000076716.9	GPC4	36.5853	107.55	29.6244	0.304477	0.384957	0.586876	1.86015	0.00170518	0.00997697	FALSE	TRUE	FALSE	red
ENSG00000145730.20	PAM	768.87	103.084	890.078	-0.211191	0.0236639	0.0842481	-3.1101	0.000209732	0.00190307	FALSE	TRUE	FALSE	red
ENSG00000188112.9	C6orf132	3.39112	1.00805	5.48141	-0.692784	0.466965	0.6599	-2.44299	0.000419781	0.00335049	FALSE	TRUE	FALSE	red
ENSG00000123983.14	ACSL3	1280.69	542.656	2197.92	-0.779216	0.029304	0.0989467	-2.01803	0.000226713	0.00202609	FALSE	TRUE	FALSE	red
ENSG00000119699.7	TGFB3	11.3148	8.41745	16.8504	-0.574569	0.0797802	0.203889	-1.00133	3.11196e-05	0.000397201	FALSE	TRUE	FALSE	red
ENSG00000150527.17	MIA2	106.478	369.291	124.087	-0.220796	0.0533461	0.153507	1.5734	1.02266e-06	2.31459e-05	FALSE	TRUE	FALSE	red
ENSG00000197063.11	MAFG	8.51445	16.7484	5.86184	0.538561	0.0441903	0.134127	1.5146	0.000755388	0.00530332	FALSE	TRUE	FALSE	red
ENSG00000136883.14	KIF12	0.33278	12.401	0.189647	0.811252	0.154101	0.322229	6.031	1.35011e-06	2.92749e-05	FALSE	TRUE	FALSE	red
ENSG00000143669.14	LYST	135.994	88.5803	247.618	-0.864569	0.0425502	0.130449	-1.48306	8.35158e-12	1.05079e-09	FALSE	TRUE	FALSE	red
ENSG00000102904.14	TSNAXIP1	4.73057	2.73948	7.13516	-0.592932	0.00379025	0.0210537	-1.38104	1.46675e-05	0.000211146	FALSE	TRUE	FALSE	red
ENSG00000249252.5	C1QTNF7-AS1	6.65727	0.797767	10.3716	-0.639636	0.323714	0.52784	-3.70053	0.00010302	0.00106272	FALSE	TRUE	FALSE	red
ENSG00000197956.10	S100A6	27.6318	99.8058	20.5017	0.43058	0.0475178	0.141533	2.28338	1.39198e-07	4.23666e-06	FALSE	TRUE	FALSE	red
ENSG00000136379.12	ABHD17C	12.4678	14.1286	7.05745	0.820984	0.00389113	0.021502	1.0014	0.000200459	0.00183771	FALSE	TRUE	FALSE	red
ENSG00000151617.17	EDNRA	9.06637	6.99912	14.6717	-0.694439	0.0399077	0.124789	-1.06779	8.87246e-05	0.000939516	FALSE	TRUE	FALSE	red
ENSG00000090006.18	LTBP4	90.6047	16.5481	61.9433	0.548636	0.024324	0.0861129	-1.90428	2.03269e-06	4.1051e-05	FALSE	TRUE	FALSE	red
ENSG00000073111.14	MCM2	16.9386	24.3136	9.22438	0.876792	0.937142	0.970175	1.39824	0.000172537	0.0016227	FALSE	TRUE	FALSE	red
ENSG00000166173.11	LARP6	29.5331	10.5117	29.5532	-0.000979882	0.665649	0.807098	-1.49131	9.07447e-07	2.07738e-05	FALSE	TRUE	FALSE	red
ENSG00000115091.12	ACTR3	169.344	384.424	166.197	0.0270615	0.548499	0.724288	1.2098	6.73014e-05	0.000755734	FALSE	TRUE	FALSE	red
ENSG00000130413.15	STK33	55.3045	25.1952	83.5202	-0.594728	0.0800451	0.204383	-1.72898	5.98105e-09	3.02422e-07	FALSE	TRUE	FALSE	red
ENSG00000164070.12	HSPA4L	62.7124	19.3651	69.7413	-0.153264	0.747175	0.863036	-1.84856	1.13715e-07	3.60525e-06	FALSE	TRUE	FALSE	red
ENSG00000031081.11	ARHGAP31	45.8647	20.6025	51.3366	-0.162602	0.8511	0.92416	-1.31717	1.92838e-08	8.02439e-07	FALSE	TRUE	FALSE	red
ENSG00000051620.11	HEBP2	63.139	29.7764	77.1978	-0.290028	0.564973	0.736718	-1.37439	1.82651e-08	7.72112e-07	FALSE	TRUE	FALSE	red
ENSG00000130787.14	HIP1R	42.4354	164.827	35.3057	0.265369	0.731064	0.850856	2.22298	0.000496472	0.00383839	FALSE	TRUE	FALSE	red
ENSG00000103064.15	SLC7A6	28.0538	47.5762	15.2748	0.877046	0.0207388	0.0763841	1.63909	0.000615831	0.00455151	FALSE	TRUE	FALSE	red
ENSG00000067113.17	PLPP1	65.9964	19.6424	53.2516	0.309562	0.140289	0.30245	-1.43885	7.1877e-05	0.000794276	FALSE	TRUE	FALSE	red
ENSG00000177030.17	DEAF1	34.2082	53.4709	24.6908	0.470365	0.270191	0.469839	1.11478	5.8922e-11	5.88447e-09	FALSE	TRUE	FALSE	red
ENSG00000188153.14	COL4A5	129.073	25.3164	138.275	-0.0993514	0.710794	0.837579	-2.4494	0.00166044	0.00977971	FALSE	TRUE	FALSE	red
ENSG00000108187.16	PBLD	6.15953	12.6317	5.92505	0.0559933	0.875327	0.937109	1.09215	1.05158e-05	0.000160796	FALSE	TRUE	FALSE	red
ENSG00000118307.19	CASC1	15.5913	4.20633	29.2575	-0.908062	0.0148271	0.0597697	-2.79817	6.07897e-08	2.11625e-06	FALSE	TRUE	FALSE	red
ENSG00000139117.14	CPNE8	29.5731	6.79085	22.8017	0.375146	0.63617	0.787575	-1.74748	3.57582e-05	0.000446043	FALSE	TRUE	FALSE	red
ENSG00000123700.5	KCNJ2	143.443	18.3264	228.846	-0.673905	0.28721	0.488776	-3.64239	4.15992e-07	1.07385e-05	FALSE	TRUE	FALSE	red
ENSG00000115761.16	NOL10	60.7732	109.615	53.8927	0.173345	0.0133809	0.0553397	1.02429	7.33788e-05	0.000808077	FALSE	TRUE	FALSE	red
ENSG00000167720.13	SRR	23.0477	7.76632	24.3084	-0.0768302	0.96504	0.984719	-1.64615	2.37927e-08	9.6006e-07	FALSE	TRUE	FALSE	red
ENSG00000119703.15	ZC2HC1C	6.35336	3.71965	7.88751	-0.31205	0.00670385	0.0325261	-1.0844	0.000398055	0.00321239	FALSE	TRUE	FALSE	red
ENSG00000101407.13	TTI1	74.0913	119.977	53.8259	0.461004	0.133463	0.292727	1.15638	1.1085e-07	3.54253e-06	FALSE	TRUE	FALSE	red
ENSG00000163412.13	EIF4E3	12.997	3.00808	18.6812	-0.523413	0.173681	0.349163	-2.63468	0.000139461	0.00136547	FALSE	TRUE	FALSE	red
ENSG00000111752.11	PHC1	38.5447	24.3156	57.6076	-0.579729	0.0476707	0.141815	-1.24438	0.000316373	0.00268187	FALSE	TRUE	FALSE	red
ENSG00000198805.12	PNP	26.5844	81.2662	33.7351	-0.343667	0.146095	0.310572	1.26841	1.48827e-06	3.15818e-05	FALSE	TRUE	FALSE	red
ENSG00000115993.13	TRAK2	115.284	83.2538	190.395	-0.72381	0.00373133	0.0207873	-1.19341	7.13852e-08	2.45304e-06	FALSE	TRUE	FALSE	red
ENSG00000146243.14	IRAK1BP1	16.1445	11.4969	23.9586	-0.569503	0.0443272	0.134399	-1.0593	5.11447e-10	3.50747e-08	FALSE	TRUE	FALSE	red
ENSG00000130881.14	LRP3	60.6508	7.77879	31.0762	0.964719	0.344269	0.548055	-1.99819	9.3948e-07	2.14457e-05	FALSE	TRUE	FALSE	red
ENSG00000150990.8	DHX37	18.4596	27.1682	13.0597	0.499248	0.124883	0.278853	1.05679	9.86719e-05	0.00102849	FALSE	TRUE	FALSE	red
ENSG00000042317.17	SPATA7	49.7148	19.8368	89.6852	-0.851195	0.00216965	0.0134874	-2.17669	3.46184e-18	1.84389e-15	FALSE	TRUE	FALSE	red
ENSG00000166965.12	RCCD1	8.31269	4.29824	9.39655	-0.176815	0.00394569	0.0217261	-1.12838	7.91442e-05	0.000856806	FALSE	TRUE	FALSE	red
ENSG00000184949.16	FAM227A	5.47684	3.2143	8.86354	-0.694539	0.101424	0.241752	-1.46338	0.00092806	0.00622589	FALSE	TRUE	FALSE	red
ENSG00000176438.12	SYNE3	4.75936	2.9744	6.2946	-0.403348	0.842478	0.919772	-1.08152	0.000800056	0.00554143	FALSE	TRUE	FALSE	red
ENSG00000120833.14	SOCS2	83.8406	13.9813	83.1576	0.0117999	0.579569	0.746848	-2.57235	0.000968562	0.0064352	FALSE	TRUE	FALSE	red
ENSG00000013810.19	TACC3	8.88785	28.6912	6.00653	0.565302	0.264237	0.462645	2.25601	3.19536e-05	0.000406518	FALSE	TRUE	FALSE	red
ENSG00000174326.14	SLC16A11	6.70273	0.315309	11.9069	-0.828982	0.0061666	0.0305271	-5.23889	6.08295e-06	0.000102315	FALSE	TRUE	FALSE	red
ENSG00000076604.15	TRAF4	15.4263	33.2297	9.68347	0.671792	0.037661	0.119407	1.77888	1.31096e-08	5.70784e-07	FALSE	TRUE	FALSE	red
ENSG00000160352.16	ZNF714	18.02	8.8867	26.3779	-0.54973	0.555359	0.729132	-1.56961	0.000137019	0.00134486	FALSE	TRUE	FALSE	red
ENSG00000079150.18	FKBP7	5.31684	2.99867	8.40282	-0.660305	0.00857005	0.0394815	-1.48655	9.34736e-08	3.08598e-06	FALSE	TRUE	FALSE	red
ENSG00000137492.8	THAP12	53.9512	129.234	50.1432	0.1056	0.398112	0.599858	1.36585	2.25609e-07	6.42604e-06	FALSE	TRUE	FALSE	red
ENSG00000149782.11	PLCB3	51.8111	170.357	42.8757	0.273102	0.139391	0.301275	1.99033	3.3326e-07	8.96492e-06	FALSE	TRUE	FALSE	red
ENSG00000186409.18	CCDC30	6.34161	2.66468	11.4884	-0.857257	0.0022908	0.0140764	-2.10814	4.80229e-08	1.72053e-06	FALSE	TRUE	FALSE	red
ENSG00000122565.19	CBX3	76.0985	158.574	39.8656	0.932725	0.00317998	0.0183198	1.99194	0.000275386	0.00239281	FALSE	TRUE	FALSE	red
ENSG00000105426.17	PTPRS	272.612	82.1954	171.63	0.667552	0.0599794	0.166556	-1.06217	6.57993e-05	0.000742899	FALSE	TRUE	FALSE	red
ENSG00000154548.9	SRSF12	6.63229	1.49364	9.06139	-0.450224	0.222249	0.412448	-2.6009	2.30764e-09	1.30296e-07	FALSE	TRUE	FALSE	red
ENSG00000144161.13	ZC3H8	17.8941	10.8285	23.6244	-0.400793	0.339514	0.543324	-1.12545	8.05817e-06	0.00012736	FALSE	TRUE	FALSE	red
ENSG00000143162.9	CREG1	25.7171	75.8139	24.0268	0.0980788	0.500497	0.686258	1.65782	0.000526912	0.0040362	FALSE	TRUE	FALSE	red
ENSG00000215271.9	HOMEZ	28.8956	13.2713	27.9361	0.0487187	0.472968	0.665132	-1.07382	5.07461e-08	1.80595e-06	FALSE	TRUE	FALSE	red
ENSG00000253251.3	SHLD3	5.77044	15.8862	5.18003	0.155723	0.677404	0.814489	1.61674	0.000875038	0.00592217	FALSE	TRUE	FALSE	red
ENSG00000163694.15	RBM47	77.3815	184.199	90.1352	-0.220103	0.4083	0.609215	1.0311	9.43251e-08	3.10128e-06	FALSE	TRUE	FALSE	red
ENSG00000253200.1	AC037459.2	6.50364	3.52862	7.20363	-0.147476	0.47335	0.665341	-1.02962	0.000715309	0.00509307	FALSE	TRUE	FALSE	red
ENSG00000100077.15	GRK3	27.9165	18.9513	41.4234	-0.569326	0.16559	0.338967	-1.12815	1.3816e-05	0.000200929	FALSE	TRUE	FALSE	red
ENSG00000162923.16	WDR26	133.69	357.558	147.508	-0.141906	0.853843	0.925404	1.27739	4.16397e-06	7.46915e-05	FALSE	TRUE	FALSE	red
ENSG00000036530.9	CYP46A1	4.01181	0.282228	4.09728	-0.0304136	0.561326	0.733869	-3.85973	0.000174146	0.00163165	FALSE	TRUE	FALSE	red
ENSG00000125968.9	ID1	12.8305	6.61098	15.2758	-0.251675	0.816544	0.905457	-1.20831	0.000402499	0.00323844	FALSE	TRUE	FALSE	red
ENSG00000257337.7	AC068888.1	6.82327	2.93431	5.95692	0.195896	0.215627	0.40376	-1.02155	0.000339472	0.00283556	FALSE	TRUE	FALSE	red
ENSG00000163762.7	TM4SF18	10.2714	3.16216	11.9567	-0.219183	0.857701	0.927106	-1.91884	2.51427e-05	0.000332579	FALSE	TRUE	FALSE	red
ENSG00000151773.13	CCDC122	14.3346	2.71745	18.7759	-0.389378	0.670166	0.809837	-2.78856	4.29101e-08	1.56187e-06	FALSE	TRUE	FALSE	red
ENSG00000071127.17	WDR1	186.396	807.052	230.126	-0.304056	0.342938	0.546804	1.81024	2.30567e-12	3.41511e-10	FALSE	TRUE	FALSE	red
ENSG00000149428.19	HYOU1	269.551	430.33	168.245	0.67999	0.026095	0.090839	1.35488	4.26715e-05	0.000519305	FALSE	TRUE	FALSE	red
ENSG00000169908.12	TM4SF1	12.5452	8.86793	20.6859	-0.721511	0.0187509	0.0709457	-1.22198	5.54769e-08	1.944e-06	FALSE	TRUE	FALSE	red
ENSG00000175567.10	UCP2	13.5226	6.39693	14.3437	-0.0850432	0.988418	0.996068	-1.16496	5.50602e-05	0.000637541	FALSE	TRUE	FALSE	red
ENSG00000137509.11	PRCP	155.233	46.4014	140.146	0.147506	0.735129	0.853757	-1.59469	5.99962e-09	3.02422e-07	FALSE	TRUE	FALSE	red
ENSG00000105767.3	CADM4	101.381	17.567	62.1285	0.706459	0.0100604	0.0446808	-1.82239	0.000970808	0.00644476	FALSE	TRUE	FALSE	red
ENSG00000143772.9	ITPKB	24.0549	15.443	35.7434	-0.571348	0.0270428	0.0931196	-1.21073	1.55842e-05	0.000222736	FALSE	TRUE	FALSE	red
ENSG00000113248.6	PCDHB15	5.96327	0.69425	4.45129	0.421879	0.138961	0.300726	-2.6807	0.000316231	0.00268187	FALSE	TRUE	FALSE	red
ENSG00000144857.14	BOC	35.2545	4.87207	18.6775	0.916508	0.00605986	0.0300947	-1.93869	3.42185e-06	6.33578e-05	FALSE	TRUE	FALSE	red
ENSG00000183111.12	ARHGEF37	60.5019	16.9579	51.9105	0.220954	0.0286451	0.0971769	-1.61407	6.41971e-08	2.23001e-06	FALSE	TRUE	FALSE	red
ENSG00000114270.17	COL7A1	2.43908	31.9272	1.77858	0.455607	0.415845	0.616344	4.16599	0.00149246	0.00902648	FALSE	TRUE	FALSE	red
ENSG00000100600.15	LGMN	405.481	996.634	260.497	0.638367	0.718535	0.843033	1.9358	7.67023e-06	0.00012288	FALSE	TRUE	FALSE	red
ENSG00000078687.17	TNRC6C	39.1497	24.3134	52.4727	-0.422567	0.107248	0.250388	-1.10982	5.19484e-05	0.000609012	FALSE	TRUE	FALSE	red
ENSG00000158850.15	B4GALT3	36.6437	59.8937	27.6785	0.404801	0.655078	0.799761	1.11364	0.00065576	0.00477593	FALSE	TRUE	FALSE	red
ENSG00000198837.10	DENND4B	37.733	74.3743	30.6941	0.297866	0.425646	0.624203	1.27684	5.30508e-08	1.8713e-06	FALSE	TRUE	FALSE	red
ENSG00000147408.14	CSGALNACT1	32.0624	71.525	20.62	0.636834	0.342515	0.546385	1.7944	8.38289e-05	0.000895268	FALSE	TRUE	FALSE	red
ENSG00000171408.14	PDE7B	17.474	5.09289	19.6766	-0.171267	0.831857	0.913025	-1.94992	9.24976e-05	0.000971742	FALSE	TRUE	FALSE	red
ENSG00000239998.6	LILRA2	4.06257	5.10097	2.43043	0.741182	0.0835153	0.210814	1.06956	0.000389892	0.00315927	FALSE	TRUE	FALSE	red
ENSG00000136997.20	MYC	12.8754	83.9264	7.00431	0.878307	0.16313	0.334935	3.58281	3.22073e-06	6.0333e-05	FALSE	TRUE	FALSE	red
ENSG00000180758.12	GPR157	21.7013	7.24633	35.3933	-0.705696	0.237049	0.431391	-2.28815	0.000375466	0.00308144	FALSE	TRUE	FALSE	red
ENSG00000049192.15	ADAMTS6	5.38414	1.54674	8.34107	-0.631517	0.675436	0.813211	-2.431	9.54258e-05	0.000997912	FALSE	TRUE	FALSE	red
ENSG00000120318.16	ARAP3	27.5913	6.90879	17.8235	0.630433	0.336237	0.540068	-1.36727	8.53304e-08	2.85848e-06	FALSE	TRUE	FALSE	red
ENSG00000182810.7	DDX28	18.3515	22.1113	9.39818	0.965443	0.00334623	0.0191034	1.23433	4.79209e-05	0.000571013	FALSE	TRUE	FALSE	red
ENSG00000172116.23	CD8B	10.9181	0.671829	18.4538	-0.757197	0.0408215	0.126743	-4.77968	0.000510697	0.00393094	FALSE	TRUE	FALSE	red
ENSG00000189058.9	APOD	206.305	14.9169	184.17	0.163741	0.541798	0.719139	-3.62602	3.83513e-06	6.98764e-05	FALSE	TRUE	FALSE	red
ENSG00000165115.15	KIF27	29.3794	18.7879	37.7783	-0.362752	0.31114	0.514891	-1.00775	1.39128e-07	4.23666e-06	FALSE	TRUE	FALSE	red
ENSG00000160229.13	ZNF66	7.49298	2.38273	14.9788	-0.999313	0.0995594	0.238808	-2.65224	1.27716e-05	0.000188785	FALSE	TRUE	FALSE	red
ENSG00000115598.10	IL1RL2	2.62628	0.0376457	5.23623	-0.995505	0.0356471	0.114446	-7.1199	0.000698161	0.00500939	FALSE	TRUE	FALSE	red
ENSG00000135720.13	DYNC1LI2	122.821	245.792	96.0468	0.354744	0.111091	0.256898	1.35563	5.53242e-05	0.000639671	FALSE	TRUE	FALSE	red
ENSG00000165661.17	QSOX2	22.6264	48.4064	20.0289	0.175918	0.0690089	0.183507	1.27311	1.12197e-08	5.03593e-07	FALSE	TRUE	FALSE	red
ENSG00000165621.8	OXGR1	0.197914	9.15731	0.21022	-0.0870306	0.935101	0.969414	5.44495	8.0396e-05	0.000868995	FALSE	TRUE	FALSE	red
ENSG00000116711.10	PLA2G4A	291.443	18.7184	414.049	-0.506589	0.309449	0.513387	-4.46727	3.44273e-07	9.19922e-06	FALSE	TRUE	FALSE	red
ENSG00000168264.10	IRF2BP2	67.0908	103.949	46.188	0.538599	0.0140196	0.0574157	1.17029	3.98742e-06	7.20758e-05	FALSE	TRUE	FALSE	red
ENSG00000124613.8	ZNF391	6.81478	2.7068	5.68166	0.262353	0.522569	0.703387	-1.06972	2.78986e-06	5.35164e-05	FALSE	TRUE	FALSE	red
ENSG00000173548.9	SNX33	18.6483	8.0746	25.6803	-0.461619	0.0457821	0.137727	-1.6692	0.000157564	0.00151033	FALSE	TRUE	FALSE	red
ENSG00000151320.11	AKAP6	47.6809	25.4107	62.9218	-0.400146	0.336739	0.540404	-1.30812	3.17068e-07	8.58716e-06	FALSE	TRUE	FALSE	red
ENSG00000271754.1	AL355802.3	0.393921	1.7521	0.398999	-0.0184787	0.931146	0.967367	2.13463	0.000300237	0.00256963	FALSE	TRUE	FALSE	red
ENSG00000115084.15	SLC35F5	163.995	438.768	151.233	0.116877	0.0835567	0.210888	1.53668	2.75733e-08	1.09053e-06	FALSE	TRUE	FALSE	red
ENSG00000149292.16	TTC12	74.1523	39.0933	111.371	-0.586809	0.0542631	0.155386	-1.51038	3.97637e-06	7.19575e-05	FALSE	TRUE	FALSE	red
ENSG00000069974.16	RAB27A	16.2035	4.59341	17.1234	-0.0796667	0.85659	0.926697	-1.89833	4.0056e-07	1.04074e-05	FALSE	TRUE	FALSE	red
ENSG00000137274.13	BPHL	14.1184	10.1468	23.2283	-0.718306	0.00442848	0.0236963	-1.19486	1.42392e-08	6.1661e-07	FALSE	TRUE	FALSE	red
ENSG00000163328.13	GPR155	26.5573	17.4813	38.5729	-0.538482	0.131731	0.289858	-1.14178	1.35668e-07	4.16091e-06	FALSE	TRUE	FALSE	red
ENSG00000259768.6	AC004943.2	2.22239	0.294852	3.56469	-0.681667	0.0705952	0.186447	-3.59572	0.000531452	0.00406708	FALSE	TRUE	FALSE	red
ENSG00000154721.15	JAM2	61.9784	5.65904	35.3242	0.81111	0.104452	0.245707	-2.64203	3.07196e-06	5.78855e-05	FALSE	TRUE	FALSE	red
ENSG00000131435.13	PDLIM4	5.16607	1.47663	8.91462	-0.787107	0.191506	0.372152	-2.59386	0.000115711	0.00117096	FALSE	TRUE	FALSE	red
ENSG00000104450.13	SPAG1	28.9226	12.5614	37.4412	-0.372429	0.0518509	0.150653	-1.57563	1.00629e-08	4.59413e-07	FALSE	TRUE	FALSE	red
ENSG00000116663.11	FBXO6	11.7483	5.36444	13.9409	-0.246878	0.0285641	0.0970179	-1.37782	0.000314798	0.00267617	FALSE	TRUE	FALSE	red
ENSG00000144619.15	CNTN4	113.544	17.4904	144.357	-0.346393	0.27212	0.472281	-3.04501	1.72919e-05	0.000244088	FALSE	TRUE	FALSE	red
ENSG00000157657.14	ZNF618	19.298	11.6067	27.0917	-0.489397	0.098434	0.236908	-1.22289	4.46367e-05	0.000540598	FALSE	TRUE	FALSE	red
ENSG00000111266.9	DUSP16	38.5943	26.0043	58.04	-0.588659	0.010494	0.04614	-1.1583	0.000161594	0.0015388	FALSE	TRUE	FALSE	red
ENSG00000139835.14	GRTP1	11.0611	1.82749	14.2722	-0.367707	0.0866166	0.216529	-2.96527	1.07401e-11	1.30012e-09	FALSE	TRUE	FALSE	red
ENSG00000189337.17	KAZN	74.5079	121.793	49.2085	0.598487	0.0257807	0.0900747	1.30746	0.000931534	0.0062437	FALSE	TRUE	FALSE	red
ENSG00000101146.13	RAE1	34.2585	55.0174	20.3468	0.751656	0.324301	0.528376	1.43508	0.000401748	0.00323402	FALSE	TRUE	FALSE	red
ENSG00000090857.14	PDPR	45.4676	74.0394	32.3564	0.490788	0.0110142	0.0478722	1.19424	0.00044041	0.00347694	FALSE	TRUE	FALSE	red
ENSG00000140830.9	TXNL4B	6.20379	14.5488	5.75945	0.107219	0.581634	0.748391	1.3369	0.00107877	0.00701576	FALSE	TRUE	FALSE	red
ENSG00000119865.9	CNRIP1	6.20459	1.34076	3.39112	0.871573	0.524958	0.705282	-1.33872	0.000770317	0.00538212	FALSE	TRUE	FALSE	red
ENSG00000135272.11	MDFIC	14.0233	8.06881	26.6343	-0.925457	0.0104856	0.0461182	-1.72286	9.33015e-08	3.08598e-06	FALSE	TRUE	FALSE	red
ENSG00000070182.21	SPTB	53.6234	28.1064	96.2562	-0.844016	0.00465792	0.0246153	-1.77598	0.00166219	0.00978274	FALSE	TRUE	FALSE	red
ENSG00000069275.13	NUCKS1	218.65	148.088	300.389	-0.458204	0.18998	0.370029	-1.02038	1.51505e-09	9.10114e-08	FALSE	TRUE	FALSE	red
ENSG00000116885.18	OSCP1	40.82	14.8057	59.2332	-0.537129	0.007349	0.035068	-2.00026	1.12936e-15	3.2811e-13	FALSE	TRUE	FALSE	red
ENSG00000163468.15	CCT3	277.288	553.88	246.167	0.171748	0.631046	0.783938	1.16994	4.19017e-05	0.000510547	FALSE	TRUE	FALSE	red
ENSG00000137098.14	SPAG8	3.71596	1.46301	5.4676	-0.557174	0.0353828	0.113894	-1.90197	0.000394715	0.00319124	FALSE	TRUE	FALSE	red
ENSG00000006638.13	TBXA2R	4.91054	1.21154	4.93507	-0.00718682	0.311281	0.514949	-2.02623	2.35444e-05	0.000315089	FALSE	TRUE	FALSE	red
ENSG00000151693.11	ASAP2	28.5109	15.8702	41.7909	-0.551673	0.253019	0.449929	-1.39686	4.36457e-06	7.76631e-05	FALSE	TRUE	FALSE	red
ENSG00000165125.21	TRPV6	3.0001	180.618	4.72022	-0.653842	0.55844	0.731666	5.25794	6.48806e-08	2.244e-06	FALSE	TRUE	FALSE	red
ENSG00000100380.14	ST13	212.336	355.779	150.84	0.493326	0.750778	0.865853	1.23796	0.000187238	0.00173141	FALSE	TRUE	FALSE	red
ENSG00000172638.13	EFEMP2	63.1917	16.3445	89.3489	-0.499715	0.114483	0.262467	-2.45064	7.09236e-07	1.68895e-05	FALSE	TRUE	FALSE	red
ENSG00000088826.18	SMOX	58.1213	101.295	43.6543	0.412944	0.0451038	0.136245	1.21437	3.4722e-08	1.31787e-06	FALSE	TRUE	FALSE	red
ENSG00000174611.12	KY	4.46836	0.125702	5.72322	-0.357081	0.168602	0.342502	-5.50875	0.000583408	0.0043705	FALSE	TRUE	FALSE	red
ENSG00000163050.17	COQ8A	30.885	120.256	25.1181	0.298183	0.717697	0.842513	2.25931	2.41049e-06	4.71447e-05	FALSE	TRUE	FALSE	red
ENSG00000184349.13	EFNA5	6.07182	0.552943	8.58782	-0.500163	0.134915	0.294926	-3.95709	1.98101e-06	4.02217e-05	FALSE	TRUE	FALSE	red
ENSG00000162878.13	PKDCC	5.13792	2.22923	4.85251	0.0824554	0.245286	0.441096	-1.12219	0.00121435	0.0076757	FALSE	TRUE	FALSE	red
ENSG00000160188.10	RSPH1	4.8221	0.792136	9.01232	-0.902239	0.00624598	0.0308306	-3.50808	0.000128558	0.00127671	FALSE	TRUE	FALSE	red
ENSG00000169629.12	RGPD8	32.2026	13.1336	43.0104	-0.417509	0.671962	0.810974	-1.71142	2.21006e-10	1.69806e-08	FALSE	TRUE	FALSE	red
ENSG00000148219.16	ASTN2	10.2243	187.972	12.7783	-0.321704	0.72018	0.844209	3.87875	3.65177e-05	0.000452689	FALSE	TRUE	FALSE	red
ENSG00000169710.9	FASN	125.461	278.192	113.592	0.143384	0.876404	0.937498	1.29223	2.96181e-05	0.000382593	FALSE	TRUE	FALSE	red
ENSG00000152661.9	GJA1	530.127	31.5223	302.223	0.810722	0.0739349	0.192791	-3.26117	2.06156e-14	4.33443e-12	FALSE	TRUE	FALSE	red
ENSG00000129538.14	RNASE1	44.53	14.0395	37.6519	0.242058	0.240934	0.436073	-1.42323	0.000933804	0.00625629	FALSE	TRUE	FALSE	red
ENSG00000171451.14	DSEL	114.659	23.1057	75.9484	0.594264	0.797728	0.895083	-1.71677	0.000568012	0.00426917	FALSE	TRUE	FALSE	red
ENSG00000188868.14	ZNF563	11.8607	8.45939	18.6765	-0.655029	0.0189858	0.0716596	-1.1426	0.000538452	0.00410885	FALSE	TRUE	FALSE	red
ENSG00000100360.15	IFT27	30.4538	12.7364	31.9878	-0.0709004	0.186913	0.36644	-1.32857	1.2984e-13	2.44084e-11	FALSE	TRUE	FALSE	red
ENSG00000151414.15	NEK7	71.1402	142.223	65.2113	0.125543	0.0393175	0.123398	1.12496	2.07402e-05	0.00028374	FALSE	TRUE	FALSE	red
ENSG00000106034.18	CPED1	19.8763	9.66874	21.419	-0.107842	0.579635	0.746866	-1.1475	1.22158e-07	3.83491e-06	FALSE	TRUE	FALSE	red
ENSG00000185737.13	NRG3	0.385734	5.81988	0.25034	0.623719	0.452162	0.647507	4.53903	0.000211787	0.00191845	FALSE	TRUE	FALSE	red
ENSG00000136305.11	CIDEB	1.98564	1.06882	3.09815	-0.641801	0.0677008	0.18113	-1.53539	0.000347785	0.00288924	FALSE	TRUE	FALSE	red
ENSG00000121039.10	RDH10	29.8245	38.9144	18.0598	0.723717	0.020311	0.0753121	1.10752	0.000339235	0.00283506	FALSE	TRUE	FALSE	red
ENSG00000151835.16	SACS	1805.03	253.39	2205.16	-0.288859	0.895946	0.948291	-3.12145	3.67003e-07	9.68286e-06	FALSE	TRUE	FALSE	red
ENSG00000104369.5	JPH1	8.87138	49.7555	5.67533	0.644454	0.206724	0.392472	3.13208	4.54324e-05	0.000546659	FALSE	TRUE	FALSE	red
ENSG00000147003.7	CLTRN	0.15191	4.84367	0.102701	0.56476	0.456061	0.650199	5.55957	7.62348e-08	2.6029e-06	FALSE	TRUE	FALSE	red
ENSG00000108387.15	SEPTIN4	10.9338	6.61797	16.1392	-0.56178	0.0390515	0.122784	-1.28611	2.06046e-07	5.95373e-06	FALSE	TRUE	FALSE	red
ENSG00000133104.14	SPART	107.773	21.7578	143.749	-0.41555	0.0355872	0.114297	-2.72394	1.03599e-31	3.67828e-28	FALSE	TRUE	FALSE	red
ENSG00000175183.10	CSRP2	11.4144	2.1451	7.99005	0.514577	0.178236	0.354954	-1.89716	0.000630893	0.00463709	FALSE	TRUE	FALSE	red
ENSG00000100036.13	SLC35E4	2.8148	1.30832	3.19015	-0.180595	0.180287	0.35764	-1.28591	0.000590145	0.00441269	FALSE	TRUE	FALSE	red
ENSG00000070731.11	ST6GALNAC2	4.13959	1.11472	5.54323	-0.421238	0.769856	0.878074	-2.31405	8.13509e-05	0.000875357	FALSE	TRUE	FALSE	red
ENSG00000169372.13	CRADD	33.9885	7.58945	31.1783	0.124501	0.436661	0.633107	-2.03848	0.000763399	0.00534313	FALSE	TRUE	FALSE	red
ENSG00000186638.16	KIF24	7.93161	2.13105	12.9363	-0.705743	0.0464181	0.138968	-2.60179	2.09862e-05	0.000285881	FALSE	TRUE	FALSE	red
ENSG00000204291.11	COL15A1	116.496	30.6109	76.8079	0.600958	0.064444	0.175079	-1.32721	1.20825e-06	2.65931e-05	FALSE	TRUE	FALSE	red
ENSG00000124788.18	ATXN1	24.519	68.0134	28.7982	-0.23208	0.978077	0.991304	1.23984	5.21739e-05	0.000610809	FALSE	TRUE	FALSE	red
ENSG00000104419.16	NDRG1	74.2826	305.239	83.7713	-0.173432	0.0418743	0.128909	1.86541	4.25247e-06	7.5922e-05	FALSE	TRUE	FALSE	red
ENSG00000164134.13	NAA15	77.7831	166.954	83.1864	-0.0968896	0.354184	0.557351	1.00503	0.0014143	0.00863547	FALSE	TRUE	FALSE	red
ENSG00000196470.12	SIAH1	20.318	68.4204	20.7768	-0.0322092	0.493723	0.681846	1.71946	6.33498e-06	0.000105886	FALSE	TRUE	FALSE	red
ENSG00000105875.14	WDR91	28.2836	66.6571	24.6018	0.201203	0.592081	0.755673	1.438	4.84682e-05	0.000576245	FALSE	TRUE	FALSE	red
ENSG00000120800.5	UTP20	92.5127	209.558	88.6795	0.0610506	0.074326	0.193722	1.24068	5.38101e-07	1.3393e-05	FALSE	TRUE	FALSE	red
ENSG00000122507.21	BBS9	73.7332	51.4697	109.002	-0.563971	0.0329537	0.108285	-1.08256	4.98494e-09	2.59461e-07	FALSE	TRUE	FALSE	red
ENSG00000185909.15	KLHDC8B	16.7726	7.03893	14.6214	0.198025	0.0210029	0.0770572	-1.05465	7.65805e-05	0.000834138	FALSE	TRUE	FALSE	red
ENSG00000166197.17	NOLC1	76.4167	156.945	62.9323	0.280088	0.27964	0.480459	1.31839	1.26018e-05	0.000186968	FALSE	TRUE	FALSE	red
ENSG00000164142.16	FAM160A1	42.0693	35.0208	74.7974	-0.830221	0.00164781	0.010827	-1.09477	2.32334e-06	4.58328e-05	FALSE	TRUE	FALSE	red
ENSG00000136156.15	ITM2B	805.264	302.604	1135.13	-0.495317	0.0853405	0.214407	-1.90735	8.28502e-07	1.93831e-05	FALSE	TRUE	FALSE	red
ENSG00000141753.7	IGFBP4	26.3202	14.2752	30.1518	-0.196074	0.90059	0.950382	-1.07873	2.78143e-05	0.000363143	FALSE	TRUE	FALSE	red
ENSG00000165476.14	REEP3	63.927	286.415	101.997	-0.674026	0.021569	0.0786017	1.48958	7.01943e-05	0.000779454	FALSE	TRUE	FALSE	red
ENSG00000104154.7	SLC30A4	18.1299	12.7307	25.6368	-0.499845	0.0529054	0.152548	-1.0099	2.0347e-06	4.1051e-05	FALSE	TRUE	FALSE	red
ENSG00000112981.5	NME5	30.3752	3.21053	25.6142	0.24595	0.373685	0.575917	-2.99606	2.41163e-10	1.80918e-08	FALSE	TRUE	FALSE	red
ENSG00000132613.15	MTSS2	22.797	40.1342	18.2397	0.321767	0.968322	0.98631	1.13775	0.000444982	0.0035061	FALSE	TRUE	FALSE	red
ENSG00000144134.18	RABL2A	4.80483	2.64681	5.5502	-0.208056	0.35936	0.562166	-1.06829	1.74202e-05	0.000245465	FALSE	TRUE	FALSE	red
ENSG00000120156.21	TEK	26.2064	10.7664	37.6248	-0.521763	0.391715	0.593468	-1.80514	2.57803e-05	0.000339607	FALSE	TRUE	FALSE	red
ENSG00000150456.11	EEF1AKMT1	9.01679	3.97594	11.4348	-0.342743	0.00202165	0.0128196	-1.52406	0.000701099	0.00501967	FALSE	TRUE	FALSE	red
ENSG00000134283.18	PPHLN1	44.8571	69.821	34.6744	0.371467	0.00607553	0.0301462	1.00979	4.42251e-06	7.83451e-05	FALSE	TRUE	FALSE	red
ENSG00000111834.13	RSPH4A	7.15514	2.53826	11.6514	-0.703456	0.121309	0.27363	-2.1986	2.15472e-07	6.19249e-06	FALSE	TRUE	FALSE	red
ENSG00000153029.14	MR1	10.8185	4.61056	18.5066	-0.774533	0.0209102	0.0768164	-2.00502	3.80552e-09	2.02694e-07	FALSE	TRUE	FALSE	red
ENSG00000134779.15	TPGS2	62.5725	29.247	74.5723	-0.253112	0.591896	0.755673	-1.35035	6.27048e-05	0.000712125	FALSE	TRUE	FALSE	red
ENSG00000164039.15	BDH2	39.5113	7.7893	39.0642	0.0164152	0.360902	0.563885	-2.32628	5.77393e-11	5.80262e-09	FALSE	TRUE	FALSE	red
ENSG00000110367.13	DDX6	193.527	515.894	235.613	-0.283884	0.929587	0.966509	1.13066	0.000743518	0.00524071	FALSE	TRUE	FALSE	red
ENSG00000133740.11	E2F5	13.8661	7.58578	22.3134	-0.686355	0.00278432	0.016389	-1.55654	5.23836e-10	3.56186e-08	FALSE	TRUE	FALSE	red
ENSG00000145431.11	PDGFC	64.3288	325.409	94.1623	-0.549684	0.137713	0.298973	1.78903	9.25311e-08	3.06754e-06	FALSE	TRUE	FALSE	red
ENSG00000167106.12	FAM102A	36.3176	59.5691	25.0944	0.533304	0.296231	0.499742	1.2472	1.41724e-07	4.28902e-06	FALSE	TRUE	FALSE	red
ENSG00000125257.16	ABCC4	46.4894	315.064	34.822	0.416901	0.142084	0.305048	3.17757	2.43553e-06	4.74601e-05	FALSE	TRUE	FALSE	red
ENSG00000174175.17	SELP	9.2132	4.56332	15.306	-0.732325	0.533948	0.712143	-1.74595	1.02204e-05	0.000156729	FALSE	TRUE	FALSE	red
ENSG00000146411.6	SLC2A12	8.20933	0.319576	15.0134	-0.870918	0.320466	0.524248	-5.55395	0.000341612	0.00284451	FALSE	TRUE	FALSE	red
ENSG00000101353.14	MROH8	8.16695	3.10388	8.55223	-0.0665041	0.743516	0.860667	-1.46223	0.00163504	0.00969333	FALSE	TRUE	FALSE	red
ENSG00000197562.10	RAB40C	11.303	14.0389	5.90887	0.93575	0.0187337	0.070903	1.24848	1.28452e-05	0.000189522	FALSE	TRUE	FALSE	red
ENSG00000136895.19	GARNL3	58.0724	17.1834	64.7729	-0.157539	0.5218	0.702662	-1.91437	1.96071e-05	0.000272199	FALSE	TRUE	FALSE	red
ENSG00000146083.12	RNF44	20.8119	10.387	7.24497	1.52236	1.78815e-06	3.66129e-05	0.519726	0.0795183	0.176841	TRUE	FALSE	FALSE	green
ENSG00000008517.17	IL32	31.8932	7.30024	8.67467	1.87837	0.000940186	0.00691225	-0.248865	0.0073535	0.0305345	TRUE	FALSE	FALSE	green
ENSG00000164116.16	GUCY1A1	51.3503	154.395	143.219	-1.47978	4.67755e-06	8.40186e-05	0.108398	0.259007	0.409932	TRUE	FALSE	FALSE	green
ENSG00000133958.13	UNC79	61.5357	10.526	10.4508	2.55781	2.47571e-06	4.83912e-05	0.0103364	0.614408	0.738389	TRUE	FALSE	FALSE	green
ENSG00000142552.8	RCN3	9.52995	3.95012	2.16498	2.13811	4.6485e-05	0.000595511	0.867539	0.00691717	0.0291711	TRUE	FALSE	FALSE	green
ENSG00000183570.16	PCBP3	6.67466	1.04845	0.689421	3.27524	0.00105626	0.00757632	0.604795	0.151474	0.280172	TRUE	FALSE	FALSE	green
ENSG00000173846.13	PLK3	15.8449	29.3686	33.9948	-1.1013	4.29349e-05	0.00055799	-0.21104	0.436401	0.587722	TRUE	FALSE	FALSE	green
ENSG00000105088.8	OLFM2	58.5652	3.76337	3.4455	4.08726	1.21703e-05	0.000191405	0.127311	0.329048	0.484953	TRUE	FALSE	FALSE	green
ENSG00000255346.10	NOX5	13.8922	2.37908	1.21328	3.51729	2.0299e-10	1.30219e-08	0.971489	0.334222	0.490318	TRUE	FALSE	FALSE	green
ENSG00000175806.15	MSRA	41.7119	10.3894	20.2376	1.04342	0.000549866	0.00448514	-0.961924	0.0453116	0.117936	TRUE	FALSE	FALSE	green
ENSG00000066336.12	SPI1	12.0592	7.05555	5.12174	1.23543	9.92654e-05	0.00111219	0.462124	0.0389914	0.105102	TRUE	FALSE	FALSE	green
ENSG00000121064.13	SCPEP1	37.0633	208.345	207.235	-2.4832	9.17654e-07	2.09063e-05	0.00770901	0.853689	0.910439	TRUE	FALSE	FALSE	green
ENSG00000123572.17	NRK	9.43352	1.89348	1.1857	2.99205	1.3796e-05	0.000213044	0.675301	0.402815	0.55757	TRUE	FALSE	FALSE	green
ENSG00000161267.12	BDH1	65.9332	19.2208	20.6621	1.67402	0.000215705	0.00210572	-0.104314	0.405636	0.560019	TRUE	FALSE	FALSE	green
ENSG00000123815.12	COQ8B	38.713	20.2313	16.3816	1.24074	0.00127003	0.00873957	0.304514	0.840315	0.902138	TRUE	FALSE	FALSE	green
ENSG00000176055.10	MBLAC2	23.961	19.1857	10.3564	1.21016	3.38578e-14	4.37689e-12	0.889511	0.816049	0.887474	TRUE	FALSE	FALSE	green
ENSG00000163531.15	NFASC	24.8513	5.40769	4.61259	2.42967	1.55967e-05	0.00023636	0.229437	0.295781	0.449695	TRUE	FALSE	FALSE	green
ENSG00000233087.7	RAB6D	37.3211	11.4137	16.7145	1.1589	0.000686356	0.00536774	-0.550328	0.168278	0.302296	TRUE	FALSE	FALSE	green
ENSG00000005022.6	SLC25A5	499.211	205.652	189.25	1.39936	6.1709e-10	3.37501e-08	0.119908	0.106785	0.218394	TRUE	FALSE	FALSE	green
ENSG00000164061.5	BSN	61.2716	8.92697	5.637	3.44222	0.000139656	0.00146078	0.663243	0.908252	0.945839	TRUE	FALSE	FALSE	green
ENSG00000106397.12	PLOD3	133.17	67.2036	37.8993	1.81303	1.32144e-05	0.000205178	0.826366	0.0993292	0.207204	TRUE	FALSE	FALSE	green
ENSG00000139514.13	SLC7A1	31.0055	17.3425	10.737	1.52993	8.58354e-05	0.000992341	0.691715	0.00444155	0.0206617	TRUE	FALSE	FALSE	green
ENSG00000128683.14	GAD1	7.27671	48.5727	74.5234	-3.35633	4.49148e-06	8.10241e-05	-0.617548	0.0109641	0.0408096	TRUE	FALSE	FALSE	green
ENSG00000253953.2	PCDHGB4	67.1934	23.4205	17.6579	1.92801	0.000253135	0.00239398	0.407458	0.68506	0.792082	TRUE	FALSE	FALSE	green
ENSG00000183943.6	PRKX	34.2806	7.69897	9.90422	1.79128	3.89453e-05	0.000516767	-0.363378	0.478319	0.624737	TRUE	FALSE	FALSE	green
ENSG00000154065.17	ANKRD29	13.6953	49.4633	33.4495	-1.28831	0.000113738	0.00123494	0.564373	0.0835016	0.183078	TRUE	FALSE	FALSE	green
ENSG00000106333.13	PCOLCE	25.7308	10.7514	10.3221	1.31776	0.000576622	0.00467878	0.0587794	0.00976033	0.0377497	TRUE	FALSE	FALSE	green
ENSG00000234284.7	ZNF879	5.69945	7.92868	12.4135	-1.12301	9.59023e-07	2.15894e-05	-0.646754	0.215372	0.360699	TRUE	FALSE	FALSE	green
ENSG00000099960.13	SLC7A4	0.0699805	1.10278	1.44889	-4.37186	9.01991e-05	0.00103299	-0.393809	0.713041	0.813544	TRUE	FALSE	FALSE	green
ENSG00000162104.10	ADCY9	164.188	90.6485	60.2028	1.44745	5.11901e-11	3.74896e-09	0.590451	0.0481308	0.123488	TRUE	FALSE	FALSE	green
ENSG00000151364.17	KCTD14	2.10865	2.95959	4.83506	-1.19721	8.396e-09	3.46899e-07	-0.708134	0.398253	0.553412	TRUE	FALSE	FALSE	green
ENSG00000243264.2	IGKV2D-29	10.7022	0.210654	0.332216	5.00964	0.00131906	0.00901058	-0.657243	0.225526	0.372011	TRUE	FALSE	FALSE	green
ENSG00000101474.12	APMAP	357.362	155.34	140.557	1.34623	0.00016426	0.00167439	0.144272	0.0801237	0.177769	TRUE	FALSE	FALSE	green
ENSG00000130520.11	LSM4	58.4004	28.4869	28.3298	1.04366	0.000126141	0.00134361	0.00797811	0.387895	0.543494	TRUE	FALSE	FALSE	green
ENSG00000143344.15	RGL1	209.383	52.2405	52.8448	1.98631	5.96915e-15	9.17582e-13	-0.0165926	0.00212686	0.0118498	TRUE	FALSE	FALSE	green
ENSG00000105329.10	TGFB1	71.6513	44.5428	33.9048	1.0795	0.000880909	0.00654412	0.393703	0.0165351	0.0557129	TRUE	FALSE	FALSE	green
ENSG00000196358.11	NTNG2	27.7012	5.98043	3.6514	2.92343	1.49359e-06	3.14649e-05	0.7118	0.5405	0.677491	TRUE	FALSE	FALSE	green
ENSG00000135439.11	AGAP2	12.7657	4.28129	2.95842	2.10937	0.00100462	0.00727004	0.533218	0.330152	0.486012	TRUE	FALSE	FALSE	green
ENSG00000145626.12	UGT3A1	0.309998	4.75953	7.36217	-4.5698	1.17374e-08	4.66868e-07	-0.629311	0.458263	0.606207	TRUE	FALSE	FALSE	green
ENSG00000109205.16	ODAM	1.00876	11.8037	10.6423	-3.39915	4.07419e-06	7.41964e-05	0.149435	0.18418	0.322204	TRUE	FALSE	FALSE	green
ENSG00000101751.10	POLI	26.7021	82.3598	62.2955	-1.22217	0.000447821	0.00380857	0.402812	0.533862	0.672335	TRUE	FALSE	FALSE	green
ENSG00000111962.8	UST	18.2793	3.62234	2.49289	2.87432	2.29039e-06	4.52876e-05	0.539102	0.471643	0.618903	TRUE	FALSE	FALSE	green
ENSG00000171992.13	SYNPO	78.7452	32.5687	24.7278	1.67106	4.53711e-05	0.000584753	0.397351	0.321655	0.476872	TRUE	FALSE	FALSE	green
ENSG00000261456.6	TUBB8	0	0.378716	0.516482	#NAME?	0.000105456	0.00116397	-0.447599	0.20202	0.344219	TRUE	FALSE	FALSE	green
ENSG00000182890.5	GLUD2	29.752	4.43527	4.56549	2.70415	9.34721e-07	2.12102e-05	-0.0417481	0.849339	0.907843	TRUE	FALSE	FALSE	green
ENSG00000061938.19	TNK2	24.928	11.2527	8.36768	1.57487	0.00110321	0.00786022	0.427368	0.00213572	0.0118825	TRUE	FALSE	FALSE	green
ENSG00000196865.4	NHLRC2	56.9558	95.0256	139.832	-1.29578	3.09454e-06	5.86725e-05	-0.557309	0.102218	0.211766	TRUE	FALSE	FALSE	green
ENSG00000073008.15	PVR	35.1361	19.3292	14.2723	1.29973	0.00105097	0.00755106	0.437565	0.889477	0.934069	TRUE	FALSE	FALSE	green
ENSG00000197415.12	VEPH1	83.3455	13.3256	11.522	2.85471	3.21161e-10	1.92037e-08	0.209808	0.120669	0.238282	TRUE	FALSE	FALSE	green
ENSG00000088836.14	SLC4A11	13.1531	4.75073	6.12636	1.1023	0.000697614	0.00543565	-0.36688	0.05851	0.142238	TRUE	FALSE	FALSE	green
ENSG00000174996.11	KLC2	57.0732	39.8599	27.5927	1.04852	0.000454527	0.00385298	0.53065	0.046076	0.119214	TRUE	FALSE	FALSE	green
ENSG00000130159.14	ECSIT	93.4126	34.7819	37.9954	1.29779	1.08056e-06	2.37067e-05	-0.127488	0.150575	0.278962	TRUE	FALSE	FALSE	green
ENSG00000102468.10	HTR2A	5.74877	0.331946	0.182273	4.97908	0.000250638	0.00237604	0.86485	0.262241	0.413086	TRUE	FALSE	FALSE	green
ENSG00000173258.13	ZNF483	30.7296	114.376	67.8999	-1.14378	0.000994066	0.00721952	0.752308	0.952209	0.97182	TRUE	FALSE	FALSE	green
ENSG00000133661.16	SFTPD	1.81762	9.30306	5.22165	-1.52245	0.000215485	0.00210478	0.8332	0.0196404	0.0634393	TRUE	FALSE	FALSE	green
ENSG00000070061.15	ELP1	179.805	265.222	363.606	-1.01594	0.000429647	0.00368788	-0.455176	0.373936	0.529992	TRUE	FALSE	FALSE	green
ENSG00000035862.12	TIMP2	52.1669	22.1343	15.6341	1.73844	0.000180592	0.00181485	0.501583	0.511011	0.653373	TRUE	FALSE	FALSE	green
ENSG00000083067.22	TRPM3	8.97316	1.23551	2.04269	2.13515	2.96799e-06	5.66507e-05	-0.725357	0.564462	0.697298	TRUE	FALSE	FALSE	green
ENSG00000104972.15	LILRB1	6.87724	4.09082	2.80185	1.29545	0.000802263	0.00607087	0.546011	0.279181	0.431852	TRUE	FALSE	FALSE	green
ENSG00000130402.12	ACTN4	692.263	358.191	335.203	1.04628	0.00010475	0.00115693	0.0956917	0.091618	0.19543	TRUE	FALSE	FALSE	green
ENSG00000151892.14	GFRA1	22.6298	4.82946	3.4909	2.69655	1.01076e-05	0.00016302	0.468262	0.0721647	0.164849	TRUE	FALSE	FALSE	green
ENSG00000183150.8	GPR19	22.214	0.295546	0.2238	6.63311	7.34108e-05	0.00087171	0.40117	0.0620881	0.148053	TRUE	FALSE	FALSE	green
ENSG00000126603.8	GLIS2	30.2959	20.429	10.5415	1.52305	0.000984131	0.00716434	0.954544	0.0273929	0.081193	TRUE	FALSE	FALSE	green
ENSG00000258130.8	AC106782.1	0.147473	0.287914	0.479457	-1.70095	0.00031137	0.00281868	-0.735763	0.0668305	0.156398	TRUE	FALSE	FALSE	green
ENSG00000158201.10	ABHD3	10.0795	14.3914	22.6701	-1.16937	2.88944e-06	5.53371e-05	-0.655585	0.120633	0.238269	TRUE	FALSE	FALSE	green
ENSG00000172115.9	CYCS	173.019	108.743	70.5076	1.29508	4.25984e-05	0.000555006	0.625069	0.036527	0.100252	TRUE	FALSE	FALSE	green
ENSG00000104967.7	NOVA2	8.55478	1.01437	1.9726	2.11663	0.00127741	0.00877172	-0.959512	0.0580854	0.14155	TRUE	FALSE	FALSE	green
ENSG00000250510.8	GPR162	35.6194	18.358	9.63743	1.88594	6.11503e-06	0.000105508	0.929685	0.312268	0.467704	TRUE	FALSE	FALSE	green
ENSG00000177853.14	ZNF518A	64.7236	214.787	133.456	-1.044	9.57569e-08	2.96014e-06	0.686537	0.240972	0.389241	TRUE	FALSE	FALSE	green
ENSG00000172878.14	METAP1D	3.38743	7.07587	7.12311	-1.07232	0.000676311	0.00530357	-0.00959998	0.0970211	0.203933	TRUE	FALSE	FALSE	green
ENSG00000196562.14	SULF2	137.529	19.3977	17.7434	2.95439	1.26517e-06	2.70538e-05	0.128604	0.0348373	0.0970646	TRUE	FALSE	FALSE	green
ENSG00000135525.18	MAP7	80.7501	113.397	162.543	-1.00928	3.10681e-06	5.88398e-05	-0.519441	0.0548837	0.13579	TRUE	FALSE	FALSE	green
ENSG00000105676.14	ARMC6	36.8115	22.0936	16.1406	1.18946	9.69652e-06	0.000157621	0.452935	0.00650064	0.0277811	TRUE	FALSE	FALSE	green
ENSG00000123213.23	NLN	38.2048	22.8661	17.472	1.12871	0.000212454	0.00208112	0.388167	0.466277	0.614181	TRUE	FALSE	FALSE	green
ENSG00000087245.13	MMP2	73.449	27.7475	25.3328	1.53573	0.00120634	0.0084089	0.131348	0.0133598	0.047313	TRUE	FALSE	FALSE	green
ENSG00000004961.15	HCCS	50.4051	30.5109	23.8004	1.08259	9.53176e-08	2.9519e-06	0.358342	0.0201597	0.0646852	TRUE	FALSE	FALSE	green
ENSG00000073910.22	FRY	136.067	64.4206	66.0495	1.0427	0.000833633	0.00625554	-0.0360245	0.276506	0.428886	TRUE	FALSE	FALSE	green
ENSG00000167077.13	MEI1	2.25201	1.17343	0.604358	1.89774	0.000387678	0.0033769	0.957256	0.662729	0.776631	TRUE	FALSE	FALSE	green
ENSG00000128590.5	DNAJB9	96.5822	38.7896	25.8608	1.90099	2.50348e-07	6.75939e-06	0.584906	0.74726	0.839006	TRUE	FALSE	FALSE	green
ENSG00000008513.16	ST3GAL1	7.29311	13.9904	19.458	-1.41575	1.99187e-07	5.62737e-06	-0.475923	0.497012	0.641758	TRUE	FALSE	FALSE	green
ENSG00000122711.9	SPINK4	0.114218	0.833609	1.12491	-3.29996	0.000161629	0.00165748	-0.432372	0.0870842	0.188068	TRUE	FALSE	FALSE	green
ENSG00000167552.14	TUBA1A	452.489	152.497	123.57	1.87255	0.00145598	0.0098046	0.303446	0.926819	0.956834	TRUE	FALSE	FALSE	green
ENSG00000012817.15	KDM5D	0	86.7755	86.9267	#NAME?	3.07659e-09	1.41395e-07	-0.00251114	0.921204	0.953907	TRUE	FALSE	FALSE	green
ENSG00000104856.14	RELB	11.7216	3.35772	2.43526	2.26702	6.01138e-06	0.000103929	0.463406	0.101723	0.210958	TRUE	FALSE	FALSE	green
ENSG00000119927.14	GPAM	13.4395	28.7045	48.572	-1.85365	3.8584e-09	1.71012e-07	-0.75885	0.904608	0.943643	TRUE	FALSE	FALSE	green
ENSG00000105993.15	DNAJB6	84.069	59.626	37.9107	1.14897	0.000956491	0.007014	0.653335	0.703034	0.805519	TRUE	FALSE	FALSE	green
ENSG00000254858.10	MPV17L2	24.0231	8.22754	7.98108	1.58976	5.72614e-06	9.97049e-05	0.0438764	0.125579	0.245099	TRUE	FALSE	FALSE	green
ENSG00000183741.12	CBX6	19.1006	49.8186	56.3395	-1.56053	4.93536e-10	2.7979e-08	-0.177462	0.827266	0.894013	TRUE	FALSE	FALSE	green
ENSG00000185813.11	PCYT2	31.9702	19.8259	13.2884	1.26656	0.000120453	0.0012919	0.577221	0.0280075	0.0824955	TRUE	FALSE	FALSE	green
ENSG00000175866.15	BAIAP2	10.2003	13.917	22.1654	-1.11971	0.000970785	0.00708532	-0.671466	0.122508	0.241147	TRUE	FALSE	FALSE	green
ENSG00000168917.9	SLC35G2	64.6261	20.7649	12.3849	2.38353	2.76914e-05	0.000386366	0.745564	0.58332	0.713179	TRUE	FALSE	FALSE	green
ENSG00000157654.19	PALM2AKAP2	80.9609	29.6837	32.3832	1.32198	1.04745e-06	2.31525e-05	-0.125578	0.0675555	0.157357	TRUE	FALSE	FALSE	green
ENSG00000135480.16	KRT7	1.85398	10.2724	9.5775	-2.36903	3.82777e-05	0.000509493	0.101056	0.0896463	0.192509	TRUE	FALSE	FALSE	green
ENSG00000113924.12	HGD	0.113501	1.62062	1.53882	-3.76104	0.000306412	0.0027831	0.0747277	0.540667	0.67764	TRUE	FALSE	FALSE	green
ENSG00000011028.14	MRC2	28.1565	17.4658	9.22711	1.60952	0.000250116	0.00237242	0.920582	0.0146731	0.050992	TRUE	FALSE	FALSE	green
ENSG00000196511.14	TPK1	11.7449	8.7435	4.51282	1.37993	0.00065509	0.00517521	0.954182	0.302911	0.457227	TRUE	FALSE	FALSE	green
ENSG00000134115.13	CNTN6	20.9633	0.620321	0.394636	5.7312	1.98238e-08	7.36979e-07	0.652492	0.512001	0.654134	TRUE	FALSE	FALSE	green
ENSG00000155324.10	GRAMD2B	3.97832	11.794	11.08	-1.47772	5.41773e-06	9.50134e-05	0.0900937	0.872612	0.92298	TRUE	FALSE	FALSE	green
ENSG00000135362.14	PRR5L	4.16997	1.78591	1.72326	1.27489	4.26413e-05	0.000555006	0.0515142	0.0774004	0.173486	TRUE	FALSE	FALSE	green
ENSG00000140937.14	CDH11	499.544	65.2378	33.3882	3.9032	3.10417e-16	6.01926e-14	0.966371	0.370133	0.526235	TRUE	FALSE	FALSE	green
ENSG00000105290.13	APLP1	230.235	39.3697	21.3891	3.42816	1.63137e-05	0.00024462	0.880207	0.842467	0.903415	TRUE	FALSE	FALSE	green
ENSG00000259658.5	AC027559.1	0.216197	0.897266	0.600131	-1.47293	0.000644629	0.00510439	0.580259	0.868985	0.920729	TRUE	FALSE	FALSE	green
ENSG00000166341.8	DCHS1	45.22	18.5881	21.0594	1.1025	0.000485025	0.00405311	-0.18008	0.753106	0.843417	TRUE	FALSE	FALSE	green
ENSG00000107438.9	PDLIM1	256.892	63.4035	31.9459	3.00746	3.90568e-13	4.16541e-11	0.988933	0.0780134	0.174395	TRUE	FALSE	FALSE	green
ENSG00000131080.15	EDA2R	7.9221	2.60933	1.38555	2.51543	3.4573e-06	6.45464e-05	0.913223	0.0901206	0.193242	TRUE	FALSE	FALSE	green
ENSG00000138101.18	DTNB	24.5344	31.1601	56.1293	-1.19395	2.93218e-13	3.20866e-11	-0.849053	0.736418	0.831165	TRUE	FALSE	FALSE	green
ENSG00000169758.13	TMEM266	26.6831	0.339735	0.356213	6.22704	2.93338e-13	3.20866e-11	-0.0683312	0.388175	0.543653	TRUE	FALSE	FALSE	green
ENSG00000113971.20	NPHP3	0.765965	1.6493	2.93674	-1.93886	0.00137697	0.00933518	-0.832359	0.0436613	0.114465	TRUE	FALSE	FALSE	green
ENSG00000072422.17	RHOBTB1	10.5838	49.9638	34.4006	-1.70058	1.4231e-05	0.000218576	0.53845	0.0510564	0.129005	TRUE	FALSE	FALSE	green
ENSG00000166428.14	PLD4	6.28785	3.60084	2.35572	1.4164	0.000135591	0.00142295	0.612168	0.63167	0.751623	TRUE	FALSE	FALSE	green
ENSG00000100346.18	CACNA1I	3.12266	0.410411	0.27849	3.48708	0.0010289	0.00742058	0.559443	0.0743441	0.168479	TRUE	FALSE	FALSE	green
ENSG00000084207.18	GSTP1	183.192	616.662	539.485	-1.55822	0.00125511	0.00866739	0.192898	0.405512	0.55992	TRUE	FALSE	FALSE	green
ENSG00000125895.5	TMEM74B	13.2579	2.10415	1.30471	3.34505	3.55699e-06	6.62625e-05	0.689503	0.918833	0.952452	TRUE	FALSE	FALSE	green
ENSG00000206262.9	FOXL2NB	10.7604	15.9573	23.0682	-1.10018	5.03244e-05	0.000634759	-0.53169	0.0484757	0.124133	TRUE	FALSE	FALSE	green
ENSG00000143369.15	ECM1	6.55774	5.43597	2.82302	1.21596	0.000847356	0.00632791	0.9453	0.151651	0.280466	TRUE	FALSE	FALSE	green
ENSG00000072682.18	P4HA2	57.9082	15.6311	16.2814	1.83054	0.00108923	0.00777684	-0.0588098	0.957151	0.974967	TRUE	FALSE	FALSE	green
ENSG00000095951.17	HIVEP1	104.405	214.043	269	-1.36541	5.77983e-08	1.91509e-06	-0.329703	0.12966	0.250585	TRUE	FALSE	FALSE	green
ENSG00000035664.11	DAPK2	43.7	4.8899	4.24975	3.36218	5.37313e-18	1.34834e-15	0.202425	0.175758	0.311667	TRUE	FALSE	FALSE	green
ENSG00000072786.13	STK10	33.0501	19.4793	14.8206	1.15705	9.99786e-06	0.000161572	0.394342	0.0953521	0.201164	TRUE	FALSE	FALSE	green
ENSG00000057593.14	F7	2.0432	0.278933	0.422757	2.27293	1.13925e-06	2.47601e-05	-0.599907	0.0660714	0.154962	TRUE	FALSE	FALSE	green
ENSG00000135636.14	DYSF	41.8751	25.8666	18.8512	1.15143	0.000273268	0.00254394	0.456433	0.533645	0.672144	TRUE	FALSE	FALSE	green
ENSG00000138439.12	FAM117B	18.5499	43.5939	69.764	-1.91107	8.40283e-23	3.67656e-20	-0.678357	0.250397	0.39999	TRUE	FALSE	FALSE	green
ENSG00000279726.2	AC005609.5	2.69961	0.121533	0.0678947	5.31331	0.000536853	0.00439792	0.839976	0.295366	0.449228	TRUE	FALSE	FALSE	green
ENSG00000139174.12	PRICKLE1	63.8587	12.4044	10.8577	2.55616	1.63705e-19	5.27068e-17	0.192133	0.640036	0.759478	TRUE	FALSE	FALSE	green
ENSG00000112394.17	SLC16A10	9.86091	54.6997	62.2123	-2.65741	2.72281e-05	0.000380887	-0.185665	0.101553	0.210716	TRUE	FALSE	FALSE	green
ENSG00000214787.10	MS4A4E	9.76775	2.94145	3.02767	1.68982	3.0321e-08	1.0646e-06	-0.0416776	0.00271878	0.0143662	TRUE	FALSE	FALSE	green
ENSG00000063660.9	GPC1	43.4651	20.0525	12.3319	1.81746	5.083e-10	2.83452e-08	0.701383	0.678859	0.787573	TRUE	FALSE	FALSE	green
ENSG00000159753.14	CARMIL2	7.6089	2.77575	1.6318	2.22122	4.97054e-05	0.000629208	0.766411	0.0250154	0.0758916	TRUE	FALSE	FALSE	green
ENSG00000069399.15	BCL3	18.306	10.6868	5.7589	1.66845	9.52091e-08	2.9519e-06	0.891962	0.0761942	0.171383	TRUE	FALSE	FALSE	green
ENSG00000156869.14	FRRS1	130.848	9.27902	11.3681	3.52482	4.32736e-10	2.51163e-08	-0.292952	0.68919	0.79536	TRUE	FALSE	FALSE	green
ENSG00000183605.17	SFXN4	40.6287	24.6312	20.0728	1.01726	0.000461034	0.00389267	0.295246	0.770551	0.856651	TRUE	FALSE	FALSE	green
ENSG00000138134.12	STAMBPL1	54.476	10.0262	16.446	1.72788	1.08086e-06	2.37067e-05	-0.713969	0.574996	0.706106	TRUE	FALSE	FALSE	green
ENSG00000164885.13	CDK5	36.2612	24.8802	15.642	1.213	0.00125235	0.00865535	0.669574	0.0192518	0.0624998	TRUE	FALSE	FALSE	green
ENSG00000185133.14	INPP5J	488.29	223.146	188.287	1.3748	1.61576e-05	0.000242705	0.245051	0.740503	0.834034	TRUE	FALSE	FALSE	green
ENSG00000164506.14	STXBP5	401.722	1195.38	1829.11	-2.18687	1.23182e-25	1.05099e-22	-0.613667	0.016189	0.0548524	TRUE	FALSE	FALSE	green
ENSG00000124766.7	SOX4	11.0147	3.4868	2.09703	2.39301	0.000173738	0.0017584	0.733553	0.647185	0.764951	TRUE	FALSE	FALSE	green
ENSG00000173227.14	SYT12	36.0861	111.342	93.4466	-1.3727	3.48219e-05	0.000471213	0.252788	0.900772	0.940993	TRUE	FALSE	FALSE	green
ENSG00000184305.15	CCSER1	5.80028	46.7184	38.1987	-2.71933	1.82345e-09	8.74026e-08	0.290469	0.9895	0.993792	TRUE	FALSE	FALSE	green
ENSG00000174684.7	B4GAT1	51.6275	21.6661	21.6256	1.2554	2.5922e-06	5.03222e-05	0.00269991	0.186206	0.325013	TRUE	FALSE	FALSE	green
ENSG00000089041.17	P2RX7	14.8466	4.66836	3.65802	2.021	0.00105264	0.00755987	0.351855	0.00240673	0.0130673	TRUE	FALSE	FALSE	green
ENSG00000132361.17	CLUH	147.177	93.308	58.3649	1.33438	1.94111e-08	7.23635e-07	0.6769	0.0213956	0.0675514	TRUE	FALSE	FALSE	green
ENSG00000211668.2	IGLV2-11	25.166	2.00057	1.73145	3.86142	9.28666e-05	0.00105322	0.20843	0.0332136	0.0935851	TRUE	FALSE	FALSE	green
ENSG00000026103.22	FAS	39.7518	6.0493	6.64298	2.58112	2.94725e-12	2.76329e-10	-0.135062	0.0632097	0.149767	TRUE	FALSE	FALSE	green
ENSG00000211653.2	IGLV1-40	31.697	2.11998	1.96994	4.00812	0.000288393	0.0026572	0.105902	0.0355859	0.0986171	TRUE	FALSE	FALSE	green
ENSG00000030110.13	BAK1	22.4097	7.65846	8.76167	1.35484	9.72974e-05	0.00109356	-0.194151	0.647761	0.765292	TRUE	FALSE	FALSE	green
ENSG00000132429.10	POPDC3	0.245789	1.41389	1.25787	-2.35549	4.6709e-05	0.000597483	0.168689	0.684161	0.791386	TRUE	FALSE	FALSE	green
ENSG00000090975.12	PITPNM2	11.3154	34.5456	27.7464	-1.29401	0.000262577	0.00246787	0.316203	0.196158	0.337251	TRUE	FALSE	FALSE	green
ENSG00000156463.18	SH3RF2	11.5459	4.45693	2.40359	2.26411	0.000362787	0.00319928	0.890858	0.663769	0.777265	TRUE	FALSE	FALSE	green
ENSG00000116254.18	CHD5	3.67146	0.562145	0.627711	2.54818	0.000219112	0.00213166	-0.159159	0.236554	0.384105	TRUE	FALSE	FALSE	green
ENSG00000037280.16	FLT4	39.8655	11.2065	10.171	1.97067	2.47588e-11	2.00229e-09	0.139871	0.252653	0.402667	TRUE	FALSE	FALSE	green
ENSG00000171227.7	TMEM37	96.3876	53.6242	42.7271	1.1737	0.00115254	0.00812013	0.327732	0.323795	0.479111	TRUE	FALSE	FALSE	green
ENSG00000156150.9	ALX3	15.1843	2.57889	2.01099	2.9166	3.50188e-05	0.000473378	0.358842	0.654981	0.770745	TRUE	FALSE	FALSE	green
ENSG00000115884.11	SDC1	14.3414	5.85829	4.50906	1.66929	7.53788e-05	0.000890954	0.377652	0.0184931	0.0605972	TRUE	FALSE	FALSE	green
ENSG00000145362.20	ANK2	329.631	43.2075	24.1405	3.77133	0.000186236	0.00186498	0.839826	0.221423	0.367558	TRUE	FALSE	FALSE	green
ENSG00000162654.9	GBP4	88.9376	42.6961	23.945	1.89307	3.05645e-07	8.08608e-06	0.834383	0.183151	0.32093	TRUE	FALSE	FALSE	green
ENSG00000120314.18	WDR55	34.0183	30.12	15.8942	1.09781	0.000530396	0.00435967	0.922227	0.246675	0.395781	TRUE	FALSE	FALSE	green
ENSG00000172380.6	GNG12	118.062	59.6486	53.8865	1.13155	7.65086e-06	0.000127494	0.146565	0.854924	0.91139	TRUE	FALSE	FALSE	green
ENSG00000196724.12	ZNF418	29.6394	51.9298	59.9702	-1.01673	8.86164e-05	0.00101966	-0.207684	0.118016	0.234724	TRUE	FALSE	FALSE	green
ENSG00000095739.11	BAMBI	63.4313	25.4129	19.5043	1.7014	7.89098e-06	0.000130857	0.381769	0.0222082	0.0695815	TRUE	FALSE	FALSE	green
ENSG00000097096.9	SYDE2	23.0304	51.2405	58.0685	-1.33421	0.0012631	0.00871354	-0.180472	0.882132	0.92916	TRUE	FALSE	FALSE	green
ENSG00000087510.7	TFAP2C	0.341696	5.00531	4.20758	-3.62221	6.04458e-06	0.000104398	0.250468	0.617229	0.739998	TRUE	FALSE	FALSE	green
ENSG00000170231.16	FABP6	87.7384	0.14735	0.0980995	9.80475	0.00122336	0.00849043	0.586931	0.408217	0.561786	TRUE	FALSE	FALSE	green
ENSG00000177380.14	PPFIA3	44.2286	5.05476	5.75744	2.94148	0.000934444	0.00687596	-0.187783	0.232456	0.379254	TRUE	FALSE	FALSE	green
ENSG00000145050.19	MANF	73.0491	37.6357	33.0766	1.14306	0.0012041	0.00840361	0.186289	0.00206727	0.0115702	TRUE	FALSE	FALSE	green
ENSG00000160439.16	RDH13	12.5832	9.37434	6.24536	1.01065	0.000165334	0.00168433	0.585932	0.0106329	0.039968	TRUE	FALSE	FALSE	green
ENSG00000168993.15	CPLX1	6.38046	0.866261	1.01408	2.65349	0.000200383	0.00198568	-0.227296	0.89102	0.934989	TRUE	FALSE	FALSE	green
ENSG00000115318.12	LOXL3	4.35694	4.02013	2.02712	1.10388	0.00110588	0.00787594	0.987811	0.817235	0.887857	TRUE	FALSE	FALSE	green
ENSG00000067840.12	PDZD4	18.561	2.81483	3.50686	2.40403	0.000430471	0.00369124	-0.317132	0.0449865	0.117323	TRUE	FALSE	FALSE	green
ENSG00000164171.11	ITGA2	314.691	105.792	65.7509	2.25885	5.13329e-06	9.08657e-05	0.686143	0.926113	0.95677	TRUE	FALSE	FALSE	green
ENSG00000105559.12	PLEKHA4	29.56	5.8031	5.57357	2.40697	0.000542651	0.00443476	0.0582227	0.618561	0.741206	TRUE	FALSE	FALSE	green
ENSG00000213760.10	ATP6V1G2	2.10354	0.385747	0.395702	2.41033	9.2316e-05	0.00105018	-0.0367602	0.388389	0.543867	TRUE	FALSE	FALSE	green
ENSG00000130734.10	ATG4D	56.3932	24.7523	26.3088	1.09998	8.62716e-06	0.000141825	-0.0879866	0.557479	0.69178	TRUE	FALSE	FALSE	green
ENSG00000130783.14	CCDC62	0.758525	5.35125	2.93702	-1.95308	0.000501395	0.00416746	0.865525	0.694133	0.798758	TRUE	FALSE	FALSE	green
ENSG00000158882.15	TOMM40L	51.3138	25.5945	24.5712	1.06238	0.000226263	0.00218999	0.0588626	0.0974092	0.204345	TRUE	FALSE	FALSE	green
ENSG00000211942.3	IGHV3-13	49.7893	1.06661	0.760779	6.03221	0.00010354	0.00114653	0.487488	0.23642	0.384036	TRUE	FALSE	FALSE	green
ENSG00000140650.12	PMM2	30.6651	24.0106	15.1154	1.02058	8.08828e-05	0.000942105	0.667652	0.665192	0.778119	TRUE	FALSE	FALSE	green
ENSG00000277363.5	SRCIN1	18.0978	8.50284	4.50936	2.00482	1.9565e-07	5.56428e-06	0.915022	0.513143	0.655228	TRUE	FALSE	FALSE	green
ENSG00000101638.13	ST8SIA5	159.47	23.8039	17.5083	3.18718	1.15047e-07	3.45626e-06	0.443156	0.102988	0.212947	TRUE	FALSE	FALSE	green
ENSG00000152766.6	ANKRD22	6.08474	1.94294	0.985363	2.62647	0.000167744	0.00170482	0.979517	0.228749	0.375469	TRUE	FALSE	FALSE	green
ENSG00000065809.13	FAM107B	15.7078	120.984	63.2684	-2.01001	4.99616e-08	1.68155e-06	0.935262	0.815371	0.887099	TRUE	FALSE	FALSE	green
ENSG00000130479.11	MAP1S	36.7882	27.0777	15.7497	1.22391	0.0011198	0.00795185	0.781777	0.00912708	0.0358157	TRUE	FALSE	FALSE	green
ENSG00000074211.14	PPP2R2C	13.0146	0.428156	0.225253	5.85243	1.01739e-08	4.0753e-07	0.926586	0.342261	0.499177	TRUE	FALSE	FALSE	green
ENSG00000278535.5	DHRS11	27.7727	9.17186	13.1866	1.0746	0.000164107	0.00167383	-0.523783	0.777513	0.860892	TRUE	FALSE	FALSE	green
ENSG00000111859.17	NEDD9	43.6894	18.4101	20.8392	1.06798	2.05255e-07	5.77014e-06	-0.178806	0.197614	0.339039	TRUE	FALSE	FALSE	green
ENSG00000125967.16	NECAB3	42.052	23.2598	18.8802	1.1553	9.23768e-05	0.00105018	0.300964	0.0691236	0.159983	TRUE	FALSE	FALSE	green
ENSG00000060138.13	YBX3	87.3968	34.1334	35.618	1.29497	5.38575e-06	9.45499e-05	-0.0614215	0.00440864	0.0205381	TRUE	FALSE	FALSE	green
ENSG00000205309.14	NT5M	8.36784	2.32449	2.6058	1.68313	1.89013e-08	7.0886e-07	-0.164814	0.0349523	0.0972661	TRUE	FALSE	FALSE	green
ENSG00000196074.13	SYCP2	12.1625	32.2347	40.0483	-1.7193	0.00121166	0.00844254	-0.313127	0.0570383	0.139509	TRUE	FALSE	FALSE	green
ENSG00000245970.2	AP003352.1	0.0712369	0.536461	0.976935	-3.77757	0.000672166	0.00527757	-0.86479	0.570594	0.702212	TRUE	FALSE	FALSE	green
ENSG00000133789.15	SWAP70	26.8879	61.0883	68.6453	-1.3522	0.00053685	0.00439792	-0.168263	0.470819	0.61836	TRUE	FALSE	FALSE	green
ENSG00000180855.16	ZNF443	13.0156	30.2986	26.9136	-1.0481	3.04778e-05	0.000419752	0.170913	0.642057	0.761086	TRUE	FALSE	FALSE	green
ENSG00000156471.13	PTDSS1	160.295	385.443	361.154	-1.17189	1.50404e-09	7.33282e-08	0.0939013	0.0142846	0.0499353	TRUE	FALSE	FALSE	green
ENSG00000114948.13	ADAM23	1046.08	138.559	240.049	2.12359	2.40866e-07	6.5448e-06	-0.792832	0.73216	0.828027	TRUE	FALSE	FALSE	green
ENSG00000109787.13	KLF3	43.9119	75.7893	102.931	-1.22899	5.76201e-06	0.000100125	-0.441609	0.774062	0.85882	TRUE	FALSE	FALSE	green
ENSG00000120756.13	PLS1	13.9266	74.7917	54.5582	-1.96995	1.25166e-12	1.24903e-10	0.455083	0.713219	0.81363	TRUE	FALSE	FALSE	green
ENSG00000116983.13	HPCAL4	2.64601	0.0883206	0.144747	4.19221	4.77943e-06	8.56682e-05	-0.712711	0.0577111	0.140767	TRUE	FALSE	FALSE	green
ENSG00000174469.23	CNTNAP2	11.7213	0.855201	0.818713	3.83963	3.19965e-07	8.41275e-06	0.0629056	0.554101	0.689133	TRUE	FALSE	FALSE	green
ENSG00000167693.17	NXN	19.0611	5.01992	6.49385	1.55349	2.41909e-06	4.74475e-05	-0.371409	0.444008	0.594315	TRUE	FALSE	FALSE	green
ENSG00000138759.19	FRAS1	143.778	45.9567	26.0873	2.46242	0.000175679	0.00177384	0.816928	0.0426893	0.11247	TRUE	FALSE	FALSE	green
ENSG00000064687.13	ABCA7	70.3564	40.6004	33.575	1.06729	0.000896246	0.00664648	0.274108	0.431832	0.58353	TRUE	FALSE	FALSE	green
ENSG00000183770.7	FOXL2	7.45593	16.1684	16.7004	-1.16343	1.54782e-07	4.53813e-06	-0.0467054	0.799357	0.875638	TRUE	FALSE	FALSE	green
ENSG00000106367.15	AP1S1	78.7645	33.8154	27.3435	1.52635	1.04538e-06	2.31366e-05	0.306484	0.558886	0.692926	TRUE	FALSE	FALSE	green
ENSG00000073417.15	PDE8A	59.3121	86.0504	123.968	-1.06357	2.72589e-05	0.000380955	-0.526714	0.561785	0.695405	TRUE	FALSE	FALSE	green
ENSG00000170802.16	FOXN2	13.2546	31.6016	28.9071	-1.12493	8.72888e-06	0.000143359	0.128574	0.057319	0.140003	TRUE	FALSE	FALSE	green
ENSG00000169169.14	CPT1C	2.72282	1.22929	0.82598	1.72092	0.000611835	0.00489697	0.573645	0.0634601	0.150249	TRUE	FALSE	FALSE	green
ENSG00000174705.13	SH3PXD2B	105.504	22.7221	23.0522	2.19433	8.42831e-07	1.95408e-05	-0.0208073	0.68302	0.79041	TRUE	FALSE	FALSE	green
ENSG00000160255.18	ITGB2	41.4965	28.694	17.2918	1.2629	0.000378799	0.00331309	0.730664	0.118989	0.235996	TRUE	FALSE	FALSE	green
ENSG00000100003.18	SEC14L2	17.9808	8.52556	6.91206	1.37927	0.000213939	0.0020923	0.302679	0.455486	0.604152	TRUE	FALSE	FALSE	green
ENSG00000149124.11	GLYAT	0	0.821342	0.775022	#NAME?	0.000264005	0.00247663	0.0837449	0.105317	0.216305	TRUE	FALSE	FALSE	green
ENSG00000163453.11	IGFBP7	307.575	186.076	94.2675	1.70611	0.000608832	0.00487751	0.981062	0.4619	0.609623	TRUE	FALSE	FALSE	green
ENSG00000112365.5	ZBTB24	18.4129	29.902	37.573	-1.02898	2.13215e-10	1.35253e-08	-0.329455	0.161692	0.293744	TRUE	FALSE	FALSE	green
ENSG00000167971.16	CASKIN1	17.2682	4.95425	4.71691	1.8722	9.69406e-05	0.00109044	0.0708243	0.977459	0.986721	TRUE	FALSE	FALSE	green
ENSG00000052802.13	MSMO1	183.928	53.5511	56.0136	1.71529	2.1128e-07	5.90064e-06	-0.0648593	0.445926	0.595923	TRUE	FALSE	FALSE	green
ENSG00000091137.14	SLC26A4	68.1359	3.89655	6.54808	3.37927	2.10423e-08	7.80578e-07	-0.748877	0.0028744	0.0149668	TRUE	FALSE	FALSE	green
ENSG00000145632.15	PLK2	213.968	71.5502	38.7932	2.46352	4.10668e-08	1.41568e-06	0.883151	0.246381	0.39549	TRUE	FALSE	FALSE	green
ENSG00000125249.7	RAP2A	44.6139	9.33986	13.3257	1.74329	6.72257e-12	5.82304e-10	-0.512735	0.501838	0.645174	TRUE	FALSE	FALSE	green
ENSG00000284734.1	AC099063.4	1.61989	0.128722	0.18557	3.12585	2.09401e-05	0.000303329	-0.527711	0.676353	0.785423	TRUE	FALSE	FALSE	green
ENSG00000180596.7	H2BC4	159.899	362.336	545.454	-1.7703	7.73187e-05	0.000908029	-0.590131	0.292328	0.445845	TRUE	FALSE	FALSE	green
ENSG00000171621.14	SPSB1	35.5056	6.94156	7.64216	2.21599	6.62707e-08	2.14175e-06	-0.138721	0.101045	0.209907	TRUE	FALSE	FALSE	green
ENSG00000148948.8	LRRC4C	27.2469	3.93768	6.40843	2.08805	5.10065e-09	2.18687e-07	-0.702625	0.0670177	0.156584	TRUE	FALSE	FALSE	green
ENSG00000104892.17	KLC3	10.9987	4.63844	3.27936	1.74585	0.000221306	0.00214932	0.500227	0.116123	0.232202	TRUE	FALSE	FALSE	green
ENSG00000105771.14	SMG9	52.7309	32.5296	25.3957	1.05407	0.00092413	0.00681771	0.357171	0.311294	0.466445	TRUE	FALSE	FALSE	green
ENSG00000165078.13	CPA6	0.929579	0.238151	0.121567	2.93483	3.02396e-05	0.000416809	0.970123	0.217502	0.363049	TRUE	FALSE	FALSE	green
ENSG00000100504.17	PYGL	33.8878	38.559	69.8736	-1.04398	0.000595553	0.00479364	-0.85768	0.29746	0.451301	TRUE	FALSE	FALSE	green
ENSG00000050405.13	LIMA1	77.9345	164.091	156.994	-1.01037	0.000262638	0.00246787	0.0637909	0.947588	0.969305	TRUE	FALSE	FALSE	green
ENSG00000173218.15	VANGL1	12.0421	14.9334	29.7662	-1.30559	2.29389e-07	6.33382e-06	-0.995137	0.0118826	0.0434193	TRUE	FALSE	FALSE	green
ENSG00000050767.17	COL23A1	1.32352	2.74308	4.85488	-1.87506	2.31219e-10	1.45349e-08	-0.823637	0.0935002	0.198227	TRUE	FALSE	FALSE	green
ENSG00000136052.9	SLC41A2	81.5226	29.6049	32.9343	1.30761	6.74608e-05	0.000813535	-0.153753	0.404473	0.558897	TRUE	FALSE	FALSE	green
ENSG00000124140.14	SLC12A5	62.6625	1.92818	0.977571	6.00226	0.000766229	0.00585794	0.97997	0.429459	0.581553	TRUE	FALSE	FALSE	green
ENSG00000070814.22	TCOF1	78.3805	69.5017	35.2323	1.1536	0.000391193	0.00339883	0.98015	0.0194319	0.0628548	TRUE	FALSE	FALSE	green
ENSG00000168918.14	INPP5D	30.8396	15.3468	14.6252	1.07632	0.000248237	0.00235722	0.0694751	0.927962	0.957442	TRUE	FALSE	FALSE	green
ENSG00000186417.14	GLDN	0.629664	0.96456	1.37897	-1.13093	0.000743274	0.00570802	-0.515645	0.00428015	0.0200624	TRUE	FALSE	FALSE	green
ENSG00000020181.18	ADGRA2	31.5816	19.1052	13.7065	1.20423	0.000506706	0.00420138	0.479107	0.104969	0.21573	TRUE	FALSE	FALSE	green
ENSG00000120913.23	PDLIM2	22.3085	3.22071	3.89273	2.51874	6.50923e-07	1.54914e-05	-0.273407	0.831998	0.897004	TRUE	FALSE	FALSE	green
ENSG00000125848.10	FLRT3	489.752	128.672	65.727	2.89749	0.000484699	0.00405238	0.969143	0.378878	0.534625	TRUE	FALSE	FALSE	green
ENSG00000135048.14	CEMIP2	297.054	610.868	627.897	-1.0798	3.50373e-05	0.000473378	-0.0396681	0.165531	0.298736	TRUE	FALSE	FALSE	green
ENSG00000151746.15	BICD1	89.875	60.4298	44.027	1.02953	4.80769e-08	1.62452e-06	0.456874	0.0145747	0.0507604	TRUE	FALSE	FALSE	green
ENSG00000182870.13	GALNT9	21.7953	3.66139	5.30487	2.03863	1.54979e-05	0.000235072	-0.534926	0.398302	0.553432	TRUE	FALSE	FALSE	green
ENSG00000106665.16	CLIP2	43.8152	18.7646	12.4842	1.81133	7.19904e-05	0.000857852	0.587909	0.352759	0.510435	TRUE	FALSE	FALSE	green
ENSG00000157445.15	CACNA2D3	114.33	18.1274	11.6178	3.2988	3.38304e-06	6.32984e-05	0.641834	0.636457	0.756018	TRUE	FALSE	FALSE	green
ENSG00000138600.10	SPPL2A	84.8602	158.917	317.658	-1.90431	8.52798e-20	2.79849e-17	-0.999198	0.00697326	0.0293303	TRUE	FALSE	FALSE	green
ENSG00000164124.11	TMEM144	6.14466	8.20147	15.0356	-1.29098	0.000576286	0.00467828	-0.874426	0.0140594	0.0493096	TRUE	FALSE	FALSE	green
ENSG00000142611.17	PRDM16	0.620347	9.03695	5.63622	-3.18358	1.66016e-05	0.000248281	0.681107	0.813133	0.885735	TRUE	FALSE	FALSE	green
ENSG00000197822.11	OCLN	16.3761	35.8454	39.2416	-1.26079	9.89688e-07	2.2113e-05	-0.130595	0.499946	0.643778	TRUE	FALSE	FALSE	green
ENSG00000100376.12	FAM118A	19.2275	28.1852	43.0538	-1.16297	0.00060281	0.00483836	-0.6112	0.173666	0.309158	TRUE	FALSE	FALSE	green
ENSG00000162512.16	SDC3	19.4617	6.12797	4.85959	2.00173	0.000115927	0.00125598	0.334574	0.127118	0.247348	TRUE	FALSE	FALSE	green
ENSG00000101336.15	HCK	24.2418	7.7217	5.54655	2.12783	0.000271611	0.00253128	0.477328	0.00831657	0.0333812	TRUE	FALSE	FALSE	green
ENSG00000167815.12	PRDX2	659.488	199.452	258.005	1.35395	5.8332e-09	2.46381e-07	-0.371362	0.243629	0.392355	TRUE	FALSE	FALSE	green
ENSG00000286132.1	AC022415.3	0.931299	1.56442	2.62769	-1.49648	3.46995e-05	0.000469931	-0.748164	0.00988342	0.0381006	TRUE	FALSE	FALSE	green
ENSG00000130768.15	SMPDL3B	2.84109	7.94179	13.9903	-2.29991	3.39472e-06	6.34474e-05	-0.816891	0.218168	0.363763	TRUE	FALSE	FALSE	green
ENSG00000141968.8	VAV1	59.7109	8.69815	9.00694	2.72889	4.91066e-07	1.20743e-05	-0.0503275	0.00361621	0.017725	TRUE	FALSE	FALSE	green
ENSG00000117226.12	GBP3	56.518	23.2449	18.8256	1.58601	0.00104965	0.00754473	0.304216	0.223207	0.369484	TRUE	FALSE	FALSE	green
ENSG00000042753.12	AP2S1	72.0462	35.1022	34.8072	1.04953	1.75843e-06	3.61081e-05	0.0121755	0.0142672	0.0498961	TRUE	FALSE	FALSE	green
ENSG00000179241.13	LDLRAD3	6.9285	2.4182	2.05048	1.75658	0.00037829	0.00331033	0.237974	0.326467	0.48226	TRUE	FALSE	FALSE	green
ENSG00000136048.14	DRAM1	11.2478	5.32173	4.98646	1.17356	4.6044e-06	8.27918e-05	0.0938803	0.593372	0.72119	TRUE	FALSE	FALSE	green
ENSG00000141404.16	GNAL	3.92992	11.0904	21.77	-2.46977	4.79274e-08	1.62269e-06	-0.973029	0.00602015	0.02624	TRUE	FALSE	FALSE	green
ENSG00000178163.8	ZNF518B	38.693	76.8575	88.2852	-1.1901	0.000376167	0.00330191	-0.199986	0.984128	0.991013	TRUE	FALSE	FALSE	green
ENSG00000198354.7	DCAF12L2	31.7953	5.55537	6.77648	2.2302	2.32356e-05	0.000331793	-0.286654	0.764811	0.852576	TRUE	FALSE	FALSE	green
ENSG00000095383.20	TBC1D2	5.20919	11.1063	12.2366	-1.23208	4.9776e-08	1.67861e-06	-0.139834	0.328972	0.484885	TRUE	FALSE	FALSE	green
ENSG00000069702.11	TGFBR3	142.89	58.0811	66.0068	1.11422	1.2904e-05	0.000201459	-0.184546	0.128221	0.248797	TRUE	FALSE	FALSE	green
ENSG00000118271.11	TTR	0.108403	17.5308	19.6225	-7.49996	1.19987e-13	1.38342e-11	-0.162615	0.690274	0.79605	TRUE	FALSE	FALSE	green
ENSG00000211966.2	IGHV5-51	93.3814	2.51107	1.59649	5.87016	0.000210245	0.00206422	0.653404	0.109689	0.222765	TRUE	FALSE	FALSE	green
ENSG00000141579.7	ZNF750	0.0744174	24.1423	12.8463	-7.43149	3.54086e-15	5.64684e-13	0.910213	0.0592854	0.143642	TRUE	FALSE	FALSE	green
ENSG00000089486.17	CDIP1	21.6658	4.79042	5.94281	1.8662	9.35163e-09	3.81761e-07	-0.310994	0.433948	0.58535	TRUE	FALSE	FALSE	green
ENSG00000182752.10	PAPPA	325.9	98.3372	132.567	1.29771	0.000391175	0.00339883	-0.430908	0.149996	0.278244	TRUE	FALSE	FALSE	green
ENSG00000173715.17	C11orf80	53.176	43.8415	24.3633	1.12607	2.06457e-06	4.16825e-05	0.84759	0.829015	0.895237	TRUE	FALSE	FALSE	green
ENSG00000147606.9	SLC26A7	0.646576	8.11833	4.70293	-2.86267	0.000272646	0.00253953	0.787623	0.013949	0.0489764	TRUE	FALSE	FALSE	green
ENSG00000105429.13	MEGF8	277.654	106.772	125.593	1.14453	0.000650377	0.00514274	-0.234225	0.640544	0.759855	TRUE	FALSE	FALSE	green
ENSG00000119685.20	TTLL5	47.6591	70.8981	109.877	-1.20507	1.38213e-13	1.58287e-11	-0.632076	0.006483	0.0277132	TRUE	FALSE	FALSE	green
ENSG00000166446.15	CDYL2	30.3039	19.415	9.88898	1.61561	1.48077e-05	0.000226213	0.973279	0.451679	0.600806	TRUE	FALSE	FALSE	green
ENSG00000159840.16	ZYX	316.915	82.6684	150.271	1.07653	8.07588e-05	0.000941304	-0.862159	0.315761	0.47131	TRUE	FALSE	FALSE	green
ENSG00000104881.16	PPP1R13L	22.9757	6.5685	6.1004	1.91313	0.000633459	0.00503463	0.106661	0.745838	0.838097	TRUE	FALSE	FALSE	green
ENSG00000143412.10	ANXA9	3.99653	15.7506	30.2881	-2.92193	6.95962e-22	2.69907e-19	-0.943347	0.0254566	0.0768218	TRUE	FALSE	FALSE	green
ENSG00000006704.10	GTF2IRD1	91.6186	53.823	39.4426	1.21589	1.73713e-11	1.432e-09	0.44847	0.149587	0.277583	TRUE	FALSE	FALSE	green
ENSG00000131095.13	GFAP	1.13006	0.0580482	0.0482202	4.55062	1.17818e-05	0.000186152	0.267615	0.573988	0.705139	TRUE	FALSE	FALSE	green
ENSG00000129824.16	RPS4Y1	0	482.269	330.194	#NAME?	5.87553e-11	4.23038e-09	0.546525	0.970588	0.982641	TRUE	FALSE	FALSE	green
ENSG00000101204.17	CHRNA4	748	183.303	116.694	2.68031	7.12468e-12	6.14018e-10	0.651506	0.0199284	0.0641362	TRUE	FALSE	FALSE	green
ENSG00000102178.13	UBL4A	31.3552	19.5773	15.2406	1.04078	5.14219e-05	0.000644719	0.361257	0.0320828	0.0912516	TRUE	FALSE	FALSE	green
ENSG00000164169.13	PRMT9	60.9423	73.5786	134.162	-1.13846	1.16238e-09	5.86828e-08	-0.866616	0.0762399	0.171438	TRUE	FALSE	FALSE	green
ENSG00000140835.9	CHST4	18.1451	0.98758	0.666069	4.76777	3.48605e-07	9.01303e-06	0.568227	0.182996	0.320765	TRUE	FALSE	FALSE	green
ENSG00000164574.16	GALNT10	229.594	81.4233	43.9437	2.38536	2.15298e-06	4.33168e-05	0.889786	0.31532	0.470756	TRUE	FALSE	FALSE	green
ENSG00000147231.14	RADX	0.728245	3.11601	5.67	-2.96085	0.000364723	0.00321303	-0.863649	0.0305654	0.0882233	TRUE	FALSE	FALSE	green
ENSG00000155099.8	PIP4P2	99.8491	36.8674	25.0046	1.99756	5.88113e-06	0.000101987	0.560156	0.647402	0.765151	TRUE	FALSE	FALSE	green
ENSG00000171791.13	BCL2	11.4522	16.2382	27.7162	-1.2751	1.49299e-09	7.29983e-08	-0.771335	0.912601	0.948946	TRUE	FALSE	FALSE	green
ENSG00000215915.10	ATAD3C	0.248926	0.870734	1.19824	-2.26712	0.000476056	0.00399774	-0.460611	0.169238	0.303507	TRUE	FALSE	FALSE	green
ENSG00000161558.11	TMEM143	11.4714	5.5809	3.6473	1.65314	2.90566e-10	1.75823e-08	0.613669	0.0128966	0.0461017	TRUE	FALSE	FALSE	green
ENSG00000145331.14	TRMT10A	5.6806	8.41098	12.7425	-1.16553	0.00012994	0.00137549	-0.599298	0.0789921	0.175967	TRUE	FALSE	FALSE	green
ENSG00000180730.5	SHISA2	66.1641	1.36283	0.916009	6.17454	1.66231e-13	1.87852e-11	0.573169	0.227619	0.374277	TRUE	FALSE	FALSE	green
ENSG00000104490.18	NCALD	5.44601	2.19909	2.5647	1.08641	0.000143098	0.00149199	-0.221887	0.0869895	0.188016	TRUE	FALSE	FALSE	green
ENSG00000197705.10	KLHL14	2.12671	49.7819	26.5858	-3.64396	3.04179e-10	1.8341e-08	0.904967	0.242847	0.39149	TRUE	FALSE	FALSE	green
ENSG00000072958.8	AP1M1	72.0057	41.3789	34.8633	1.0464	1.01934e-06	2.26485e-05	0.247188	0.0982073	0.205534	TRUE	FALSE	FALSE	green
ENSG00000197696.10	NMB	1.11113	1.42778	2.45776	-1.14532	7.0572e-08	2.26787e-06	-0.783573	0.17463	0.31035	TRUE	FALSE	FALSE	green
ENSG00000124827.7	GCM2	284.378	531.5	645.628	-1.18289	9.25005e-09	3.7852e-07	-0.280632	0.238286	0.386401	TRUE	FALSE	FALSE	green
ENSG00000100298.15	APOBEC3H	2.02733	0.407714	0.203872	3.31385	0.00063943	0.00506792	0.999894	0.179018	0.315896	TRUE	FALSE	FALSE	green
ENSG00000137265.15	IRF4	4.44575	1.35143	0.880819	2.33551	0.00126332	0.00871354	0.617572	0.0595387	0.143929	TRUE	FALSE	FALSE	green
ENSG00000163399.16	ATP1A1	975.874	4840.63	4302.3	-2.14034	2.5658e-08	9.1788e-07	0.170086	0.125797	0.245454	TRUE	FALSE	FALSE	green
ENSG00000075399.14	VPS9D1	30.662	15.5763	11.6384	1.39756	9.0069e-07	2.063e-05	0.420464	0.815861	0.88739	TRUE	FALSE	FALSE	green
ENSG00000134202.11	GSTM3	18.8206	60.3762	67.2599	-1.83743	3.42027e-07	8.8976e-06	-0.155766	0.462241	0.609971	TRUE	FALSE	FALSE	green
ENSG00000134545.13	KLRC1	2.69733	0.584937	0.341948	2.97968	0.000233586	0.00224582	0.774505	0.0764432	0.171822	TRUE	FALSE	FALSE	green
ENSG00000176463.14	SLCO3A1	19.6723	106.95	151.105	-2.94131	3.03876e-33	4.71394e-30	-0.49862	0.440833	0.591541	TRUE	FALSE	FALSE	green
ENSG00000175322.12	ZNF519	2.52815	4.51084	7.21612	-1.51314	0.000362257	0.00319791	-0.677827	0.376544	0.532325	TRUE	FALSE	FALSE	green
ENSG00000275234.1	AC010503.5	16.7618	10.3415	7.47718	1.16461	0.000146846	0.00152792	0.467882	0.650024	0.767083	TRUE	FALSE	FALSE	green
ENSG00000131711.15	MAP1B	204.265	42.3708	25.3127	3.0125	4.03464e-09	1.78361e-07	0.743209	0.682225	0.78989	TRUE	FALSE	FALSE	green
ENSG00000068028.17	RASSF1	14.1826	8.46474	5.99341	1.24267	9.34305e-05	0.00105863	0.498089	0.0058485	0.025688	TRUE	FALSE	FALSE	green
ENSG00000164251.5	F2RL1	2.112	9.66887	11.5375	-2.44965	1.97754e-10	1.27338e-08	-0.254917	0.988725	0.993422	TRUE	FALSE	FALSE	green
ENSG00000104823.9	ECH1	53.7277	35.098	21.2137	1.34067	0.000455007	0.00385513	0.726392	0.023547	0.0724909	TRUE	FALSE	FALSE	green
ENSG00000272325.2	NUDT3	4.02563	5.46677	9.28646	-1.20592	1.88455e-07	5.3776e-06	-0.764441	0.00496551	0.022573	TRUE	FALSE	FALSE	green
ENSG00000183878.15	UTY	0.0182674	232.089	138.923	-12.8927	0.000160707	0.00165001	0.740393	0.907534	0.945398	TRUE	FALSE	FALSE	green
ENSG00000113140.11	SPARC	823.399	430.118	245.224	1.74749	5.09242e-08	1.71057e-06	0.810633	0.828784	0.89517	TRUE	FALSE	FALSE	green
ENSG00000167037.18	SGSM1	4.33436	19.9072	17.1016	-1.98024	1.2718e-05	0.000198918	0.219155	0.103049	0.213012	TRUE	FALSE	FALSE	green
ENSG00000143641.10	GALNT2	97.7411	68.2226	37.8935	1.36702	2.10239e-06	4.23555e-05	0.848301	0.0344352	0.0962968	TRUE	FALSE	FALSE	green
ENSG00000171295.13	ZNF440	21.4812	91.6278	75.4943	-1.81329	1.16845e-06	2.53027e-05	0.279418	0.727735	0.824796	TRUE	FALSE	FALSE	green
ENSG00000107821.15	KAZALD1	7.47657	3.257	2.17369	1.78223	0.000268507	0.0025092	0.583396	0.183089	0.320893	TRUE	FALSE	FALSE	green
ENSG00000109323.11	MANBA	58.8778	99.509	137.342	-1.22198	5.30369e-07	1.2892e-05	-0.464873	0.955944	0.973987	TRUE	FALSE	FALSE	green
ENSG00000187474.5	FPR3	12.4423	6.02047	4.49154	1.46997	0.000154237	0.00159124	0.422666	0.0252212	0.0763421	TRUE	FALSE	FALSE	green
ENSG00000178662.16	CSRNP3	2.43549	8.811	10.0848	-2.0499	0.000897165	0.0066504	-0.194805	0.845625	0.905889	TRUE	FALSE	FALSE	green
ENSG00000169255.15	B3GALNT1	48.0412	17.2158	19.6677	1.28845	8.94724e-06	0.000146663	-0.192095	0.65469	0.770477	TRUE	FALSE	FALSE	green
ENSG00000179636.15	TPPP2	1.80425	0.0836672	0.0972957	4.21288	3.19811e-06	6.01683e-05	-0.217713	0.527329	0.667316	TRUE	FALSE	FALSE	green
ENSG00000144644.14	GADL1	110.91	0.535398	0.444069	7.96439	5.12755e-18	1.30592e-15	0.269827	0.144862	0.271016	TRUE	FALSE	FALSE	green
ENSG00000105953.15	OGDH	822.031	383.496	372.719	1.1411	6.37879e-09	2.66783e-07	0.041122	0.0609804	0.146395	TRUE	FALSE	FALSE	green
ENSG00000233485.1	FHAD1-AS1	2.53742	0.0378666	0.0514823	5.62314	0.000324905	0.00292106	-0.443148	0.619927	0.742509	TRUE	FALSE	FALSE	green
ENSG00000129667.12	RHBDF2	12.2803	5.45993	4.87659	1.3324	2.34718e-07	6.41863e-06	0.16301	0.0238797	0.0731964	TRUE	FALSE	FALSE	green
ENSG00000085552.17	IGSF9	0.764514	7.79848	6.36621	-3.05782	9.95553e-09	4.0161e-07	0.292759	0.591036	0.719391	TRUE	FALSE	FALSE	green
ENSG00000276600.5	RAB7B	4.78334	0.386188	0.367622	3.70172	0.00015117	0.00156432	0.0710779	0.0323233	0.0917722	TRUE	FALSE	FALSE	green
ENSG00000157150.5	TIMP4	0.94883	2.29931	3.82697	-2.01198	0.000139633	0.00146078	-0.735002	0.401216	0.556078	TRUE	FALSE	FALSE	green
ENSG00000160469.17	BRSK1	51.5685	15.1878	14.7163	1.80908	1.59367e-10	1.05815e-08	0.0455023	0.111856	0.226131	TRUE	FALSE	FALSE	green
ENSG00000151623.15	NR3C2	86.3707	111.872	196.462	-1.18564	0.000214855	0.00209982	-0.812406	0.0100694	0.0385963	TRUE	FALSE	FALSE	green
ENSG00000080298.15	RFX3	11.112	21.3949	32.6764	-1.55614	5.01636e-07	1.22635e-05	-0.610981	0.00199282	0.0112717	TRUE	FALSE	FALSE	green
ENSG00000164620.9	RELL2	45.5274	16.393	11.3813	2.00007	1.38719e-10	9.24652e-09	0.526414	0.138213	0.262542	TRUE	FALSE	FALSE	green
ENSG00000131389.17	SLC6A6	36.6367	18.0186	17.5843	1.059	0.000116939	0.00126294	0.035204	0.664786	0.777915	TRUE	FALSE	FALSE	green
ENSG00000183098.11	GPC6	54.7817	6.21336	3.65424	3.90605	1.61424e-08	6.13483e-07	0.765802	0.025134	0.0761503	TRUE	FALSE	FALSE	green
ENSG00000133019.11	CHRM3	0.26157	1.99568	1.71296	-2.71123	0.000330652	0.00296336	0.220388	0.729319	0.825983	TRUE	FALSE	FALSE	green
ENSG00000135205.15	CCDC146	57.0884	14.5467	9.83274	2.53753	1.24626e-10	8.43899e-09	0.565031	0.354648	0.512287	TRUE	FALSE	FALSE	green
ENSG00000162688.17	AGL	683.514	123.755	226.28	1.59486	9.10381e-08	2.83481e-06	-0.870628	0.160893	0.292781	TRUE	FALSE	FALSE	green
ENSG00000168824.14	NSG1	3.16021	0.37149	0.302654	3.38428	0.000502593	0.00417539	0.295654	0.166331	0.299707	TRUE	FALSE	FALSE	green
ENSG00000141854.9	MISP3	9.70545	5.4269	3.89602	1.31679	0.000431558	0.0036987	0.478126	0.739469	0.833696	TRUE	FALSE	FALSE	green
ENSG00000128739.22	SNRPN	10.6451	14.3654	24.0303	-1.17467	1.64208e-06	3.41297e-05	-0.742259	0.218777	0.364491	TRUE	FALSE	FALSE	green
ENSG00000177098.8	SCN4B	73.131	2.5792	4.07976	4.16393	1.16586e-10	7.92596e-09	-0.661558	0.0230492	0.0712938	TRUE	FALSE	FALSE	green
ENSG00000047346.12	FAM214A	132.091	163.401	290.888	-1.13893	0.000351453	0.00312191	-0.832048	0.00959409	0.0372912	TRUE	FALSE	FALSE	green
ENSG00000119559.17	C19orf25	20.9355	13.1577	8.85446	1.24147	4.57029e-05	0.000587922	0.571433	0.0492178	0.125503	TRUE	FALSE	FALSE	green
ENSG00000116962.15	NID1	102.592	31.8886	22.292	2.20232	4.14362e-11	3.1707e-09	0.516515	0.734911	0.830242	TRUE	FALSE	FALSE	green
ENSG00000214357.9	NEURL1B	9.11631	2.71479	2.72073	1.74446	2.93909e-05	0.000406769	-0.00315307	0.348151	0.505369	TRUE	FALSE	FALSE	green
ENSG00000166743.9	ACSM1	0.358587	1.98773	1.42858	-1.99418	0.000846765	0.00632791	0.476542	0.0108313	0.0404755	TRUE	FALSE	FALSE	green
ENSG00000169021.6	UQCRFS1	202.453	115.248	91.923	1.13909	7.30828e-06	0.000122432	0.326248	0.0117561	0.0430301	TRUE	FALSE	FALSE	green
ENSG00000182224.12	CYB5D1	2.32138	3.04783	4.96582	-1.09705	0.000181113	0.00181795	-0.70425	0.0202271	0.0647966	TRUE	FALSE	FALSE	green
ENSG00000141744.4	PNMT	1.72076	4.93632	6.64159	-1.94848	1.56878e-06	3.28059e-05	-0.428093	0.596762	0.723989	TRUE	FALSE	FALSE	green
ENSG00000112186.12	CAP2	18.0954	5.56307	3.89623	2.21547	3.43397e-08	1.191e-06	0.513803	0.755486	0.845158	TRUE	FALSE	FALSE	green
ENSG00000138639.18	ARHGAP24	125.254	17.3464	10.9101	3.52112	2.84287e-07	7.59262e-06	0.668972	0.393013	0.548324	TRUE	FALSE	FALSE	green
ENSG00000100625.9	SIX4	44.8189	102.537	109.547	-1.28937	1.07151e-09	5.45798e-08	-0.0954065	0.859804	0.914945	TRUE	FALSE	FALSE	green
ENSG00000075131.10	TIPIN	3.20778	10.146	7.42837	-1.21147	0.00132279	0.00903247	0.449788	0.94088	0.964885	TRUE	FALSE	FALSE	green
ENSG00000143036.17	SLC44A3	4.99514	14.5641	21.5662	-2.11017	2.67067e-05	0.000374772	-0.566353	0.989766	0.993933	TRUE	FALSE	FALSE	green
ENSG00000105997.22	HOXA3	13.2373	5.92716	5.11636	1.37142	0.000154815	0.00159527	0.212223	0.414672	0.567201	TRUE	FALSE	FALSE	green
ENSG00000135144.7	DTX1	3.98023	1.12576	0.805797	2.30436	0.000116065	0.00125668	0.482413	0.291376	0.444817	TRUE	FALSE	FALSE	green
ENSG00000125148.7	MT2A	52.2014	20.8098	19.513	1.41965	9.76884e-05	0.00109668	0.0928294	0.0811709	0.179396	TRUE	FALSE	FALSE	green
ENSG00000150938.10	CRIM1	421.987	337.219	185.265	1.1876	4.20287e-07	1.04545e-05	0.864094	0.322051	0.477299	TRUE	FALSE	FALSE	green
ENSG00000036672.16	USP2	85.9768	24.111	28.1841	1.60907	4.20448e-06	7.64061e-05	-0.225186	0.273104	0.425375	TRUE	FALSE	FALSE	green
ENSG00000130193.8	THEM6	15.4016	6.7506	5.31201	1.53575	0.000105742	0.00116498	0.345759	0.227635	0.374277	TRUE	FALSE	FALSE	green
ENSG00000214860.5	EVPLL	0.0901719	1.61992	1.15166	-3.67489	3.61517e-05	0.00048536	0.492213	0.0245906	0.074873	TRUE	FALSE	FALSE	green
ENSG00000178826.11	TMEM139	4.01974	18.8893	10.6935	-1.41156	2.31833e-06	4.57341e-05	0.820831	0.0203263	0.0650239	TRUE	FALSE	FALSE	green
ENSG00000158125.10	XDH	0.0182674	2.53917	2.48548	-7.08811	0.000127092	0.00135038	0.0308317	0.0127334	0.0456307	TRUE	FALSE	FALSE	green
ENSG00000115738.10	ID2	767.584	805.434	1546.13	-1.01027	6.22717e-09	2.61725e-07	-0.940826	0.880376	0.928034	TRUE	FALSE	FALSE	green
ENSG00000187688.15	TRPV2	37.8186	22.4589	11.2469	1.74957	3.43414e-05	0.000465821	0.997759	0.432889	0.584464	TRUE	FALSE	FALSE	green
ENSG00000186862.20	PDZD7	15.7874	7.17629	4.77503	1.72519	6.56047e-06	0.00011206	0.587729	0.439742	0.590783	TRUE	FALSE	FALSE	green
ENSG00000106991.13	ENG	113.336	35.5211	56.6454	1.00058	0.000803017	0.00607388	-0.673282	0.0523596	0.131236	TRUE	FALSE	FALSE	green
ENSG00000104805.16	NUCB1	576.146	284.206	266.582	1.11186	1.60558e-06	3.34117e-05	0.0923586	0.127958	0.248468	TRUE	FALSE	FALSE	green
ENSG00000117266.15	CDK18	43.9872	30.4606	17.7429	1.30984	0.000824799	0.00620563	0.779704	0.0515552	0.129911	TRUE	FALSE	FALSE	green
ENSG00000152292.17	SH2D6	3.55649	0.492073	0.402521	3.14332	0.000299445	0.0027344	0.289808	0.2672	0.418833	TRUE	FALSE	FALSE	green
ENSG00000187323.12	DCC	4.2184	11.9873	9.80279	-1.2165	0.000360897	0.00318755	0.290236	0.922017	0.954265	TRUE	FALSE	FALSE	green
ENSG00000176490.5	DIRAS1	16.6339	2.2149	4.14503	2.00467	1.20305e-06	2.58876e-05	-0.90414	0.439788	0.590783	TRUE	FALSE	FALSE	green
ENSG00000157557.13	ETS2	332.8	78.6508	91.7446	1.85896	5.96443e-16	1.09438e-13	-0.222161	0.64515	0.763396	TRUE	FALSE	FALSE	green
ENSG00000168961.17	LGALS9	10.9472	5.67303	4.80074	1.18923	0.000612864	0.00490291	0.240863	0.080172	0.177807	TRUE	FALSE	FALSE	green
ENSG00000112183.15	RBM24	2.98592	0.533305	0.816028	1.87149	0.000107134	0.0011764	-0.613656	0.409161	0.562553	TRUE	FALSE	FALSE	green
ENSG00000167680.16	SEMA6B	25.9559	4.46543	2.29422	3.49999	9.33143e-24	4.99564e-21	0.960797	0.219218	0.364959	TRUE	FALSE	FALSE	green
ENSG00000165168.8	CYBB	49.4275	41.5413	21.6414	1.19152	0.000432481	0.00370188	0.940754	0.0699718	0.161362	TRUE	FALSE	FALSE	green
ENSG00000144792.9	ZNF660	1.94047	2.33015	3.94937	-1.02522	9.26382e-05	0.00105245	-0.761202	0.138012	0.262332	TRUE	FALSE	FALSE	green
ENSG00000146021.15	KLHL3	14.4692	4.68945	6.48125	1.15864	2.12347e-05	0.000307076	-0.466854	0.319875	0.475029	TRUE	FALSE	FALSE	green
ENSG00000176771.17	NCKAP5	15.7812	7.86723	6.58747	1.26041	0.000889149	0.00659958	0.256131	0.954091	0.973115	TRUE	FALSE	FALSE	green
ENSG00000139910.20	NOVA1	3.07919	6.52066	12.1316	-1.97814	0.000164018	0.00167383	-0.895675	0.43389	0.58535	TRUE	FALSE	FALSE	green
ENSG00000267534.4	S1PR2	12.9783	6.38554	5.29653	1.29298	9.26053e-07	2.10415e-05	0.26976	0.891985	0.935584	TRUE	FALSE	FALSE	green
ENSG00000048140.18	TSPAN17	44.3817	16.8878	18.9445	1.22819	1.90955e-08	7.14575e-07	-0.1658	0.497677	0.642056	TRUE	FALSE	FALSE	green
ENSG00000132563.16	REEP2	17.8898	1.66706	1.8354	3.28497	0.00127068	0.00873957	-0.138794	0.812197	0.885222	TRUE	FALSE	FALSE	green
ENSG00000122477.12	LRRC39	0.685842	4.26667	2.60277	-1.9241	0.000971986	0.00709105	0.713063	0.0602955	0.145165	TRUE	FALSE	FALSE	green
ENSG00000104886.12	PLEKHJ1	19.3959	12.3544	7.48597	1.37349	9.07657e-07	2.07339e-05	0.722764	0.00804873	0.0326092	TRUE	FALSE	FALSE	green
ENSG00000103034.14	NDRG4	20.4777	2.92843	3.03671	2.75347	2.84309e-14	3.73188e-12	-0.0523809	0.0443485	0.115849	TRUE	FALSE	FALSE	green
ENSG00000150401.15	DCUN1D2	20.591	13.1619	10.0728	1.03155	3.24705e-07	8.49811e-06	0.385907	0.00782654	0.0319713	TRUE	FALSE	FALSE	green
ENSG00000197859.11	ADAMTSL2	15.7997	4.50029	2.46353	2.6811	5.84726e-15	9.07069e-13	0.869293	0.582617	0.712618	TRUE	FALSE	FALSE	green
ENSG00000065717.15	TLE2	30.2268	55.0863	62.3172	-1.0438	4.41311e-19	1.32114e-16	-0.177936	0.655212	0.770819	TRUE	FALSE	FALSE	green
ENSG00000120645.12	IQSEC3	40.6181	1.94769	0.990112	5.35839	0.00115746	0.00814469	0.976099	0.892622	0.936091	TRUE	FALSE	FALSE	green
ENSG00000014914.21	MTMR11	22.3124	11.5598	10.3875	1.103	0.00113455	0.00802983	0.154272	0.0400791	0.107472	TRUE	FALSE	FALSE	green
ENSG00000197061.5	H4C3	44.8067	89.1091	143.311	-1.67736	0.00128488	0.00881239	-0.685502	0.889957	0.934215	TRUE	FALSE	FALSE	green
ENSG00000187815.10	ZFP69	3.40773	6.71256	8.75685	-1.3616	0.000132756	0.0013975	-0.383548	0.383103	0.539016	TRUE	FALSE	FALSE	green
ENSG00000165795.23	NDRG2	522.632	248.163	164.844	1.66469	2.60981e-05	0.000366835	0.590189	0.240768	0.38912	TRUE	FALSE	FALSE	green
ENSG00000162779.22	AXDND1	0.283195	3.18007	1.67168	-2.56143	0.000981976	0.00715476	0.927762	0.137613	0.261714	TRUE	FALSE	FALSE	green
ENSG00000114374.13	USP9Y	0	325.558	228.204	#NAME?	7.77326e-10	4.10659e-08	0.512591	0.905833	0.944429	TRUE	FALSE	FALSE	green
ENSG00000185477.5	GPRIN3	10.8003	7.50688	4.95483	1.12416	2.90707e-08	1.02704e-06	0.599377	0.0617948	0.147642	TRUE	FALSE	FALSE	green
ENSG00000105649.10	RAB3A	40.3379	14.1908	11.9259	1.75804	4.78802e-11	3.56828e-09	0.250861	0.0368887	0.100863	TRUE	FALSE	FALSE	green
ENSG00000198964.14	SGMS1	47.1198	170.114	114.447	-1.28028	1.8642e-15	3.2132e-13	0.57182	0.34237	0.499291	TRUE	FALSE	FALSE	green
ENSG00000129159.8	KCNC1	28.5319	1.12599	0.688369	5.37325	7.52939e-10	4.00254e-08	0.709944	0.25043	0.400001	TRUE	FALSE	FALSE	green
ENSG00000188493.15	C19orf54	19.0349	8.66412	6.00185	1.66517	0.00023002	0.00222005	0.529645	0.195439	0.336449	TRUE	FALSE	FALSE	green
ENSG00000164742.16	ADCY1	24.7679	5.25022	5.91416	2.06623	3.9392e-07	9.91425e-06	-0.171795	0.935853	0.96229	TRUE	FALSE	FALSE	green
ENSG00000159189.12	C1QC	72.5123	39.6377	25.4215	1.51218	0.000100466	0.00112189	0.640826	0.120183	0.237732	TRUE	FALSE	FALSE	green
ENSG00000211640.4	IGLV6-57	89.5038	2.86915	2.45224	5.18978	2.66071e-14	3.54705e-12	0.226525	0.675903	0.785245	TRUE	FALSE	FALSE	green
ENSG00000135597.18	REPS1	91.5771	146.049	195.657	-1.09527	2.91425e-06	5.57497e-05	-0.421873	0.0599612	0.144594	TRUE	FALSE	FALSE	green
ENSG00000071073.13	MGAT4A	84.9262	416.465	242.711	-1.51496	1.52515e-06	3.19719e-05	0.778958	0.251386	0.401008	TRUE	FALSE	FALSE	green
ENSG00000162630.6	B3GALT2	6.0956	0.251554	0.416633	3.87092	4.8015e-06	8.59735e-05	-0.727907	0.0303164	0.0877582	TRUE	FALSE	FALSE	green
ENSG00000102096.9	PIM2	11.7617	8.00247	4.44028	1.40537	4.08541e-05	0.000536669	0.849793	0.156379	0.28682	TRUE	FALSE	FALSE	green
ENSG00000211895.5	IGHA1	341.067	34.5766	30.0557	3.50434	0.00120593	0.0084089	0.202155	0.00254831	0.0137056	TRUE	FALSE	FALSE	green
ENSG00000104611.12	SH2D4A	66.3345	41.3552	32.2139	1.04208	0.000126881	0.00134897	0.360385	0.711452	0.812137	TRUE	FALSE	FALSE	green
ENSG00000144868.13	TMEM108	1.84913	2.97353	5.93589	-1.68262	2.55867e-10	1.57054e-08	-0.997287	0.729081	0.82583	TRUE	FALSE	FALSE	green
ENSG00000077063.11	CTTNBP2	192.507	23.9028	28.8545	2.73804	2.90397e-07	7.73062e-06	-0.271614	0.798517	0.875258	TRUE	FALSE	FALSE	green
ENSG00000112773.16	TENT5A	10.1321	31.9923	26.9351	-1.41056	0.000390024	0.0033956	0.248239	0.217806	0.363443	TRUE	FALSE	FALSE	green
ENSG00000114353.17	GNAI2	196.57	96.2652	87.1046	1.17422	0.000178356	0.00179737	0.144266	0.0333007	0.0937807	TRUE	FALSE	FALSE	green
ENSG00000175764.14	TTLL11	22.8223	5.68673	9.54045	1.25832	1.00365e-07	3.06924e-06	-0.746458	0.00189055	0.0108354	TRUE	FALSE	FALSE	green
ENSG00000047849.21	MAP4	266.08	129.813	108.562	1.29334	0.000896207	0.00664648	0.257916	0.910123	0.947021	TRUE	FALSE	FALSE	green
ENSG00000090932.11	DLL3	5.86651	2.25065	1.92495	1.60768	5.25395e-06	9.26172e-05	0.22552	0.678071	0.786905	TRUE	FALSE	FALSE	green
ENSG00000185567.7	AHNAK2	196.781	66.4106	40.063	2.29625	2.3432e-05	0.000334318	0.729145	0.464981	0.612677	TRUE	FALSE	FALSE	green
ENSG00000063180.9	CA11	140.892	38.5315	34.0506	2.04884	3.24999e-05	0.000445088	0.178356	0.665808	0.778441	TRUE	FALSE	FALSE	green
ENSG00000164619.10	BMPER	48.3187	1.12902	1.79512	4.75043	1.05101e-07	3.18551e-06	-0.669002	0.019951	0.0641824	TRUE	FALSE	FALSE	green
ENSG00000141736.13	ERBB2	90.0367	92.0616	182.887	-1.02237	7.92104e-06	0.000131228	-0.990278	0.541377	0.678324	TRUE	FALSE	FALSE	green
ENSG00000187079.19	TEAD1	44.0242	69.8423	101.954	-1.21155	2.31438e-06	4.5709e-05	-0.545749	0.102282	0.211843	TRUE	FALSE	FALSE	green
ENSG00000234965.2	SHISA8	7.31713	0.276915	0.146743	5.63991	1.49128e-05	0.000227614	0.916148	0.271477	0.423667	TRUE	FALSE	FALSE	green
ENSG00000159307.19	SCUBE1	215.629	43.4851	43.3986	2.31283	1.37959e-05	0.000213044	0.0028735	0.874606	0.924477	TRUE	FALSE	FALSE	green
ENSG00000072954.7	TMEM38A	20.3933	6.69425	5.95373	1.77623	0.000741256	0.00569509	0.169128	0.49488	0.639929	TRUE	FALSE	FALSE	green
ENSG00000142459.8	EVI5L	46.9495	19.8216	20.8662	1.16994	1.12561e-05	0.00017884	-0.0740946	0.211113	0.355504	TRUE	FALSE	FALSE	green
ENSG00000196502.11	SULT1A1	142.15	55.5072	33.8694	2.06936	6.02257e-15	9.17582e-13	0.712694	0.0513559	0.129516	TRUE	FALSE	FALSE	green
ENSG00000150630.4	VEGFC	13.2331	4.76181	5.33821	1.30972	0.000201552	0.0019961	-0.164846	0.0351457	0.0976176	TRUE	FALSE	FALSE	green
ENSG00000211632.4	IGKV3D-11	1.04439	0.162506	0.100654	3.37519	0.000705403	0.00547385	0.691093	0.616873	0.739711	TRUE	FALSE	FALSE	green
ENSG00000115977.19	AAK1	218.266	481.01	807.646	-1.88763	5.08116e-11	3.73728e-09	-0.747658	0.132305	0.254251	TRUE	FALSE	FALSE	green
ENSG00000142197.12	DOP1B	1196.84	505.077	389.496	1.61955	7.12136e-06	0.000119841	0.374897	0.027181	0.0808047	TRUE	FALSE	FALSE	green
ENSG00000184216.14	IRAK1	79.7679	56.5179	32.3636	1.30144	0.0011617	0.00816779	0.804338	0.0061005	0.026491	TRUE	FALSE	FALSE	green
ENSG00000211950.2	IGHV1-24	18.4323	1.4365	0.921785	4.32166	0.000395451	0.00342711	0.640055	0.867726	0.919822	TRUE	FALSE	FALSE	green
ENSG00000176532.4	PRR15	4.32453	0.491401	0.361287	3.58133	3.36254e-08	1.1686e-06	0.443756	0.648045	0.76557	TRUE	FALSE	FALSE	green
ENSG00000163507.14	CIP2A	22.6494	10.127	5.8877	1.9437	1.36805e-05	0.00021203	0.78243	0.430292	0.582188	TRUE	FALSE	FALSE	green
ENSG00000185269.12	NOTUM	2.68816	0.430394	0.269288	3.3194	1.26432e-07	3.77175e-06	0.676508	0.115217	0.230881	TRUE	FALSE	FALSE	green
ENSG00000136010.14	ALDH1L2	31.7647	4.2138	4.43442	2.84061	2.38462e-05	0.000339587	-0.0736224	0.00419097	0.0197486	TRUE	FALSE	FALSE	green
ENSG00000204956.5	PCDHGA1	13.2239	1.82207	2.37774	2.47549	8.53697e-05	0.000987626	-0.38401	0.0063473	0.0272644	TRUE	FALSE	FALSE	green
ENSG00000182379.10	NXPH4	11.4275	0.248242	0.177896	6.00533	1.2525e-17	2.92775e-15	0.480714	0.399735	0.554893	TRUE	FALSE	FALSE	green
ENSG00000111728.10	ST8SIA1	45.4501	11.2519	13.6749	1.73276	0.000431796	0.00369888	-0.281359	0.151187	0.279836	TRUE	FALSE	FALSE	green
ENSG00000103507.14	BCKDK	58.1892	30.8685	28.2399	1.04301	0.000151162	0.00156432	0.128397	0.0384846	0.104034	TRUE	FALSE	FALSE	green
ENSG00000139180.11	NDUFA9	17.0079	16.6371	8.42501	1.01345	1.65526e-06	3.432e-05	0.981653	0.00393788	0.0188902	TRUE	FALSE	FALSE	green
ENSG00000150867.14	PIP4K2A	32.2912	49.0493	73.3847	-1.18434	0.000121911	0.00130444	-0.581248	0.926248	0.956786	TRUE	FALSE	FALSE	green
ENSG00000155754.15	C2CD6	0.266858	1.60567	1.51798	-2.50801	0.000274809	0.00255199	0.0810296	0.174674	0.31035	TRUE	FALSE	FALSE	green
ENSG00000112293.15	GPLD1	10.9429	16.3769	26.6502	-1.28415	0.000292649	0.00268619	-0.702488	0.0544833	0.135059	TRUE	FALSE	FALSE	green
ENSG00000104635.14	SLC39A14	37.2252	24.9241	13.8874	1.4225	0.00144139	0.00971786	0.843763	0.10237	0.21197	TRUE	FALSE	FALSE	green
ENSG00000197594.13	ENPP1	92.4107	150.554	292.179	-1.66072	0.00130947	0.00895939	-0.956569	0.961006	0.976811	TRUE	FALSE	FALSE	green
ENSG00000079739.17	PGM1	336.366	105.251	119.336	1.495	2.87594e-08	1.01815e-06	-0.1812	0.440498	0.591241	TRUE	FALSE	FALSE	green
ENSG00000203865.10	ATP1A1-AS1	1.95925	4.84774	9.38242	-2.25966	5.19078e-05	0.000649026	-0.952648	0.561165	0.694782	TRUE	FALSE	FALSE	green
ENSG00000167972.14	ABCA3	365.279	145.09	94.4484	1.9514	3.47158e-09	1.56303e-07	0.619348	0.268146	0.419946	TRUE	FALSE	FALSE	green
ENSG00000154736.6	ADAMTS5	67.0001	21.4189	18.7154	1.83993	8.96724e-05	0.00102905	0.194653	0.531963	0.670714	TRUE	FALSE	FALSE	green
ENSG00000087301.9	TXNDC16	20.1109	23.7549	40.3111	-1.0032	5.73789e-05	0.000708474	-0.762954	0.0330315	0.0932197	TRUE	FALSE	FALSE	green
ENSG00000110660.15	SLC35F2	50.7756	18.6617	11.2212	2.1779	3.30986e-08	1.155e-06	0.733851	0.0530569	0.132509	TRUE	FALSE	FALSE	green
ENSG00000171310.11	CHST11	29.8925	3.89467	4.77758	2.64543	4.74585e-07	1.17367e-05	-0.294777	0.161547	0.293603	TRUE	FALSE	FALSE	green
ENSG00000185989.11	RASA3	21.4132	6.79055	7.53467	1.50688	4.77777e-05	0.000608872	-0.150014	0.118654	0.235553	TRUE	FALSE	FALSE	green
ENSG00000122145.15	TBX22	0.0163859	4.43166	4.33107	-8.04612	2.55843e-10	1.57054e-08	0.0331233	0.888197	0.933241	TRUE	FALSE	FALSE	green
ENSG00000173626.10	TRAPPC3L	13.1894	1.05429	1.48251	3.15326	1.75874e-08	6.63961e-07	-0.491776	0.891045	0.934989	TRUE	FALSE	FALSE	green
ENSG00000135363.12	LMO2	15.849	3.23665	4.14124	1.93626	7.57954e-07	1.77174e-05	-0.35556	0.0342974	0.0959955	TRUE	FALSE	FALSE	green
ENSG00000164989.17	CCDC171	11.0863	21.8461	26.8822	-1.27787	0.000483906	0.00404773	-0.299276	0.0398996	0.107152	TRUE	FALSE	FALSE	green
ENSG00000182389.19	CACNB4	6.29823	0.873691	1.20914	2.38096	1.94225e-08	7.23635e-07	-0.468791	0.6999	0.803081	TRUE	FALSE	FALSE	green
ENSG00000184005.11	ST6GALNAC3	3.69321	12.8288	9.48175	-1.36028	0.000203535	0.00201224	0.436165	0.853317	0.910285	TRUE	FALSE	FALSE	green
ENSG00000100379.17	KCTD17	16.216	8.24693	7.11091	1.18931	7.72493e-05	0.000907839	0.213824	0.663829	0.777265	TRUE	FALSE	FALSE	green
ENSG00000106077.18	ABHD11	32.3626	10.9414	14.1447	1.19406	1.98957e-05	0.000290419	-0.370461	0.00303073	0.0155717	TRUE	FALSE	FALSE	green
ENSG00000143502.15	SUSD4	12.6414	41.1549	57.7741	-2.19227	1.82708e-38	3.89717e-35	-0.48936	0.218272	0.363801	TRUE	FALSE	FALSE	green
ENSG00000103502.14	CDIPT	130.413	68.395	60.8367	1.10008	2.00752e-05	0.000292595	0.168949	0.00754559	0.031099	TRUE	FALSE	FALSE	green
ENSG00000134508.12	CABLES1	17.2823	44.6925	67.3427	-1.96223	4.57612e-14	5.78422e-12	-0.591489	0.509587	0.652303	TRUE	FALSE	FALSE	green
ENSG00000157087.20	ATP2B2	81.4557	1.03121	1.34628	5.91896	2.45105e-08	8.87998e-07	-0.384649	0.549263	0.684983	TRUE	FALSE	FALSE	green
ENSG00000184347.15	SLIT3	909.962	278.109	331.694	1.45595	1.28385e-05	0.000200619	-0.254202	0.811281	0.884697	TRUE	FALSE	FALSE	green
ENSG00000142484.7	TM4SF5	29.3465	13.6429	7.11668	2.04391	2.84323e-07	7.59262e-06	0.93887	0.61652	0.739648	TRUE	FALSE	FALSE	green
ENSG00000075539.15	FRYL	232.945	422.06	516.908	-1.14992	3.52158e-07	9.06369e-06	-0.292462	0.00807986	0.0326939	TRUE	FALSE	FALSE	green
ENSG00000166448.14	TMEM130	152.805	10.851	6.28328	4.60403	2.0324e-07	5.72292e-06	0.788232	0.776231	0.86045	TRUE	FALSE	FALSE	green
ENSG00000178999.13	AURKB	2.08103	1.67935	0.922692	1.17337	0.000918562	0.00677956	0.863983	0.0933426	0.197998	TRUE	FALSE	FALSE	green
ENSG00000108423.15	TUBD1	11.6621	19.4828	27.0398	-1.21326	9.01259e-09	3.69689e-07	-0.472885	0.0253928	0.0767172	TRUE	FALSE	FALSE	green
ENSG00000006327.14	TNFRSF12A	55.2481	12.0785	7.74886	2.83387	0.00101305	0.00731558	0.640391	0.234906	0.382158	TRUE	FALSE	FALSE	green
ENSG00000128595.17	CALU	230.742	172.87	99.2998	1.21642	0.000643778	0.00510002	0.799827	0.0405825	0.108349	TRUE	FALSE	FALSE	green
ENSG00000077327.16	SPAG6	0.0705694	1.89398	2.22339	-4.97757	7.34599e-05	0.00087171	-0.231343	0.257964	0.408768	TRUE	FALSE	FALSE	green
ENSG00000131828.14	PDHA1	354.523	205.831	159.873	1.14895	4.71587e-10	2.70948e-08	0.364526	0.012311	0.0445263	TRUE	FALSE	FALSE	green
ENSG00000117676.14	RPS6KA1	107.059	35.6651	52.1272	1.03829	6.84815e-06	0.000116276	-0.547522	0.40882	0.562277	TRUE	FALSE	FALSE	green
ENSG00000130590.14	SAMD10	5.77607	2.36042	1.25428	2.20323	8.10592e-06	0.000133771	0.912189	0.0589033	0.142977	TRUE	FALSE	FALSE	green
ENSG00000222014.6	RAB6C	24.8348	12.5611	9.51123	1.38466	1.26346e-09	6.3225e-08	0.401259	0.0805842	0.178444	TRUE	FALSE	FALSE	green
ENSG00000198286.9	CARD11	7.7914	5.05293	3.83109	1.02413	1.20001e-06	2.58568e-05	0.399365	0.23558	0.383021	TRUE	FALSE	FALSE	green
ENSG00000135828.11	RNASEL	14.1472	19.172	28.7424	-1.02266	0.000175609	0.00177384	-0.584181	0.0143781	0.0502292	TRUE	FALSE	FALSE	green
ENSG00000189157.14	FAM47E	0.82934	1.66663	3.17009	-1.93449	0.000109755	0.00120056	-0.92759	0.10104	0.209907	TRUE	FALSE	FALSE	green
ENSG00000197948.11	FCHSD1	228.261	43.4526	52.3043	2.12568	0.000194746	0.00193882	-0.267489	0.908405	0.945937	TRUE	FALSE	FALSE	green
ENSG00000166347.19	CYB5A	37.1798	77.1218	135.412	-1.86477	5.75982e-11	4.18237e-09	-0.812146	0.378386	0.534072	TRUE	FALSE	FALSE	green
ENSG00000110422.12	HIPK3	518.567	1203.31	1274.59	-1.29743	1.32452e-08	5.1538e-07	-0.0830251	0.0953182	0.201144	TRUE	FALSE	FALSE	green
ENSG00000142227.11	EMP3	72.2587	13.058	19.3573	1.9003	1.09454e-05	0.000174553	-0.567946	0.446621	0.596453	TRUE	FALSE	FALSE	green
ENSG00000166145.14	SPINT1	172.771	62.973	83.344	1.05172	1.75344e-06	3.60924e-05	-0.404344	0.227316	0.374038	TRUE	FALSE	FALSE	green
ENSG00000203799.13	CCDC162P	0.658278	13.5356	6.92805	-3.39568	1.08202e-09	5.49511e-08	0.966232	0.365645	0.522644	TRUE	FALSE	FALSE	green
ENSG00000133315.11	MACROD1	29.1689	11.8049	12.2635	1.25005	6.35117e-06	0.000108921	-0.0549839	0.721641	0.82031	TRUE	FALSE	FALSE	green
ENSG00000058091.17	CDK14	112.354	26.8075	25.7452	2.12568	8.12352e-15	1.20539e-12	0.0583321	0.0751423	0.169662	TRUE	FALSE	FALSE	green
ENSG00000196664.5	TLR7	14.0981	7.90416	5.07661	1.47357	0.000217643	0.0021222	0.638747	0.0375348	0.10214	TRUE	FALSE	FALSE	green
ENSG00000099139.14	PCSK5	197.159	84.2268	53.1393	1.89151	1.0905e-06	2.38567e-05	0.664499	0.268398	0.420227	TRUE	FALSE	FALSE	green
ENSG00000142606.16	MMEL1	7.68683	0.18958	0.301327	4.67299	3.29399e-17	7.11502e-15	-0.668526	0.747388	0.839034	TRUE	FALSE	FALSE	green
ENSG00000095587.9	TLL2	1.08748	3.3256	0.13398	3.0209	0.000204136	0.00201584	4.63353	7.13062e-06	0.00011545	TRUE	TRUE	TRUE	blue
ENSG00000070081.17	NUCB2	538.248	310.934	1409.26	-1.38859	8.09191e-08	2.55232e-06	-2.18026	2.24936e-10	1.70344e-08	TRUE	TRUE	TRUE	blue
ENSG00000213988.11	ZNF90	2.99923	0.377857	35.486	-3.56459	2.3339e-10	1.45882e-08	-6.55326	4.02095e-07	1.04303e-05	TRUE	TRUE	TRUE	blue
ENSG00000130204.13	TOMM40	55.6611	36.6859	11.6112	2.26115	3.2224e-09	1.46242e-07	1.65971	5.03441e-14	1.00556e-11	TRUE	TRUE	TRUE	blue
ENSG00000111863.12	ADTRP	0.251508	3.89657	112.507	-8.8052	2.4958e-50	1.41961e-46	-4.85167	1.32011e-12	2.09974e-10	TRUE	TRUE	TRUE	blue
ENSG00000168995.13	SIGLEC7	5.90486	9.6386	1.07435	2.45844	7.02774e-06	0.000118617	3.16536	0.000736335	0.00520154	TRUE	TRUE	TRUE	blue
ENSG00000177519.4	RPRM	0.058699	0.0354922	5.99635	-6.67461	2.50145e-08	9.02427e-07	-7.40044	0.000473428	0.00369922	TRUE	TRUE	TRUE	blue
ENSG00000175894.18	TSPEAR	0.387	0.104859	10.3686	-4.74375	3.4328e-17	7.26037e-15	-6.62763	1.23972e-05	0.000184599	TRUE	TRUE	TRUE	blue
ENSG00000165195.15	PIGA	6.63559	6.68997	19.3164	-1.54153	2.83672e-14	3.73188e-12	-1.52975	1.53103e-09	9.12848e-08	TRUE	TRUE	TRUE	blue
ENSG00000149923.14	PPP4C	82.5374	66.6299	33.2823	1.31029	7.65631e-05	0.000901637	1.00141	2.08981e-06	4.1846e-05	TRUE	TRUE	TRUE	blue
ENSG00000110092.4	CCND1	393.163	345.159	98.286	2.00007	7.00484e-11	4.98044e-09	1.8122	1.96023e-05	0.000272199	TRUE	TRUE	TRUE	blue
ENSG00000164283.13	ESM1	6.28889	4.82743	0.315252	4.31823	4.0184e-07	1.0069e-05	3.93668	0.00142865	0.00871645	TRUE	TRUE	TRUE	blue
ENSG00000167311.14	ART5	0.589338	0.0504398	7.74593	-3.71627	5.57323e-21	1.98128e-18	-7.26273	1.56844e-05	0.000223969	TRUE	TRUE	TRUE	blue
ENSG00000109339.24	MAPK10	18.0331	2.97657	58.1897	-1.69012	7.18349e-14	8.75565e-12	-4.28904	3.9918e-22	4.55607e-19	TRUE	TRUE	TRUE	blue
ENSG00000150750.8	C11orf53	0.762115	0.204443	4.88622	-2.68064	0.000169447	0.00172007	-4.57895	0.000780538	0.00543926	TRUE	TRUE	TRUE	blue
ENSG00000172197.11	MBOAT1	8.05851	9.17478	24.9855	-1.63251	3.98427e-12	3.61636e-10	-1.44535	1.31287e-06	2.85419e-05	TRUE	TRUE	TRUE	blue
ENSG00000166819.12	PLIN1	0.298693	0.648755	26.4051	-6.46601	8.5593e-16	1.53743e-13	-5.347	2.8661e-05	0.00037264	TRUE	TRUE	TRUE	blue
ENSG00000163536.12	SERPINI1	12.3279	7.62006	25.0372	-1.02215	3.19687e-06	6.01683e-05	-1.7162	0.00133692	0.00827046	TRUE	TRUE	TRUE	blue
ENSG00000243649.9	CFB	21.9517	17.6946	1.61162	3.76775	3.67964e-19	1.12124e-16	3.45673	2.52893e-08	1.01024e-06	TRUE	TRUE	TRUE	blue
ENSG00000165966.16	PDZRN4	6.28503	0.700863	48.9051	-2.95999	7.10383e-09	2.94223e-07	-6.12471	2.43479e-06	4.74601e-05	TRUE	TRUE	TRUE	blue
ENSG00000111846.18	GCNT2	3.80132	3.38312	14.4502	-1.92652	7.55341e-08	2.40543e-06	-2.09466	5.71853e-07	1.39719e-05	TRUE	TRUE	TRUE	blue
ENSG00000092621.12	PHGDH	58.5257	671.329	157.929	-1.43213	1.6239e-07	4.72064e-06	2.08775	8.79821e-07	2.0316e-05	TRUE	TRUE	TRUE	blue
ENSG00000110880.10	CORO1C	236.729	337.281	89.4712	1.40374	1.51806e-11	1.26981e-09	1.91446	2.81539e-05	0.000366942	TRUE	TRUE	TRUE	blue
ENSG00000124785.9	NRN1	8.42976	1.7332	89.8765	-3.41438	3.64828e-07	9.30556e-06	-5.69643	1.02825e-08	4.68104e-07	TRUE	TRUE	TRUE	blue
ENSG00000101144.13	BMP7	0.0163859	69.3322	0.453489	-4.79054	0.000295	0.00270348	7.25631	2.97929e-11	3.37632e-09	TRUE	TRUE	TRUE	blue
ENSG00000095203.14	EPB41L4B	16.6944	6.92723	35.7385	-1.09811	6.32698e-06	0.000108725	-2.36713	1.50653e-10	1.26699e-08	TRUE	TRUE	TRUE	blue
ENSG00000150773.10	PIH1D2	4.16477	1.83692	8.74745	-1.07062	0.000562588	0.00457579	-2.25158	5.03293e-06	8.65674e-05	TRUE	TRUE	TRUE	blue
ENSG00000175221.15	MED16	82.3362	75.5264	36.3942	1.17782	1.30772e-08	5.10641e-07	1.05327	3.09887e-09	1.68425e-07	TRUE	TRUE	TRUE	blue
ENSG00000105270.15	CLIP3	25.7794	59.8668	1.74117	3.88809	8.34735e-11	5.81384e-09	5.10363	3.84464e-07	1.00546e-05	TRUE	TRUE	TRUE	blue
ENSG00000074800.16	ENO1	796.467	1017.45	351.674	1.17937	9.63937e-07	2.16714e-05	1.53264	9.85636e-10	6.27469e-08	TRUE	TRUE	TRUE	blue
ENSG00000134240.12	HMGCS2	0	34.102	0.0893451	#NAME?	2.42795e-06	4.75666e-05	8.57625	3.04341e-09	1.66087e-07	TRUE	TRUE	TRUE	blue
ENSG00000136826.15	KLF4	3.46339	1.9331	11.7979	-1.76827	0.00100208	0.0072548	-2.60954	7.72898e-05	0.00084034	TRUE	TRUE	TRUE	blue
ENSG00000075643.6	MOCOS	1.70104	1.86977	13.3352	-2.97075	4.06198e-16	7.53408e-14	-2.83431	0.000175275	0.0016388	TRUE	TRUE	TRUE	blue
ENSG00000120820.12	GLT8D2	10.4921	2.71922	45.2097	-2.10733	2.52912e-08	9.09029e-07	-4.05536	1.3429e-10	1.16696e-08	TRUE	TRUE	TRUE	blue
ENSG00000177694.16	NAALADL2	17.6259	10.6579	174.034	-3.30361	2.95098e-11	2.32527e-09	-4.02937	1.22169e-06	2.68151e-05	TRUE	TRUE	TRUE	blue
ENSG00000197647.11	ZNF433	9.32217	6.04712	35.2099	-1.91724	5.46218e-10	3.01639e-08	-2.54166	6.96133e-06	0.000113854	TRUE	TRUE	TRUE	blue
ENSG00000012171.20	SEMA3B	148.308	136.037	15.4782	3.26028	1.4059e-14	2.01599e-12	3.13569	9.71848e-09	4.48739e-07	TRUE	TRUE	TRUE	blue
ENSG00000109861.16	CTSC	251.38	44.9806	94.0187	1.41885	0.000897661	0.00665119	-1.06364	0.000403918	0.00324822	TRUE	TRUE	TRUE	blue
ENSG00000081803.16	CADPS2	15.406	15.4022	63.8346	-2.05085	6.07759e-10	3.33466e-08	-2.0512	1.15718e-08	5.12206e-07	TRUE	TRUE	TRUE	blue
ENSG00000039068.19	CDH1	1241.42	5372.64	496.382	1.32247	0.000166941	0.00169867	3.43611	2.17202e-12	3.33718e-10	TRUE	TRUE	TRUE	blue
ENSG00000122756.15	CNTFR	72.6342	45.5548	2.02976	5.16127	2.73061e-25	2.21882e-22	4.48822	2.221e-10	1.69806e-08	TRUE	TRUE	TRUE	blue
ENSG00000137473.17	TTC29	1.89643	0.886017	26.4587	-3.80238	3.1534e-10	1.89471e-08	-4.90026	8.69332e-07	2.01028e-05	TRUE	TRUE	TRUE	blue
ENSG00000185156.6	MFSD6L	4.9039	2.0994	16.0069	-1.7067	7.85389e-08	2.49106e-06	-2.93065	7.35495e-08	2.51659e-06	TRUE	TRUE	TRUE	blue
ENSG00000184574.10	LPAR5	1.60219	1.44022	0.531377	1.59224	0.000259923	0.00244505	1.43848	0.00112883	0.00725439	TRUE	TRUE	TRUE	blue
ENSG00000150995.19	ITPR1	533.021	170.592	1777.98	-1.73797	1.39195e-05	0.00021437	-3.38161	0.000679362	0.00490756	TRUE	TRUE	TRUE	blue
ENSG00000100628.12	ASB2	4.79954	24.7225	0.627497	2.93522	1.55579e-07	4.5459e-06	5.30007	1.23289e-08	5.39734e-07	TRUE	TRUE	TRUE	blue
ENSG00000185164.14	NOMO2	139.226	129.418	63.0394	1.14311	0.00100143	0.00725314	1.03771	9.91961e-05	0.00103059	TRUE	TRUE	TRUE	blue
ENSG00000181092.10	ADIPOQ	0.0882118	0.152705	23.6844	-8.06875	1.25755e-11	1.0676e-09	-7.27704	0.000243584	0.00215398	TRUE	TRUE	TRUE	blue
ENSG00000261652.3	C15orf65	3.56792	0.989082	7.59991	-1.0909	2.83273e-05	0.00039395	-2.94182	8.12067e-06	0.000127969	TRUE	TRUE	TRUE	blue
ENSG00000139597.18	N4BP2L1	5.98429	9.10604	18.5422	-1.63156	6.00327e-05	0.000736977	-1.02591	1.06239e-07	3.42257e-06	TRUE	TRUE	TRUE	blue
ENSG00000163879.11	DNALI1	7.36653	3.3092	19.6517	-1.41559	6.91503e-05	0.000830972	-2.5701	3.70555e-05	0.000458289	TRUE	TRUE	TRUE	blue
ENSG00000153317.15	ASAP1	252.624	570.432	80.9735	1.64147	3.65106e-05	0.000488641	2.81653	1.69436e-05	0.00024002	TRUE	TRUE	TRUE	blue
ENSG00000174514.13	MFSD4A	0.67684	0.726501	2.46736	-1.86608	0.0011606	0.00816341	-1.76393	0.000902176	0.00608521	TRUE	TRUE	TRUE	blue
ENSG00000115648.14	MLPH	1.08749	1.05247	8.78876	-3.01466	3.34475e-05	0.000455869	-3.06188	0.000389554	0.00315814	TRUE	TRUE	TRUE	blue
ENSG00000213462.5	ERV3-1	51.5228	16.1288	189.746	-1.88079	4.89499e-10	2.79358e-08	-3.55636	1.51431e-24	3.02465e-21	TRUE	TRUE	TRUE	blue
ENSG00000196632.10	WNK3	27.4004	18.2921	86.266	-1.6546	0.000102221	0.00113561	-2.23757	0.000909718	0.00612832	TRUE	TRUE	TRUE	blue
ENSG00000105696.9	TMEM59L	19.1104	8.50598	1.50601	3.66556	1.3259e-08	5.1538e-07	2.49775	0.000332361	0.00279368	TRUE	TRUE	TRUE	blue
ENSG00000140092.14	FBLN5	22.7824	10.885	62.2503	-1.45016	0.000332145	0.0029705	-2.51574	5.23676e-05	0.00061213	TRUE	TRUE	TRUE	blue
ENSG00000043591.6	ADRB1	0.353849	0.0524847	14.3209	-5.33885	4.54708e-26	4.56419e-23	-8.09201	4.37674e-06	7.77067e-05	TRUE	TRUE	TRUE	blue
ENSG00000114698.15	PLSCR4	7.83327	4.60183	21.4892	-1.45593	6.62033e-05	0.000800633	-2.22334	7.38173e-09	3.55279e-07	TRUE	TRUE	TRUE	blue
ENSG00000166166.13	TRMT61A	9.14146	10.6459	3.89569	1.23055	2.00188e-07	5.64628e-06	1.45034	4.39023e-10	3.07682e-08	TRUE	TRUE	TRUE	blue
ENSG00000165105.10	RASEF	6.49035	3.04544	25.0427	-1.94802	4.50979e-05	0.000582111	-3.03967	0.000123009	0.00123078	TRUE	TRUE	TRUE	blue
ENSG00000163485.17	ADORA1	138.245	74.8288	17.6835	2.96675	3.46102e-13	3.7379e-11	2.08119	0.000753654	0.00529347	TRUE	TRUE	TRUE	blue
ENSG00000136111.14	TBC1D4	73.2447	18.0132	161.509	-1.14082	2.51366e-14	3.37741e-12	-3.16449	2.7364e-20	2.18625e-17	TRUE	TRUE	TRUE	blue
ENSG00000183624.14	HMCES	39.3334	25.0828	172.785	-2.13515	7.15019e-22	2.71135e-19	-2.78421	4.68493e-06	8.19042e-05	TRUE	TRUE	TRUE	blue
ENSG00000137767.14	SQOR	5.87468	5.39487	19.3201	-1.71752	1.01749e-13	1.19607e-11	-1.84044	1.44619e-09	8.72027e-08	TRUE	TRUE	TRUE	blue
ENSG00000146233.8	CYP39A1	23.5533	0.642296	57.2669	-1.28177	3.23808e-13	3.5194e-11	-6.47832	1.89673e-08	7.95202e-07	TRUE	TRUE	TRUE	blue
ENSG00000117477.12	CCDC181	11.9357	14.5993	40.2876	-1.75505	0.000580855	0.00469972	-1.46444	0.00126432	0.0079257	TRUE	TRUE	TRUE	blue
ENSG00000131459.13	GFPT2	67.7724	5.40806	13.7733	2.29882	4.47339e-14	5.69657e-12	-1.34869	4.18848e-06	7.50311e-05	TRUE	TRUE	TRUE	blue
ENSG00000186998.16	EMID1	1.12857	0.88113	13.8809	-3.62053	3.21641e-18	8.44382e-16	-3.9776	2.59825e-05	0.000341989	TRUE	TRUE	TRUE	blue
ENSG00000076641.4	PAG1	7.82332	15.3858	3.27769	1.2551	0.000112727	0.00122599	2.23084	1.23969e-07	3.86894e-06	TRUE	TRUE	TRUE	blue
ENSG00000166262.16	FAM227B	1.87617	1.71651	5.75694	-1.61751	4.63804e-08	1.58255e-06	-1.74583	1.14342e-05	0.000173183	TRUE	TRUE	TRUE	blue
ENSG00000106809.11	OGN	11.6974	4.30954	267.646	-4.51607	3.331e-16	6.31558e-14	-5.95665	2.44484e-15	6.20097e-13	TRUE	TRUE	TRUE	blue
ENSG00000051128.19	HOMER3	78.6492	42.8282	12.4007	2.66501	2.31687e-10	1.45349e-08	1.78813	0.000777444	0.00542716	TRUE	TRUE	TRUE	blue
ENSG00000188523.8	CFAP77	20.0715	3.08081	0.0659938	8.2486	1.36839e-23	7.0758e-21	5.54483	0.000926753	0.00622471	TRUE	TRUE	TRUE	blue
ENSG00000016402.13	IL20RA	9.28672	0.0959016	19.7707	-1.09012	0.000360801	0.00318755	-7.68759	1.62829e-06	3.4325e-05	TRUE	TRUE	TRUE	blue
ENSG00000134138.20	MEIS2	11.4293	2.7839	23.6796	-1.05091	0.000439974	0.00375386	-3.08847	3.54863e-12	4.93074e-10	TRUE	TRUE	TRUE	blue
ENSG00000154655.15	L3MBTL4	24.663	16.5769	106.435	-2.10956	9.21472e-05	0.00104967	-2.68273	0.00111477	0.00719052	TRUE	TRUE	TRUE	blue
ENSG00000119125.17	GDA	0.747736	255.139	4.05681	-2.43975	2.41925e-08	8.78342e-07	5.97479	2.55872e-21	2.55536e-18	TRUE	TRUE	TRUE	blue
ENSG00000071282.12	LMCD1	10.6234	11.2666	50.2489	-2.24185	1.0367e-13	1.20342e-11	-2.15704	8.35871e-06	0.000131073	TRUE	TRUE	TRUE	blue
ENSG00000204843.12	DCTN1	247.902	208.565	518.747	-1.06526	1.10513e-08	4.40607e-07	-1.31453	0.00125965	0.00790885	TRUE	TRUE	TRUE	blue
ENSG00000170959.14	DCDC1	7.02717	2.17678	31.6166	-2.16967	4.4393e-05	0.000573881	-3.86042	3.05328e-07	8.28324e-06	TRUE	TRUE	TRUE	blue
ENSG00000005194.15	CIAPIN1	55.2304	40.2272	17.6298	1.64744	4.05942e-14	5.20827e-12	1.19015	0.00111939	0.00720369	TRUE	TRUE	TRUE	blue
ENSG00000113369.9	ARRDC3	130.06	89.5	419.743	-1.69033	4.55568e-06	8.20022e-05	-2.22955	2.3424e-07	6.58633e-06	TRUE	TRUE	TRUE	blue
ENSG00000154277.13	UCHL1	27.0835	469.058	1.1304	4.5825	7.36123e-10	3.92538e-08	8.69679	4.38796e-13	7.70496e-11	TRUE	TRUE	TRUE	blue
ENSG00000155792.10	DEPTOR	30.4356	7.90198	71.5557	-1.23331	2.57142e-06	4.99758e-05	-3.17878	5.26587e-10	3.5654e-08	TRUE	TRUE	TRUE	blue
ENSG00000162989.5	KCNJ3	6.89152	0.0863119	47.7673	-2.79313	5.2037e-15	8.22184e-13	-9.11225	1.86131e-06	3.82287e-05	TRUE	TRUE	TRUE	blue
ENSG00000124762.14	CDKN1A	28.9974	32.582	5.60239	2.37181	6.32489e-06	0.000108725	2.53996	3.27301e-05	0.000414746	TRUE	TRUE	TRUE	blue
ENSG00000142632.17	ARHGEF19	1.62588	1.85246	6.66653	-2.03571	6.70973e-06	0.000114152	-1.84749	5.82735e-05	0.000670858	TRUE	TRUE	TRUE	blue
ENSG00000157423.18	HYDIN	20.8646	4.40317	55.7787	-1.41865	0.00126691	0.00872775	-3.6631	1.14986e-08	5.12077e-07	TRUE	TRUE	TRUE	blue
ENSG00000154479.13	CCDC173	2.0052	0.798175	7.78514	-1.95698	6.02121e-08	1.97588e-06	-3.28595	2.31496e-06	4.57806e-05	TRUE	TRUE	TRUE	blue
ENSG00000133135.14	RNF128	0.732977	1.68428	25.4243	-5.11629	1.85633e-18	5.10909e-16	-3.916	2.3746e-06	4.66712e-05	TRUE	TRUE	TRUE	blue
ENSG00000114656.12	KIAA1257	2.09596	0.487925	9.20621	-2.135	3.7412e-06	6.91656e-05	-4.23788	2.44237e-05	0.000325221	TRUE	TRUE	TRUE	blue
ENSG00000107282.8	APBA1	12.4543	1.26484	40.9971	-1.71887	4.70563e-17	9.55915e-15	-5.01849	2.25662e-15	5.91125e-13	TRUE	TRUE	TRUE	blue
ENSG00000117425.14	PTCH2	22.9232	20.5057	396.166	-4.11123	3.27241e-23	1.55112e-20	-4.272	2.93137e-08	1.14796e-06	TRUE	TRUE	TRUE	blue
ENSG00000127561.15	SYNGR3	16.3722	4.94347	0.38479	5.41104	2.50326e-18	6.67432e-16	3.68338	4.4448e-05	0.000538873	TRUE	TRUE	TRUE	blue
ENSG00000168907.13	PLA2G4F	0.795753	0.675169	19.1175	-4.58643	1.60768e-13	1.8289e-11	-4.8235	5.2245e-06	8.94772e-05	TRUE	TRUE	TRUE	blue
ENSG00000150672.17	DLG2	264.833	29.518	100.726	1.39464	0.00107377	0.0076761	-1.77077	0.000888154	0.00599823	TRUE	TRUE	TRUE	blue
ENSG00000158470.5	B4GALT5	55.012	70.2081	24.1409	1.18827	0.0014899	0.00999357	1.54016	0.000606115	0.004501	TRUE	TRUE	TRUE	blue
ENSG00000136717.15	BIN1	131.896	327.862	52.3752	1.33244	0.000109321	0.00119811	2.64613	2.25428e-09	1.28189e-07	TRUE	TRUE	TRUE	blue
ENSG00000197748.13	CFAP43	5.6026	2.51181	20.7359	-1.88796	5.75494e-05	0.000709122	-3.04533	1.65429e-07	4.91335e-06	TRUE	TRUE	TRUE	blue
ENSG00000091129.21	NRCAM	182.292	154.131	5.11599	5.1551	5.55902e-14	6.92403e-12	4.91301	6.57982e-05	0.000742899	TRUE	TRUE	TRUE	blue
ENSG00000129422.14	MTUS1	96.6106	23.2161	487.541	-2.33527	4.47849e-11	3.38146e-09	-4.39232	2.3296e-12	3.41511e-10	TRUE	TRUE	TRUE	blue
ENSG00000119147.10	ECRG4	3.61858	0.623134	10.3511	-1.51629	2.99408e-08	1.05342e-06	-4.0541	0.000479909	0.00373707	TRUE	TRUE	TRUE	blue
ENSG00000183762.12	KREMEN1	16.5961	14.6214	57.3635	-1.78929	1.49024e-08	5.70167e-07	-1.97205	2.58171e-08	1.02876e-06	TRUE	TRUE	TRUE	blue
ENSG00000182985.17	CADM1	54.9779	9.98174	369.905	-2.75023	3.20129e-16	6.13784e-14	-5.21172	3.7204e-21	3.30268e-18	TRUE	TRUE	TRUE	blue
ENSG00000106025.9	TSPAN12	7.75651	11.5737	27.9582	-1.84979	0.000130304	0.00137593	-1.27242	0.000378747	0.00310041	TRUE	TRUE	TRUE	blue
ENSG00000179299.17	NSUN7	4.81962	2.7203	20.1266	-2.06212	5.6148e-06	9.80665e-05	-2.88727	2.02547e-05	0.000279008	TRUE	TRUE	TRUE	blue
ENSG00000144366.16	GULP1	10.8984	4.14079	33.613	-1.6249	5.20877e-12	4.53481e-10	-3.02104	0.000772537	0.00539527	TRUE	TRUE	TRUE	blue
ENSG00000164616.16	FBXL21P	0	8.22766	0.0144171	#NAME?	0.000175259	0.0017717	9.15656	8.05292e-05	0.000869443	TRUE	TRUE	TRUE	blue
ENSG00000104267.10	CA2	25.3556	31.7101	3.40889	2.89493	1.39317e-12	1.37417e-10	3.21757	6.93686e-12	8.86753e-10	TRUE	TRUE	TRUE	blue
ENSG00000131653.13	TRAF7	63.0765	76.8737	29.5752	1.09271	7.05989e-06	0.000118924	1.3781	7.68597e-16	2.31725e-13	TRUE	TRUE	TRUE	blue
ENSG00000130701.4	RBBP8NL	0.232583	0.0414005	2.57277	-3.4675	7.68987e-08	2.44358e-06	-5.95753	0.000862971	0.00587475	TRUE	TRUE	TRUE	blue
ENSG00000110002.16	VWA5A	7.12047	2.99282	17.3047	-1.28112	2.66458e-05	0.000374226	-2.53158	6.57104e-07	1.58369e-05	TRUE	TRUE	TRUE	blue
ENSG00000153904.20	DDAH1	138.997	56.3933	19.89	2.80494	4.96174e-23	2.22808e-20	1.50348	7.26251e-08	2.49029e-06	TRUE	TRUE	TRUE	blue
ENSG00000228594.4	FNDC10	2.39766	2.45958	0.427661	2.48709	8.51203e-10	4.46921e-08	2.52387	5.54478e-06	9.42056e-05	TRUE	TRUE	TRUE	blue
ENSG00000172840.7	PDP2	31.149	43.5555	14.521	1.10104	4.5347e-06	8.17108e-05	1.58471	0.000634789	0.00466358	TRUE	TRUE	TRUE	blue
ENSG00000132561.14	MATN2	20.5658	7.91806	109.151	-2.40801	2.32457e-07	6.37609e-06	-3.78503	3.10096e-08	1.19686e-06	TRUE	TRUE	TRUE	blue
ENSG00000164675.11	IQUB	9.15838	1.48001	25.1127	-1.45525	0.000120418	0.0012919	-4.08474	1.24509e-10	1.09315e-08	TRUE	TRUE	TRUE	blue
ENSG00000185681.13	MORN5	0.470073	0.0841381	2.80783	-2.5785	4.16261e-06	7.57258e-05	-5.06055	0.000422813	0.00336964	TRUE	TRUE	TRUE	blue
ENSG00000163053.11	SLC16A14	12.0432	7.49595	45.1082	-1.90516	2.50091e-05	0.000352982	-2.5892	6.16752e-05	0.00070293	TRUE	TRUE	TRUE	blue
ENSG00000134755.17	DSC2	287.815	748.157	141.938	1.01988	3.20919e-07	8.42487e-06	2.39808	7.19056e-10	4.70894e-08	TRUE	TRUE	TRUE	blue
ENSG00000181322.14	NME9	0.732219	0.0528143	1.90469	-1.37921	0.0007608	0.00582427	-5.17248	0.000694689	0.00499345	TRUE	TRUE	TRUE	blue
ENSG00000170615.15	SLC26A5	1.51523	0.405517	11.6589	-2.94382	7.03743e-26	6.67148e-23	-4.84552	1.63892e-05	0.000233199	TRUE	TRUE	TRUE	blue
ENSG00000123159.16	GIPC1	56.0606	44.7474	20.3483	1.46208	1.40309e-06	2.9742e-05	1.1369	0.000221932	0.00199116	TRUE	TRUE	TRUE	blue
ENSG00000171509.16	RXFP1	82.0591	0.60906	3.6972	4.47216	1.78978e-05	0.000263965	-2.60177	0.000952649	0.00635325	TRUE	TRUE	TRUE	blue
ENSG00000138207.14	RBP4	0.182232	0.236889	12.7241	-6.12565	5.73323e-13	5.9292e-11	-5.74722	0.00106606	0.00695007	TRUE	TRUE	TRUE	blue
ENSG00000167771.6	RCOR2	7.00914	26.3825	2.52595	1.47241	2.63902e-06	5.10569e-05	3.38469	9.46928e-12	1.17294e-09	TRUE	TRUE	TRUE	blue
ENSG00000165023.7	DIRAS2	0.169069	0.33103	6.34106	-5.22904	1.6153e-15	2.8126e-13	-4.25969	0.0001403	0.00137116	TRUE	TRUE	TRUE	blue
ENSG00000144061.13	NPHP1	23.3568	15.5867	56.3318	-1.27011	7.11848e-10	3.80783e-08	-1.85364	7.07081e-16	2.21538e-13	TRUE	TRUE	TRUE	blue
ENSG00000102547.19	CAB39L	21.5235	12.7163	78.8345	-1.87292	2.13817e-14	2.91886e-12	-2.63215	6.85834e-11	6.72328e-09	TRUE	TRUE	TRUE	blue
ENSG00000148110.16	MFSD14B	109.155	83.3223	493.568	-2.17687	1.42202e-12	1.38659e-10	-2.56647	0.000800821	0.00554433	TRUE	TRUE	TRUE	blue
ENSG00000101311.15	FERMT1	2.44546	1.43442	67.3119	-4.78269	2.7456e-21	9.96827e-19	-5.55233	7.65306e-05	0.000834138	TRUE	TRUE	TRUE	blue
ENSG00000161270.19	NPHS1	13.9825	58.6137	0.150028	6.54224	1.62713e-11	1.3544e-09	8.60986	1.25664e-09	7.75284e-08	TRUE	TRUE	TRUE	blue
ENSG00000198729.5	PPP1R14C	1.23689	0.228177	25.4397	-4.36229	1.25337e-06	2.68447e-05	-6.80078	0.000314864	0.00267617	TRUE	TRUE	TRUE	blue
ENSG00000177570.14	SAMD12	8.58384	7.50107	22.3233	-1.37885	5.11333e-05	0.000642518	-1.57338	0.000989494	0.00654164	TRUE	TRUE	TRUE	blue
ENSG00000165995.21	CACNB2	6.45515	1.11905	118.281	-4.19563	4.95722e-46	2.11475e-42	-6.72381	1.65808e-18	9.81278e-16	TRUE	TRUE	TRUE	blue
ENSG00000136270.14	TBRG4	69.9598	66.2356	29.6312	1.23941	3.56579e-07	9.12244e-06	1.16049	3.72307e-08	1.4064e-06	TRUE	TRUE	TRUE	blue
ENSG00000115474.7	KCNJ13	11.6907	1.24407	110.286	-3.23782	0.000707356	0.00548153	-6.47004	2.76658e-06	5.31976e-05	TRUE	TRUE	TRUE	blue
ENSG00000156110.14	ADK	43.7774	27.7069	100.5	-1.19894	1.63349e-07	4.73241e-06	-1.85888	3.62254e-10	2.59047e-08	TRUE	TRUE	TRUE	blue
ENSG00000148377.6	IDI2	9.60331	40.1698	0.0497327	7.59319	1.15094e-06	2.49552e-05	9.6577	5.93374e-06	0.000100122	TRUE	TRUE	TRUE	blue
ENSG00000173221.14	GLRX	98.7812	94.677	13.1661	2.90741	1.28199e-09	6.39644e-08	2.84618	7.8415e-08	2.66028e-06	TRUE	TRUE	TRUE	blue
ENSG00000179082.3	C9orf106	1.51869	0.646039	6.25002	-2.04103	0.000120378	0.0012919	-3.27417	0.000197366	0.00181247	TRUE	TRUE	TRUE	blue
ENSG00000070785.17	EIF2B3	54.2709	56.7081	142.575	-1.39347	5.08356e-09	2.18503e-07	-1.3301	0.000593952	0.00443494	TRUE	TRUE	TRUE	blue
ENSG00000066185.13	ZMYND12	2.04903	3.16284	7.73443	-1.91635	1.41775e-12	1.38659e-10	-1.29008	0.000206511	0.00187811	TRUE	TRUE	TRUE	blue
ENSG00000141540.11	TTYH2	4.42139	3.12597	10.5189	-1.25042	0.000289071	0.00265914	-1.75061	0.000687412	0.00495451	TRUE	TRUE	TRUE	blue
ENSG00000145242.13	EPHA5	0.347672	1.08045	32.9381	-6.56588	6.1828e-07	1.47764e-05	-4.93006	0.00138999	0.0085196	TRUE	TRUE	TRUE	blue
ENSG00000008226.20	DLEC1	1.30613	0.358558	5.73364	-2.13415	8.72814e-08	2.73279e-06	-3.99917	0.000703091	0.00502896	TRUE	TRUE	TRUE	blue
ENSG00000069424.15	KCNAB2	5.76809	9.10826	2.07114	1.47767	0.00113815	0.00804779	2.13675	8.04333e-05	0.000868995	TRUE	TRUE	TRUE	blue
ENSG00000133687.16	TMTC1	186.005	249.337	32.3614	2.523	0.000213963	0.0020923	2.94575	0.000570821	0.00428626	TRUE	TRUE	TRUE	blue
ENSG00000141431.12	ASXL3	1.88763	1.01549	30.4885	-4.01362	7.76091e-28	9.45944e-25	-4.90802	5.33447e-07	1.32979e-05	TRUE	TRUE	TRUE	blue
ENSG00000079257.8	LXN	13.0864	11.9864	29.2362	-1.1597	1.30178e-09	6.45744e-08	-1.28636	2.62658e-07	7.29916e-06	TRUE	TRUE	TRUE	blue
ENSG00000244476.3	ERVFRD-1	45.6837	0.855505	15.8495	1.52724	0.000826573	0.00621624	-4.21152	7.13121e-06	0.00011545	TRUE	TRUE	TRUE	blue
ENSG00000162599.17	NFIA	78.2018	50.2148	173.22	-1.14733	0.00125173	0.00865455	-1.78642	6.67027e-05	0.000749537	TRUE	TRUE	TRUE	blue
ENSG00000165449.11	SLC16A9	8.67051	12.1214	55.6528	-2.68226	6.24332e-10	3.39287e-08	-2.1989	0.00168924	0.00991764	TRUE	TRUE	TRUE	blue
ENSG00000165084.16	C8orf34	37.0836	5.01147	93.703	-1.33731	1.28042e-08	5.03532e-07	-4.22479	4.30342e-11	4.56464e-09	TRUE	TRUE	TRUE	blue
ENSG00000139641.12	ESYT1	237.217	290.975	94.6396	1.32569	6.30466e-11	4.50137e-09	1.62038	0.000240478	0.00213005	TRUE	TRUE	TRUE	blue
ENSG00000150477.15	KIAA1328	13.1863	11.3377	26.9961	-1.03371	0.000777367	0.00591395	-1.25162	7.56957e-05	0.000829021	TRUE	TRUE	TRUE	blue
ENSG00000154237.13	LRRK1	10.9432	8.64231	26.8047	-1.29246	1.76409e-05	0.000261079	-1.633	2.58043e-06	4.99185e-05	TRUE	TRUE	TRUE	blue
ENSG00000112297.17	CRYBG1	14.5442	30.9121	87.2455	-2.58464	2.34761e-08	8.57809e-07	-1.49691	0.000258662	0.00226351	TRUE	TRUE	TRUE	blue
ENSG00000174599.5	TRAM1L1	0.607828	2.80872	8.78884	-3.85394	4.77114e-24	2.90767e-21	-1.64576	0.00100964	0.0066364	TRUE	TRUE	TRUE	blue
ENSG00000106078.19	COBL	54.8027	10.8628	187.832	-1.77712	5.35678e-09	2.2852e-07	-4.11198	2.23355e-10	1.69952e-08	TRUE	TRUE	TRUE	blue
ENSG00000101198.15	NKAIN4	16.1604	27.7472	0.0945638	7.41696	4.55986e-22	1.80952e-19	8.19684	4.10444e-08	1.51817e-06	TRUE	TRUE	TRUE	blue
ENSG00000184785.6	SMIM10	4.57816	0.810317	17.1042	-1.90151	4.30951e-06	7.82313e-05	-4.39972	4.47366e-05	0.00054114	TRUE	TRUE	TRUE	blue
ENSG00000108384.15	RAD51C	37.6624	25.7057	82.1618	-1.12534	3.58291e-05	0.000482548	-1.67638	3.31947e-07	8.94465e-06	TRUE	TRUE	TRUE	blue
ENSG00000030419.16	IKZF2	21.2851	21.1996	69.8165	-1.71372	4.2621e-05	0.000555006	-1.71953	5.07751e-05	0.000598122	TRUE	TRUE	TRUE	blue
ENSG00000213626.13	LBH	40.5583	25.0461	106.707	-1.39559	2.26798e-08	8.30491e-07	-2.091	6.13518e-14	1.19554e-11	TRUE	TRUE	TRUE	blue
ENSG00000103154.9	NECAB2	21.2653	10.7487	1.07445	4.30683	9.39523e-10	4.87296e-08	3.32249	0.00111359	0.00718663	TRUE	TRUE	TRUE	blue
ENSG00000153253.18	SCN3A	2.29588	0.703699	7.90867	-1.78439	0.000979374	0.0071419	-3.49041	8.19541e-05	0.0008783	TRUE	TRUE	TRUE	blue
ENSG00000124374.9	PAIP2B	6.78954	2.38391	13.7637	-1.01948	1.69534e-09	8.17211e-08	-2.52946	5.049e-09	2.61942e-07	TRUE	TRUE	TRUE	blue
ENSG00000184937.15	WT1	0.510237	80.4322	0.0428043	3.57534	0.00072829	0.00561316	10.8758	1.72472e-14	3.67458e-12	TRUE	TRUE	TRUE	blue
ENSG00000256229.8	ZNF486	9.84991	2.55237	36.0128	-1.87033	3.78995e-07	9.60946e-06	-3.8186	6.82594e-09	3.33553e-07	TRUE	TRUE	TRUE	blue
ENSG00000038295.8	TLL1	4.76366	4.2047	33.991	-2.83501	2.13936e-05	0.000309112	-3.01508	0.00169008	0.00991764	TRUE	TRUE	TRUE	blue
ENSG00000026025.16	VIM	789.891	1624.41	324.936	1.2815	0.00109233	0.00779573	2.32169	0.000133108	0.00131374	TRUE	TRUE	TRUE	blue
ENSG00000173821.19	RNF213	2747.36	2288.69	925.05	1.57044	4.64637e-08	1.58255e-06	1.30692	0.00105413	0.00688354	TRUE	TRUE	TRUE	blue
ENSG00000130957.5	FBP2	4.74454	3.69882	107.277	-4.49893	7.52649e-24	4.28107e-21	-4.85814	0.00116318	0.00741676	TRUE	TRUE	TRUE	blue
ENSG00000178996.14	SNX18	58.762	71.953	25.2877	1.21645	3.56741e-06	6.63841e-05	1.50862	0.0010482	0.00685037	TRUE	TRUE	TRUE	blue
ENSG00000175600.15	SUGCT	5.50553	2.84921	14.1023	-1.35698	1.67928e-09	8.11762e-08	-2.3073	1.86772e-07	5.45601e-06	TRUE	TRUE	TRUE	blue
ENSG00000132932.17	ATP8A2	62.4207	26.313	0.331973	7.55481	2.01333e-26	2.14721e-23	6.30856	3.63615e-12	5.00879e-10	TRUE	TRUE	TRUE	blue
ENSG00000164627.18	KIF6	1.18615	0.36556	4.55259	-1.9404	7.72824e-07	1.80403e-05	-3.63851	0.000316356	0.00268187	TRUE	TRUE	TRUE	blue
ENSG00000088882.8	CPXM1	99.9572	368.337	3.67876	4.76402	5.59731e-07	1.35095e-05	6.64566	2.22516e-05	0.000299831	TRUE	TRUE	TRUE	blue
ENSG00000163406.11	SLC15A2	4.57722	7.44272	15.6096	-1.76989	0.000838873	0.00627841	-1.06853	0.00145666	0.00884342	TRUE	TRUE	TRUE	blue
ENSG00000107159.13	CA9	0	1.49605	0.605556	#NAME?	7.82793e-05	0.000918047	1.30482	0.0012235	0.00772737	TRUE	TRUE	TRUE	blue
ENSG00000188641.14	DPYD	28.8039	21.2581	92.0999	-1.67694	1.77515e-07	5.11676e-06	-2.11519	3.0628e-22	3.76465e-19	TRUE	TRUE	TRUE	blue
ENSG00000188157.15	AGRN	84.4984	363.291	28.9487	1.54543	2.22522e-07	6.17416e-06	3.64955	3.86965e-14	7.92732e-12	TRUE	TRUE	TRUE	blue
ENSG00000266094.8	RASSF5	8.34605	5.58885	20.8269	-1.31928	4.99779e-05	0.00063172	-1.89782	3.5293e-10	2.5403e-08	TRUE	TRUE	TRUE	blue
ENSG00000139144.10	PIK3C2G	1.42252	0.576732	142.289	-6.64423	2.01937e-24	1.37834e-21	-7.94671	5.79347e-10	3.85725e-08	TRUE	TRUE	TRUE	blue
ENSG00000072858.10	SIDT1	3.10116	0.797306	8.83205	-1.50994	0.00143523	0.00968395	-3.46954	8.34999e-05	0.000892472	TRUE	TRUE	TRUE	blue
ENSG00000197535.14	MYO5A	382.698	276.653	906.263	-1.24372	4.78302e-07	1.17902e-05	-1.71185	7.91639e-11	7.50311e-09	TRUE	TRUE	TRUE	blue
ENSG00000211772.11	TRBC2	12.6435	5.41832	29.6474	-1.2295	0.000302494	0.00275588	-2.45199	0.00124272	0.00783638	TRUE	TRUE	TRUE	blue
ENSG00000187699.10	C2orf88	0.778012	0.211731	5.92291	-2.92844	7.34912e-08	2.35282e-06	-4.80601	0.000567543	0.00426766	TRUE	TRUE	TRUE	blue
ENSG00000093167.18	LRRFIP2	71.6913	60.1657	179.835	-1.3268	2.85464e-09	1.32369e-07	-1.57966	0.000789856	0.00548909	TRUE	TRUE	TRUE	blue
ENSG00000149050.10	ZNF214	9.80796	7.42284	23.5191	-1.26181	4.80747e-06	8.59901e-05	-1.66379	1.69859e-08	7.19941e-07	TRUE	TRUE	TRUE	blue
ENSG00000138336.9	TET1	27.0392	41.8624	117.416	-2.1185	1.17155e-09	5.89713e-08	-1.4879	3.04646e-06	5.75407e-05	TRUE	TRUE	TRUE	blue
ENSG00000135063.19	FAM189A2	3.05314	0.765621	16.0231	-2.39179	1.33505e-06	2.8441e-05	-4.38738	9.67972e-06	0.00014901	TRUE	TRUE	TRUE	blue
ENSG00000125901.6	MRPS26	27.8037	36.1171	9.96177	1.4808	0.00022662	0.0021922	1.85821	0.000330444	0.00277903	TRUE	TRUE	TRUE	blue
ENSG00000006118.14	TMEM132A	68.3559	38.3307	3.49663	4.28903	6.46335e-41	1.57558e-37	3.45446	4.20911e-15	1.01905e-12	TRUE	TRUE	TRUE	blue
ENSG00000158220.14	ESYT3	5.6457	0.644253	16.3888	-1.53748	0.000188707	0.00188531	-4.66894	1.35933e-05	0.000198363	TRUE	TRUE	TRUE	blue
ENSG00000187098.15	MITF	37.1309	13.0166	77.5237	-1.06201	6.79844e-06	0.000115546	-2.57428	1.41501e-05	0.000204804	TRUE	TRUE	TRUE	blue
ENSG00000008311.15	AASS	46.4831	29.0727	109.462	-1.23565	0.000282596	0.00261508	-1.9127	0.000130494	0.00129032	TRUE	TRUE	TRUE	blue
ENSG00000177732.8	SOX12	11.0677	18.4109	4.45946	1.31141	0.000280414	0.00259771	2.04562	1.28421e-05	0.000189522	TRUE	TRUE	TRUE	blue
ENSG00000067057.17	PFKP	55.7765	387.415	6.37576	3.12899	1.06036e-06	2.34074e-05	5.92514	1.81993e-06	3.77671e-05	TRUE	TRUE	TRUE	blue
ENSG00000203485.13	INF2	397.865	151.182	21.89	4.18393	6.65694e-19	1.95852e-16	2.78794	5.16388e-05	0.000606718	TRUE	TRUE	TRUE	blue
ENSG00000168297.16	PXK	35.5589	27.8056	91.4585	-1.36291	1.53418e-17	3.49057e-15	-1.71774	1.31654e-09	8.06015e-08	TRUE	TRUE	TRUE	blue
ENSG00000167799.10	NUDT8	3.37885	1.21831	8.37322	-1.30925	8.53566e-09	3.5097e-07	-2.7809	1.29097e-07	3.99002e-06	TRUE	TRUE	TRUE	blue
ENSG00000106772.18	PRUNE2	65.4576	209.689	14.9866	2.12689	4.49754e-13	4.67964e-11	3.80651	6.00238e-19	4.17009e-16	TRUE	TRUE	TRUE	blue
ENSG00000101384.12	JAG1	79.1029	42.2063	238.32	-1.5911	4.47985e-10	2.58257e-08	-2.49737	3.30542e-05	0.000418189	TRUE	TRUE	TRUE	blue
ENSG00000086504.17	MRPL28	63.8338	65.5932	30.5695	1.06223	0.00044909	0.00381554	1.10146	0.000606183	0.004501	TRUE	TRUE	TRUE	blue
ENSG00000155066.16	PROM2	8.22067	0.41104	55.1695	-2.74654	7.26569e-05	0.00086434	-7.06845	9.69041e-07	2.19948e-05	TRUE	TRUE	TRUE	blue
ENSG00000182134.16	TDRKH	56.8251	28.9579	182.748	-1.68525	1.16381e-12	1.1751e-10	-2.65783	7.57916e-05	0.000829503	TRUE	TRUE	TRUE	blue
ENSG00000188404.10	SELL	15.3242	17.3129	161.902	-3.40124	1.74637e-07	5.04232e-06	-3.22521	0.000552468	0.00417394	TRUE	TRUE	TRUE	blue
ENSG00000135447.17	PPP1R1A	1.78621	67.1929	28.115	-3.97637	3.10404e-17	6.79068e-15	1.25697	2.08639e-06	4.18299e-05	TRUE	TRUE	TRUE	blue
ENSG00000240303.8	ACAD11	2.75341	2.08702	5.6287	-1.03158	2.24497e-05	0.000322704	-1.43136	0.00107573	0.0069988	TRUE	TRUE	TRUE	blue
ENSG00000197043.14	ANXA6	486.069	50.2372	145.858	1.7366	7.55574e-08	2.40543e-06	-1.53773	0.000738319	0.00521325	TRUE	TRUE	TRUE	blue
ENSG00000005189.19	REXO5	13.5353	25.1422	283.341	-4.38774	4.63658e-11	3.4854e-09	-3.49436	7.72149e-06	0.000123382	TRUE	TRUE	TRUE	blue
ENSG00000175985.10	PLEKHD1	17.8473	1.51012	5.12966	1.79877	1.54073e-05	0.000234114	-1.7642	0.00101838	0.00668833	TRUE	TRUE	TRUE	blue
ENSG00000260230.3	FRRS1L	1.44092	0.357765	13.1357	-3.18843	4.90098e-12	4.35575e-10	-5.19833	0.000380598	0.00311186	TRUE	TRUE	TRUE	blue
ENSG00000103811.17	CTSH	56.1793	41.7215	136.327	-1.27896	2.85005e-11	2.27258e-09	-1.7082	1.56933e-23	2.42024e-20	TRUE	TRUE	TRUE	blue
ENSG00000118407.15	FILIP1	30.1344	10.9536	84.762	-1.492	7.89355e-05	0.000925106	-2.95202	6.16944e-13	1.04874e-10	TRUE	TRUE	TRUE	blue
ENSG00000170540.15	ARL6IP1	95.299	147.387	21.4935	2.14856	5.8551e-07	1.40325e-05	2.77764	7.88784e-08	2.67034e-06	TRUE	TRUE	TRUE	blue
ENSG00000180263.14	FGD6	63.8312	182.724	29.5887	1.10922	4.55392e-07	1.12948e-05	2.62655	1.49125e-08	6.40554e-07	TRUE	TRUE	TRUE	blue
ENSG00000167676.4	PLIN4	2.75345	2.12304	50.4022	-4.19417	1.21833e-05	0.000191432	-4.56928	9.87731e-05	0.00102888	TRUE	TRUE	TRUE	blue
ENSG00000187783.12	TMEM72	0.529889	8.40422	0	Inf	2.19697e-06	4.38468e-05	Inf	1.0797e-06	2.43681e-05	TRUE	TRUE	TRUE	blue
ENSG00000197747.9	S100A10	74.7889	337.737	22.8493	1.71068	0.000224873	0.00218025	3.88568	0.000198941	0.00182542	TRUE	TRUE	TRUE	blue
ENSG00000065361.16	ERBB3	3.31736	1.93262	51.6036	-3.95936	3.6703e-16	6.88242e-14	-4.73884	9.80955e-10	6.26987e-08	TRUE	TRUE	TRUE	blue
ENSG00000131018.24	SYNE1	203.77	155.645	1194.83	-2.55179	3.86681e-13	4.14989e-11	-2.94047	9.29996e-15	2.06394e-12	TRUE	TRUE	TRUE	blue
ENSG00000099260.11	PALMD	89.9337	10.9228	42.3627	1.08607	0.000696228	0.00542733	-1.95545	2.38762e-08	9.61003e-07	TRUE	TRUE	TRUE	blue
ENSG00000101282.9	RSPO4	6.19944	1.15178	0.0140953	8.78078	3.16445e-15	5.14268e-13	6.35251	3.31679e-05	0.000418633	TRUE	TRUE	TRUE	blue
ENSG00000148671.14	ADIRF	5.81593	4.96267	21.9887	-1.91868	5.91672e-06	0.0001025	-2.14757	6.41484e-06	0.000106997	TRUE	TRUE	TRUE	blue
ENSG00000128849.10	CGNL1	122.025	8.493	54.9766	1.15029	0.00110072	0.00784902	-2.69447	1.71409e-06	3.58501e-05	TRUE	TRUE	TRUE	blue
ENSG00000184185.10	KCNJ12	22.9082	40.9528	8.36718	1.45305	0.00142639	0.00964224	2.29115	0.000420319	0.00335311	TRUE	TRUE	TRUE	blue
ENSG00000174527.9	MYO1H	0.968221	23.138	0.0152454	5.98889	2.79847e-05	0.000389821	10.5677	6.88186e-08	2.37506e-06	TRUE	TRUE	TRUE	blue
ENSG00000105852.11	PON3	2.78839	1.01285	14.1141	-2.33964	0.000969616	0.0070805	-3.80065	2.1307e-05	0.000289757	TRUE	TRUE	TRUE	blue
ENSG00000198959.12	TGM2	1256.25	404.494	36.9716	5.08656	5.68808e-07	1.36706e-05	3.45163	0.000191965	0.00176898	TRUE	TRUE	TRUE	blue
ENSG00000144031.12	ANKRD53	0.466401	0.188204	3.4619	-2.89192	3.90865e-10	2.28415e-08	-4.2012	0.000219662	0.00197745	TRUE	TRUE	TRUE	blue
ENSG00000153237.18	CCDC148	13.7463	11.4076	40.5233	-1.5597	6.88494e-05	0.00082794	-1.82875	1.3432e-08	5.83235e-07	TRUE	TRUE	TRUE	blue
ENSG00000110693.18	SOX6	0.876197	7.13979	2.33437	-1.41371	7.25011e-06	0.000121738	1.61285	8.33553e-11	7.78909e-09	TRUE	TRUE	TRUE	blue
ENSG00000144840.10	RABL3	21.1424	10.6732	49.449	-1.2258	6.20538e-08	2.0264e-06	-2.21195	1.08464e-06	2.4445e-05	TRUE	TRUE	TRUE	blue
ENSG00000102452.17	NALCN	6.60698	1.1847	49.6141	-2.90869	6.17181e-16	1.12038e-13	-5.38816	4.51661e-07	1.15473e-05	TRUE	TRUE	TRUE	blue
ENSG00000126602.11	TRAP1	173.268	206.321	79.6811	1.12069	2.762e-09	1.28773e-07	1.37258	6.94738e-11	6.74099e-09	TRUE	TRUE	TRUE	blue
ENSG00000010704.18	HFE	2.82379	5.72992	22.8613	-3.0172	2.57516e-10	1.575e-08	-1.99632	0.000542293	0.00413224	TRUE	TRUE	TRUE	blue
ENSG00000068784.13	SRBD1	292.883	59.8321	124.282	1.23671	3.99838e-25	2.96645e-22	-1.05462	1.21197e-07	3.81221e-06	TRUE	TRUE	TRUE	blue
ENSG00000111669.15	TPI1	249.943	357.592	97.8891	1.35238	3.01218e-05	0.00041552	1.86909	1.78733e-21	1.90398e-18	TRUE	TRUE	TRUE	blue
ENSG00000123892.12	RAB38	1.29795	0.342563	5.28616	-2.02598	1.58704e-05	0.000239234	-3.94778	0.00017381	0.00163165	TRUE	TRUE	TRUE	blue
ENSG00000136542.9	GALNT5	1.70856	2.24843	15.1771	-3.15105	1.69441e-10	1.11635e-08	-2.75491	1.24075e-05	0.000184599	TRUE	TRUE	TRUE	blue
ENSG00000138622.4	HCN4	2.39359	1.0491	0.0562304	5.41168	0.000177842	0.00179462	4.22166	0.00108997	0.00706846	TRUE	TRUE	TRUE	blue
ENSG00000132640.15	BTBD3	65.2522	143.006	31.3608	1.05707	9.78847e-09	3.96747e-07	2.18904	1.38688e-15	3.88789e-13	TRUE	TRUE	TRUE	blue
ENSG00000203668.2	CHML	96.9304	352.932	26.6688	1.8618	0.000209791	0.00206095	3.72616	0.000578411	0.00433917	TRUE	TRUE	TRUE	blue
ENSG00000096384.20	HSP90AB1	1545.45	1682.49	566.303	1.44838	1.96294e-05	0.00028727	1.57095	8.8344e-07	2.03701e-05	TRUE	TRUE	TRUE	blue
ENSG00000186007.10	LEMD1	4.38487	3.03725	0.0358159	6.93579	2.41745e-10	1.50005e-08	6.40602	0.000333991	0.00279708	TRUE	TRUE	TRUE	blue
ENSG00000067798.16	NAV3	97.7285	286.238	10.7831	3.18	1.06553e-18	3.08172e-16	4.73037	5.12881e-13	8.81217e-11	TRUE	TRUE	TRUE	blue
ENSG00000138615.6	CILP	54.0908	170.631	5.1301	3.39833	6.96549e-05	0.000833514	5.05575	6.82125e-09	3.33553e-07	TRUE	TRUE	TRUE	blue
ENSG00000075275.17	CELSR1	150.175	308.653	41.5454	1.85388	8.43938e-09	3.47849e-07	2.89322	3.04547e-09	1.66087e-07	TRUE	TRUE	TRUE	blue
ENSG00000198521.12	ZNF43	22.5974	12.3791	72.0848	-1.67353	9.05964e-05	0.00103656	-2.54179	0.00166086	0.00977971	TRUE	TRUE	TRUE	blue
ENSG00000101846.8	STS	62.4641	51.8782	18.5593	1.75088	3.57426e-09	1.60503e-07	1.48299	8.30046e-06	0.000130288	TRUE	TRUE	TRUE	blue
ENSG00000152763.17	WDR78	20.9479	11.631	48.9532	-1.2246	0.00137397	0.00932967	-2.07343	2.14326e-10	1.66248e-08	TRUE	TRUE	TRUE	blue
ENSG00000152818.18	UTRN	508.739	318.217	1819.81	-1.83879	1.17373e-05	0.000185794	-2.5157	6.98088e-05	0.000777334	TRUE	TRUE	TRUE	blue
ENSG00000187554.14	TLR5	8.14025	5.84292	25.4459	-1.64429	7.25975e-07	1.71115e-05	-2.12268	5.36584e-10	3.61775e-08	TRUE	TRUE	TRUE	blue
ENSG00000071909.18	MYO3B	0.787348	0.263245	65.2931	-6.37379	2.37296e-43	8.09842e-40	-7.95438	2.20158e-12	3.35039e-10	TRUE	TRUE	TRUE	blue
ENSG00000157103.12	SLC6A1	6.84644	0.967453	73.3455	-3.42128	1.00772e-22	4.19407e-20	-6.24437	4.0839e-09	2.1466e-07	TRUE	TRUE	TRUE	blue
ENSG00000114631.11	PODXL2	50.6794	16.6521	3.05267	4.05326	8.79087e-07	2.01894e-05	2.44757	0.000218606	0.00197017	TRUE	TRUE	TRUE	blue
ENSG00000198342.10	ZNF442	7.50039	6.48129	15.4079	-1.03864	0.000100827	0.00112305	-1.24932	3.56324e-09	1.92125e-07	TRUE	TRUE	TRUE	blue
ENSG00000196381.11	ZNF781	0.924941	0.89063	3.90866	-2.07924	1.04346e-07	3.17285e-06	-2.13378	0.000975888	0.00647336	TRUE	TRUE	TRUE	blue
ENSG00000243978.8	RTL9	0.507023	0.950534	0.0704315	2.84776	0.000133152	0.00140081	3.75445	0.000567231	0.00426732	TRUE	TRUE	TRUE	blue
ENSG00000198932.13	GPRASP1	49.9758	18.3706	103.473	-1.04995	7.74008e-05	0.000908368	-2.49378	6.62285e-07	1.59377e-05	TRUE	TRUE	TRUE	blue
ENSG00000148541.13	FAM13C	6.05454	3.27509	32.5849	-2.42811	9.18636e-15	1.33979e-12	-3.3146	4.90156e-11	5.05303e-09	TRUE	TRUE	TRUE	blue
ENSG00000143797.12	MBOAT2	25.0871	79.5645	161.136	-2.68326	2.09096e-14	2.87743e-12	-1.01808	3.8502e-05	0.000473248	TRUE	TRUE	TRUE	blue
ENSG00000168309.18	FAM107A	29.2699	0.562269	4.81956	2.60244	0.000101554	0.00112968	-3.09957	0.000512178	0.00393819	TRUE	TRUE	TRUE	blue
ENSG00000156140.10	ADAMTS3	91.1752	270.541	27.6625	1.72071	0.000144832	0.0015088	3.28984	9.53274e-06	0.000147031	TRUE	TRUE	TRUE	blue
ENSG00000025772.8	TOMM34	57.7833	48.8372	20.6148	1.48697	0.000102795	0.00114051	1.2443	3.00168e-05	0.000386806	TRUE	TRUE	TRUE	blue
ENSG00000104341.17	LAPTM4B	84.4748	14.4771	301.356	-1.83488	4.64787e-17	9.55558e-15	-4.37963	2.06028e-10	1.60591e-08	TRUE	TRUE	TRUE	blue
ENSG00000137941.17	TTLL7	15.6053	15.5363	2.47054	2.65914	0.000376959	0.00330546	2.65275	0.000146247	0.00141973	TRUE	TRUE	TRUE	blue
ENSG00000178750.3	STX19	0.352599	0.0783111	7.14	-4.33982	6.70477e-18	1.65812e-15	-6.51056	0.000164675	0.00156163	TRUE	TRUE	TRUE	blue
ENSG00000139974.15	SLC38A6	35.1354	31.9867	87.2057	-1.31149	6.87632e-10	3.68986e-08	-1.44695	8.23043e-08	2.77456e-06	TRUE	TRUE	TRUE	blue
ENSG00000158113.13	LRRC43	2.60551	0.654801	7.10833	-1.44794	1.37336e-05	0.000212631	-3.44038	0.000124689	0.00124447	TRUE	TRUE	TRUE	blue
ENSG00000152926.15	ZNF117	43.4602	23.3513	152.705	-1.81298	1.51812e-06	3.18637e-05	-2.70917	1.96497e-16	7.47578e-14	TRUE	TRUE	TRUE	blue
ENSG00000144381.17	HSPD1	389.19	799.764	141.463	1.46005	2.21318e-06	4.40673e-05	2.49915	5.43683e-09	2.80243e-07	TRUE	TRUE	TRUE	blue
ENSG00000162869.16	PPP1R21	46.5036	67.454	156.669	-1.7523	3.04103e-15	4.98963e-13	-1.21574	0.00150188	0.00905945	TRUE	TRUE	TRUE	blue
ENSG00000095906.17	NUBP2	48.1405	36.0517	15.6584	1.62032	1.40036e-08	5.39407e-07	1.20313	5.23543e-10	3.56186e-08	TRUE	TRUE	TRUE	blue
ENSG00000095713.14	CRTAC1	131.557	4.39222	0.582097	7.82021	0.000117099	0.00126387	2.91562	0.00110255	0.0071384	TRUE	TRUE	TRUE	blue
ENSG00000166183.16	ASPG	2.10159	0.324329	6.5721	-1.64487	1.44105e-05	0.000220935	-4.34083	5.87043e-05	0.000674846	TRUE	TRUE	TRUE	blue
ENSG00000183751.15	TBL3	62.3684	65.5528	25.8811	1.26892	6.55828e-06	0.00011206	1.34076	4.03337e-09	2.12704e-07	TRUE	TRUE	TRUE	blue
ENSG00000171962.18	DRC3	10.0054	6.13322	23.0012	-1.20093	0.000319303	0.0028798	-1.90699	6.65597e-05	0.000748457	TRUE	TRUE	TRUE	blue
ENSG00000140057.9	AK7	7.584	0.749542	24.3464	-1.68268	6.24759e-05	0.000762582	-5.02155	2.9868e-09	1.64007e-07	TRUE	TRUE	TRUE	blue
ENSG00000131153.9	GINS2	7.88683	20.9755	1.99353	1.98412	0.000139053	0.00145661	3.39531	0.000360569	0.00298216	TRUE	TRUE	TRUE	blue
ENSG00000174482.10	LINGO2	3.25944	4.49868	0.154781	4.39632	1.51739e-05	0.000231185	4.8612	0.00127786	0.00798863	TRUE	TRUE	TRUE	blue
ENSG00000162373.13	BEND5	2.66201	0.787729	7.8896	-1.56744	0.000227163	0.00219621	-3.32418	0.000914775	0.0061598	TRUE	TRUE	TRUE	blue
ENSG00000198624.13	CCDC69	16.4248	4.13361	35.9841	-1.13148	2.0564e-12	1.97137e-10	-3.12189	7.96809e-20	6.06296e-17	TRUE	TRUE	TRUE	blue
ENSG00000149257.15	SERPINH1	85.0986	106.338	28.8589	1.56012	1.18357e-05	0.000186831	1.88158	0.000375684	0.00308165	TRUE	TRUE	TRUE	blue
ENSG00000213722.9	DDAH2	12.3867	10.7199	30.3304	-1.29197	4.78865e-11	3.56828e-09	-1.50047	1.15603e-07	3.65787e-06	TRUE	TRUE	TRUE	blue
ENSG00000151715.8	TMEM45B	5.65573	0.662665	56.4417	-3.31898	7.55475e-05	0.000891047	-6.41234	2.69387e-06	5.18618e-05	TRUE	TRUE	TRUE	blue
ENSG00000136141.15	LRCH1	35.8565	26.5495	77.6386	-1.11454	0.000546989	0.00446594	-1.54809	0.000872953	0.00591557	TRUE	TRUE	TRUE	blue
ENSG00000139269.3	INHBE	2.80843	4.6026	0.110473	4.668	0.000324042	0.00291637	5.38068	0.000618836	0.00456738	TRUE	TRUE	TRUE	blue
ENSG00000145555.15	MYO10	202.832	442.926	50.6298	2.00223	2.08997e-07	5.84644e-06	3.12901	1.26553e-06	2.7603e-05	TRUE	TRUE	TRUE	blue
ENSG00000072201.14	LNX1	18.1828	2.55052	46.4411	-1.35282	0.000738195	0.00567924	-4.18654	2.56361e-10	1.9142e-08	TRUE	TRUE	TRUE	blue
ENSG00000164684.13	ZNF704	13.6302	9.21716	36.7754	-1.43193	6.02416e-05	0.000738479	-1.99634	0.000866402	0.00588383	TRUE	TRUE	TRUE	blue
ENSG00000110492.15	MDK	50.6614	7.78	152.08	-1.58587	4.38965e-08	1.50714e-06	-4.28891	6.69378e-18	3.3425e-15	TRUE	TRUE	TRUE	blue
ENSG00000128656.15	CHN1	73.8622	48.8084	226.607	-1.61728	3.81426e-09	1.69496e-07	-2.21499	8.17288e-09	3.84101e-07	TRUE	TRUE	TRUE	blue
ENSG00000134020.8	PEBP4	0.418949	0.716449	31.7329	-6.24306	5.38033e-15	8.42293e-13	-5.46897	3.00244e-06	5.68436e-05	TRUE	TRUE	TRUE	blue
ENSG00000196932.12	TMEM26	19.4218	51.175	0.918745	4.40187	4.92305e-20	1.68014e-17	5.79963	9.37003e-12	1.16972e-09	TRUE	TRUE	TRUE	blue
ENSG00000137571.11	SLCO5A1	91.2008	82.1497	4.24699	4.42453	1.01939e-07	3.10623e-06	4.27374	9.71239e-05	0.00101368	TRUE	TRUE	TRUE	blue
ENSG00000198848.13	CES1	2.04814	0.863541	21.313	-3.37935	0.000915212	0.00676069	-4.62533	0.000124511	0.00124348	TRUE	TRUE	TRUE	blue
ENSG00000115423.19	DNAH6	11.041	8.58771	97.9304	-3.14889	4.18032e-11	3.18451e-09	-3.51141	4.19185e-10	2.95073e-08	TRUE	TRUE	TRUE	blue
ENSG00000005961.19	ITGA2B	1.9788	1.87447	6.10519	-1.62541	0.00024119	0.00230231	-1.70355	0.000424686	0.00337614	TRUE	TRUE	TRUE	blue
ENSG00000101150.17	TPD52L2	46.6839	79.7518	22.8429	1.03118	0.00033679	0.00300575	1.80377	1.49178e-10	1.26122e-08	TRUE	TRUE	TRUE	blue
ENSG00000213853.10	EMP2	13.1063	7.18573	31.4224	-1.26153	1.63675e-05	0.00024521	-2.12859	0.00131288	0.00815037	TRUE	TRUE	TRUE	blue
ENSG00000197557.7	TTC30A	20.7665	16.9329	42.4523	-1.03158	1.58417e-06	3.30469e-05	-1.32601	7.90587e-10	5.13528e-08	TRUE	TRUE	TRUE	blue
ENSG00000109458.8	GAB1	39.0117	38.7381	101.227	-1.37562	5.23465e-05	0.000653431	-1.38577	0.000824931	0.00566949	TRUE	TRUE	TRUE	blue
ENSG00000186976.15	EFCAB6	10.0735	13.7993	29.4112	-1.5458	1.61417e-05	0.00024268	-1.09177	5.50865e-08	1.93457e-06	TRUE	TRUE	TRUE	blue
ENSG00000198597.9	ZNF536	5.78185	2.24819	0.171971	5.07129	5.6709e-06	9.89451e-05	3.70852	0.000646935	0.0047289	TRUE	TRUE	TRUE	blue
ENSG00000159374.17	M1AP	0.618873	0.152456	4.05643	-2.7125	7.1575e-15	1.07136e-12	-4.73375	4.85616e-05	0.000576926	TRUE	TRUE	TRUE	blue
ENSG00000074410.14	CA12	12.0018	21.9488	0.258589	5.53645	2.17969e-09	1.03031e-07	6.40734	1.18325e-05	0.000177398	TRUE	TRUE	TRUE	blue
ENSG00000169245.6	CXCL10	73.158	108.988	4.2088	4.11954	2.67529e-08	9.51065e-07	4.69462	1.30353e-05	0.000191973	TRUE	TRUE	TRUE	blue
ENSG00000130294.16	KIF1A	19.3019	9.11077	0.159935	6.91511	3.41593e-12	3.13384e-10	5.83201	1.14197e-05	0.000173127	TRUE	TRUE	TRUE	blue
ENSG00000185090.14	MANEAL	33.0026	32.7008	5.52306	2.57904	1.44011e-09	7.08186e-08	2.56579	7.80194e-07	1.84146e-05	TRUE	TRUE	TRUE	blue
ENSG00000130513.6	GDF15	16.7283	10.2713	0.482882	5.11447	3.41509e-09	1.54167e-07	4.4108	3.96067e-05	0.000486454	TRUE	TRUE	TRUE	blue
ENSG00000163191.6	S100A11	316.386	384.86	97.0299	1.70518	4.81253e-06	8.59906e-05	1.98783	2.20936e-05	0.000298686	TRUE	TRUE	TRUE	blue
ENSG00000145708.11	CRHBP	0.457148	0.214454	2.82664	-2.62835	2.9481e-05	0.000407669	-3.72035	0.0016579	0.00977191	TRUE	TRUE	TRUE	blue
ENSG00000164089.9	ETNPPL	1.0299	0.511339	27.9425	-4.76188	6.14401e-24	3.61522e-21	-5.77204	1.96698e-06	4.00685e-05	TRUE	TRUE	TRUE	blue
ENSG00000100867.15	DHRS2	91.0069	28.9499	0.134744	9.39961	2.05976e-21	7.64082e-19	7.74719	2.29637e-07	6.51753e-06	TRUE	TRUE	TRUE	blue
ENSG00000137501.17	SYTL2	18.5411	17.2704	55.1396	-1.57236	3.58818e-12	3.27426e-10	-1.67479	8.01953e-13	1.34889e-10	TRUE	TRUE	TRUE	blue
ENSG00000138400.13	MDH1B	15.6876	6.72934	39.7872	-1.34268	0.000686038	0.00536774	-2.56377	7.6747e-06	0.00012288	TRUE	TRUE	TRUE	blue
ENSG00000020129.16	NCDN	69.2119	78.0165	29.7069	1.22022	9.96643e-07	2.2231e-05	1.39298	3.38275e-06	6.28523e-05	TRUE	TRUE	TRUE	blue
ENSG00000078487.17	ZCWPW1	5.5859	3.70827	11.3447	-1.02215	9.19553e-05	0.00104818	-1.61319	3.94205e-06	7.14982e-05	TRUE	TRUE	TRUE	blue
ENSG00000140563.15	MCTP2	10.4422	9.45628	62.002	-2.56989	1.36994e-10	9.1673e-09	-2.71297	0.000158614	0.00151494	TRUE	TRUE	TRUE	blue
ENSG00000165164.14	CFAP47	0.538334	0.117669	19.9561	-5.21218	2.3205e-33	3.95971e-30	-7.40595	7.18676e-07	1.70889e-05	TRUE	TRUE	TRUE	blue
ENSG00000253159.3	PCDHGA12	124.129	3.81582	23.4786	2.40242	0.000230444	0.00222289	-2.62128	0.000512391	0.00393819	TRUE	TRUE	TRUE	blue
ENSG00000083307.12	GRHL2	8.4163	0.429946	42.6347	-2.34077	3.73269e-05	0.00049881	-6.63173	9.46314e-07	2.15401e-05	TRUE	TRUE	TRUE	blue
ENSG00000131981.16	LGALS3	161.79	329.445	24.9762	2.6955	5.12595e-12	4.50872e-10	3.72141	7.43642e-05	0.000817239	TRUE	TRUE	TRUE	blue
ENSG00000249715.12	FER1L5	0.161991	0.170247	1.7838	-3.46097	1.24816e-06	2.67907e-05	-3.38925	0.00146147	0.00885876	TRUE	TRUE	TRUE	blue
ENSG00000162415.7	ZSWIM5	20.9644	19.8446	43.4469	-1.05131	3.30211e-05	0.000451138	-1.1305	3.49468e-05	0.000437629	TRUE	TRUE	TRUE	blue
ENSG00000139508.15	SLC46A3	26.2656	11.2446	55.5742	-1.08124	5.02503e-10	2.81335e-08	-2.30518	1.15603e-08	5.12206e-07	TRUE	TRUE	TRUE	blue
ENSG00000121316.11	PLBD1	10.2463	8.22533	49.5743	-2.27449	3.09584e-12	2.87105e-10	-2.59145	4.25547e-12	5.76255e-10	TRUE	TRUE	TRUE	blue
ENSG00000103356.17	EARS2	51.4471	51.8102	25.7024	1.00119	2.15569e-05	0.000310944	1.01133	2.87682e-06	5.49208e-05	TRUE	TRUE	TRUE	blue
ENSG00000159212.12	CLIC6	0.36694	0.294605	11.6067	-4.98327	5.35446e-09	2.2852e-07	-5.30003	0.000436536	0.00344976	TRUE	TRUE	TRUE	blue
ENSG00000151491.14	EPS8	36.7334	37.3841	97.2479	-1.40458	1.17793e-05	0.000186152	-1.37924	5.54995e-06	9.42056e-05	TRUE	TRUE	TRUE	blue
ENSG00000001617.12	SEMA3F	71.7696	137.179	14.1661	2.34093	5.04083e-06	8.94145e-05	3.27555	1.46159e-06	3.11397e-05	TRUE	TRUE	TRUE	blue
ENSG00000108700.5	CCL8	1.78272	1.17061	6.68815	-1.90753	0.00118753	0.0083117	-2.51435	0.000223376	0.00200075	TRUE	TRUE	TRUE	blue
ENSG00000103534.17	TMC5	21.7918	11.5498	45.5586	-1.06394	4.23235e-17	8.80742e-15	-1.97986	3.78109e-05	0.000466908	TRUE	TRUE	TRUE	blue
ENSG00000075618.18	FSCN1	27.7958	91.5708	6.03552	2.20332	6.89114e-06	0.000116773	3.92334	9.11911e-09	4.24823e-07	TRUE	TRUE	TRUE	blue
ENSG00000135315.12	CEP162	42.4796	30.4664	89.7056	-1.07843	8.98398e-05	0.00103026	-1.55798	9.46323e-08	3.10499e-06	TRUE	TRUE	TRUE	blue
ENSG00000133116.8	KL	355.44	1.59716	1149.07	-1.69279	1.05161e-09	5.37266e-08	-9.49074	3.32963e-38	5.32041e-34	TRUE	TRUE	TRUE	blue
ENSG00000171988.19	JMJD1C	419.427	2295.51	889.623	-1.08477	0.000240204	0.00230014	1.36755	0.000938364	0.00627632	TRUE	TRUE	TRUE	blue
ENSG00000236548.2	RNF217-AS1	5.96849	5.43437	12.6652	-1.08543	0.000395358	0.00342711	-1.22069	0.000124884	0.00124564	TRUE	TRUE	TRUE	blue
ENSG00000132746.15	ALDH3B2	0.0352847	0.0165655	5.16171	-7.19266	4.84744e-10	2.77573e-08	-8.28353	8.95911e-05	0.000947437	TRUE	TRUE	TRUE	blue
ENSG00000092051.17	JPH4	5.89926	15.2305	1.00297	2.55625	0.00112657	0.0079895	3.92461	3.47022e-05	0.000436191	TRUE	TRUE	TRUE	blue
ENSG00000154240.17	CEP112	43.1232	10.4417	117.221	-1.4427	0.000113767	0.00123494	-3.48881	2.75457e-18	1.57197e-15	TRUE	TRUE	TRUE	blue
ENSG00000185274.12	GALNT17	14.4108	2.92728	0.489047	4.88103	0.000105957	0.00116498	2.58152	0.00115426	0.00736873	TRUE	TRUE	TRUE	blue
ENSG00000135127.11	BICDL1	27.911	41.0243	3.65546	2.93271	5.20233e-06	9.1897e-05	3.48835	4.62681e-06	8.10655e-05	TRUE	TRUE	TRUE	blue
ENSG00000066230.12	SLC9A3	117.498	23.0959	0.0197423	12.5391	7.79195e-18	1.8727e-15	10.1921	8.07514e-06	0.000127377	TRUE	TRUE	TRUE	blue
ENSG00000091136.14	LAMB1	589.111	982.926	83.9145	2.81155	2.99756e-19	9.30006e-17	3.55009	3.85725e-10	2.73933e-08	TRUE	TRUE	TRUE	blue
ENSG00000054654.18	SYNE2	168.473	159.66	589.217	-1.80628	2.96435e-15	4.91104e-13	-1.8838	2.0924e-15	5.57241e-13	TRUE	TRUE	TRUE	blue
ENSG00000114019.14	AMOTL2	68.7903	96.4672	20.1105	1.77426	4.20816e-11	3.19147e-09	2.26209	1.64967e-10	1.3518e-08	TRUE	TRUE	TRUE	blue
ENSG00000187240.16	DYNC2H1	211.778	179.226	499.684	-1.23846	0.000582277	0.00470743	-1.47924	1.37885e-06	2.96536e-05	TRUE	TRUE	TRUE	blue
ENSG00000166839.17	ANKDD1A	1.45873	0.653206	8.97973	-2.62196	1.50432e-08	5.74267e-07	-3.78106	2.65946e-05	0.000348896	TRUE	TRUE	TRUE	blue
ENSG00000102678.7	FGF9	2.02669	1.66308	0.237383	3.09384	7.0111e-06	0.000118453	2.80856	0.00170487	0.00997697	TRUE	TRUE	TRUE	blue
ENSG00000187068.3	C3orf70	1.98033	0.803401	7.83133	-1.98352	4.53978e-09	1.98381e-07	-3.28507	5.54752e-07	1.3681e-05	TRUE	TRUE	TRUE	blue
ENSG00000173848.19	NET1	16.1189	12.719	38.9615	-1.2733	0.000183761	0.00184236	-1.61506	3.91829e-09	2.07319e-07	TRUE	TRUE	TRUE	blue
ENSG00000079841.18	RIMS1	17.5075	1.8078	235.258	-3.7482	1.43204e-14	2.03636e-12	-7.02387	1.02137e-18	6.52817e-16	TRUE	TRUE	TRUE	blue
ENSG00000087250.9	MT3	15.4844	1.55034	0.198121	6.28829	6.61226e-20	2.21239e-17	2.96814	1.35937e-10	1.16781e-08	TRUE	TRUE	TRUE	blue
ENSG00000163803.13	PLB1	8.0939	11.5062	1.7956	2.17237	3.72908e-07	9.46921e-06	2.67987	0.000609671	0.00451852	TRUE	TRUE	TRUE	blue
ENSG00000168032.10	ENTPD3	1.19936	0.160535	4.5104	-1.91099	3.94162e-05	0.000522204	-4.81229	0.000110244	0.00112418	TRUE	TRUE	TRUE	blue
ENSG00000162669.16	HFM1	0.30761	0.65454	13.1744	-5.4205	1.58155e-23	7.93753e-21	-4.33112	2.29625e-08	9.33632e-07	TRUE	TRUE	TRUE	blue
ENSG00000103888.17	CEMIP	41.0033	160.232	0.489307	6.38885	7.65266e-11	5.39608e-09	8.35521	2.11763e-06	4.2297e-05	TRUE	TRUE	TRUE	blue
ENSG00000114646.10	CSPG5	3.75076	2.10702	0.391668	3.25948	1.55286e-07	4.54511e-06	2.4275	0.00123317	0.00778541	TRUE	TRUE	TRUE	blue
ENSG00000214595.12	EML6	8.38593	3.70655	24.35	-1.53788	2.10239e-05	0.000304285	-2.71578	6.47552e-06	0.000107672	TRUE	TRUE	TRUE	blue
ENSG00000100292.17	HMOX1	18.2997	41.4801	2.46751	2.89069	4.99568e-09	2.15268e-07	4.07129	2.36432e-17	1.07941e-14	TRUE	TRUE	TRUE	blue
ENSG00000160877.6	NACC1	44.7114	47.8412	17.7958	1.32911	1.01222e-05	0.000163102	1.42672	0.000119227	0.00120121	TRUE	TRUE	TRUE	blue
ENSG00000142192.21	APP	1250.56	2586.13	394.292	1.66524	9.70586e-07	2.17636e-05	2.71346	6.03035e-05	0.000689263	TRUE	TRUE	TRUE	blue
ENSG00000180815.14	MAP3K15	2.25715	2.41736	15.3454	-2.76523	2.07962e-07	5.82703e-06	-2.6663	3.62556e-05	0.000450139	TRUE	TRUE	TRUE	blue
ENSG00000155850.8	SLC26A2	60.6097	573.812	133.526	-1.1395	0.000697938	0.0054357	2.10345	4.08082e-08	1.51645e-06	TRUE	TRUE	TRUE	blue
ENSG00000143450.17	OAZ3	2.23057	1.31103	10.1203	-2.18177	6.5421e-13	6.72497e-11	-2.94848	5.16935e-05	0.000606914	TRUE	TRUE	TRUE	blue
ENSG00000109667.12	SLC2A9	15.0184	126.983	4.51716	1.73324	0.000128522	0.00136386	4.81308	5.81313e-07	1.41382e-05	TRUE	TRUE	TRUE	blue
ENSG00000070540.13	WIPI1	74.0666	72.2185	30.0916	1.29946	8.40715e-07	1.95183e-05	1.26301	3.33982e-06	6.2127e-05	TRUE	TRUE	TRUE	blue
ENSG00000166165.13	CKB	189.025	376.592	66.1995	1.51368	7.25551e-11	5.13726e-09	2.50811	3.02223e-16	1.09755e-13	TRUE	TRUE	TRUE	blue
ENSG00000206561.13	COLQ	1.62953	1.55436	6.70355	-2.04047	7.37798e-07	1.73413e-05	-2.1086	6.67995e-06	0.000110382	TRUE	TRUE	TRUE	blue
ENSG00000187908.19	DMBT1	199.356	186.119	0.348455	9.16016	3.08244e-09	1.41395e-07	9.06104	4.8699e-06	8.43993e-05	TRUE	TRUE	TRUE	blue
ENSG00000144847.13	IGSF11	2.17454	0.589228	7.02349	-1.69148	1.12055e-07	3.37827e-06	-3.57529	2.32088e-05	0.00031138	TRUE	TRUE	TRUE	blue
ENSG00000053328.8	METTL24	0.82463	2.49216	9.82315	-3.57437	3.00297e-17	6.6549e-15	-1.97879	2.16422e-06	4.30125e-05	TRUE	TRUE	TRUE	blue
ENSG00000164309.15	CMYA5	63.3854	92.7692	271.618	-2.09936	0.00037934	0.00331611	-1.54986	4.55191e-05	0.000547291	TRUE	TRUE	TRUE	blue
ENSG00000185267.10	CDNF	1.34649	1.90462	5.46637	-2.02138	3.13349e-09	1.43351e-07	-1.52108	0.000788108	0.00548034	TRUE	TRUE	TRUE	blue
ENSG00000162763.4	LRRC52	3.58038	0.144292	11.0466	-1.62542	5.46115e-10	3.01639e-08	-6.25848	0.000295561	0.00253232	TRUE	TRUE	TRUE	blue
ENSG00000114251.14	WNT5A	46.4549	32.1969	2.39604	4.27711	3.73375e-27	4.24751e-24	3.74819	1.62159e-09	9.5968e-08	TRUE	TRUE	TRUE	blue
ENSG00000149243.15	KLHL35	2.0784	4.50763	0.136154	3.93216	7.0695e-05	0.000844776	5.04906	0.000239879	0.00212592	TRUE	TRUE	TRUE	blue
ENSG00000163617.11	CCDC191	27.2516	10.8098	57.8752	-1.0866	0.000457398	0.0038698	-2.4206	5.28855e-12	6.98395e-10	TRUE	TRUE	TRUE	blue
ENSG00000104415.14	CCN4	8.03583	1.32603	17.8452	-1.15101	3.83273e-10	2.24748e-08	-3.75034	1.6719e-05	0.000237469	TRUE	TRUE	TRUE	blue
ENSG00000138821.13	SLC39A8	43.4339	21.0087	208.753	-2.2649	1.18634e-18	3.37396e-16	-3.31274	4.76834e-13	8.28187e-11	TRUE	TRUE	TRUE	blue
ENSG00000101210.12	EEF1A2	114.054	35.0859	4.64207	4.61881	1.14595e-11	9.77725e-10	2.91805	0.000281843	0.00243739	TRUE	TRUE	TRUE	blue
ENSG00000134215.16	VAV3	141.991	243.913	16.0516	3.14501	7.13505e-15	1.07136e-12	3.92558	2.14465e-08	8.787e-07	TRUE	TRUE	TRUE	blue
ENSG00000198515.14	CNGA1	3.27631	1.07732	14.4017	-2.13609	4.92048e-10	2.7979e-08	-3.74072	1.97334e-08	8.16891e-07	TRUE	TRUE	TRUE	blue
ENSG00000154153.13	RETREG1	190.751	186.516	63.586	1.58491	3.24213e-37	6.14707e-34	1.55251	2.01339e-08	8.31316e-07	TRUE	TRUE	TRUE	blue
ENSG00000182199.11	SHMT2	71.4898	50.4535	23.4391	1.60882	2.31914e-13	2.60353e-11	1.10604	1.48144e-08	6.38059e-07	TRUE	TRUE	TRUE	blue
ENSG00000167658.16	EEF2	3892.59	4144.48	1943.01	1.00244	0.000308684	0.00279734	1.0929	1.24143e-09	7.6887e-08	TRUE	TRUE	TRUE	blue
ENSG00000146555.19	SDK1	110.878	3.65464	42.6675	1.37776	0.000821043	0.00618556	-3.54534	7.82417e-07	1.84399e-05	TRUE	TRUE	TRUE	blue
ENSG00000128242.13	GAL3ST1	1.15908	7.90108	0.0841712	3.78351	0.001066	0.00763622	6.55258	1.31012e-05	0.000192517	TRUE	TRUE	TRUE	blue
ENSG00000105711.12	SCN1B	100.583	47.9117	7.54134	3.73743	2.95509e-24	1.93945e-21	2.66749	9.04909e-05	0.000955056	TRUE	TRUE	TRUE	blue
ENSG00000112139.16	MDGA1	58.0229	149.996	12.8171	2.17855	8.91374e-10	4.63732e-08	3.54878	2.6499e-10	1.96943e-08	TRUE	TRUE	TRUE	blue
ENSG00000170345.10	FOS	132.215	29.3056	876.215	-2.7284	0.000427282	0.00367126	-4.90204	2.33599e-07	6.58633e-06	TRUE	TRUE	TRUE	blue
ENSG00000274070.2	CASTOR2	21.1849	27.7968	10.4489	1.01969	2.87303e-06	5.50848e-05	1.41157	3.42029e-07	9.16994e-06	TRUE	TRUE	TRUE	blue
ENSG00000114757.19	PEX5L	67.0235	1.39802	209.425	-1.64369	6.62804e-06	0.000112885	-7.2269	5.62776e-15	1.34218e-12	TRUE	TRUE	TRUE	blue
ENSG00000150551.11	LYPD1	268.993	133.999	2.33125	6.85032	2.03308e-11	1.65203e-09	5.84498	4.36355e-05	0.000530205	TRUE	TRUE	TRUE	blue
ENSG00000066629.18	EML1	36.018	32.1465	94.0142	-1.38416	0.000753834	0.00577353	-1.54822	0.00018551	0.00172141	TRUE	TRUE	TRUE	blue
ENSG00000118515.11	SGK1	563.611	341.751	1494.76	-1.40715	8.38635e-08	2.63545e-06	-2.1289	3.82459e-05	0.000471189	TRUE	TRUE	TRUE	blue
ENSG00000151687.14	ANKAR	33.9563	23.3706	72.0714	-1.08575	5.38217e-05	0.000670374	-1.62474	2.85926e-15	7.13877e-13	TRUE	TRUE	TRUE	blue
ENSG00000183690.13	EFHC2	0.462196	0.150714	10.6107	-4.52087	8.67706e-23	3.70163e-20	-6.13756	1.78084e-05	0.000250493	TRUE	TRUE	TRUE	blue
ENSG00000091513.16	TF	1.0397	0.521884	13.1194	-3.65746	3.89576e-07	9.81938e-06	-4.65183	6.32374e-05	0.000717664	TRUE	TRUE	TRUE	blue
ENSG00000147889.17	CDKN2A	5.35539	4.0161	0.0819982	6.02926	1.86884e-10	1.21254e-08	5.61406	8.79692e-05	0.000933994	TRUE	TRUE	TRUE	blue
ENSG00000159921.17	GNE	103.168	189.976	25.5191	2.01535	1.66348e-08	6.30793e-07	2.89617	0.000112341	0.00114119	TRUE	TRUE	TRUE	blue
ENSG00000139714.12	MORN3	5.21043	1.14764	10.5352	-1.01574	0.00148831	0.00998687	-3.19847	1.81722e-10	1.46653e-08	TRUE	TRUE	TRUE	blue
ENSG00000175048.17	ZDHHC14	14.1889	11.8028	32.0779	-1.17682	3.5959e-06	6.68415e-05	-1.44246	2.00746e-07	5.81109e-06	TRUE	TRUE	TRUE	blue
ENSG00000169594.13	BNC1	0.202289	0.427155	7.1342	-5.14026	1.2018e-12	1.20632e-10	-4.06192	0.00107296	0.00698651	TRUE	TRUE	TRUE	blue
ENSG00000172771.12	EFCAB12	1.88806	1.0083	5.46149	-1.53239	3.05391e-06	5.80312e-05	-2.43738	0.000944344	0.00630839	TRUE	TRUE	TRUE	blue
ENSG00000187398.12	LUZP2	13.0674	6.85664	0.10736	6.92737	1.08867e-09	5.51247e-08	5.99697	2.15209e-05	0.000292169	TRUE	TRUE	TRUE	blue
ENSG00000019102.12	VSIG2	0.750894	0.773141	7.77023	-3.37128	8.01077e-08	2.5314e-06	-3.32915	0.000763003	0.00534313	TRUE	TRUE	TRUE	blue
ENSG00000181619.11	GPR135	5.14322	5.07396	12.1802	-1.24379	5.17043e-05	0.000647785	-1.26335	2.6421e-07	7.32952e-06	TRUE	TRUE	TRUE	blue
ENSG00000184260.6	H2AC20	82.337	67.9833	196.83	-1.25734	0.000100692	0.00112265	-1.5337	0.00106651	0.00695016	TRUE	TRUE	TRUE	blue
ENSG00000111424.12	VDR	39.4189	23.5739	281.892	-2.83818	2.84868e-15	4.76568e-13	-3.57988	1.50886e-05	0.000216428	TRUE	TRUE	TRUE	blue
ENSG00000144908.14	ALDH1L1	192.967	0.728239	29.3986	2.71454	4.22316e-22	1.71581e-19	-5.33519	2.69986e-10	1.98807e-08	TRUE	TRUE	TRUE	blue
ENSG00000144026.12	ZNF514	18.7817	17.9719	42.0287	-1.16204	1.28067e-08	5.03532e-07	-1.22563	4.31981e-09	2.26315e-07	TRUE	TRUE	TRUE	blue
ENSG00000174740.8	PABPC5	0.996604	1.03817	4.23015	-2.08562	2.17894e-09	1.03031e-07	-2.02666	0.00159229	0.00949728	TRUE	TRUE	TRUE	blue
ENSG00000214530.9	STARD10	67.6324	12.4146	148.079	-1.13058	2.18611e-06	4.37838e-05	-3.57626	8.14643e-10	5.27011e-08	TRUE	TRUE	TRUE	blue
ENSG00000196139.14	AKR1C3	34.1287	83.9081	8.37254	2.02725	0.000661847	0.00521892	3.32507	0.00151045	0.00909741	TRUE	TRUE	TRUE	blue
ENSG00000138640.15	FAM13A	197.104	153.204	455.805	-1.20946	0.000542044	0.00443193	-1.57297	0.00156115	0.00935343	TRUE	TRUE	TRUE	blue
ENSG00000168952.15	STXBP6	1.63785	0.845965	32.1067	-4.293	1.29421e-10	8.72902e-09	-5.24614	0.000556995	0.00420437	TRUE	TRUE	TRUE	blue
ENSG00000256751.6	PLBD1-AS1	1.35399	0.295937	5.13396	-1.92285	2.064e-14	2.86342e-12	-4.11671	0.000177074	0.00165176	TRUE	TRUE	TRUE	blue
ENSG00000197933.13	ZNF823	18.1114	79.1219	38.7564	-1.09754	7.46015e-07	1.74623e-05	1.02964	0.000333494	0.00279708	TRUE	TRUE	TRUE	blue
ENSG00000106976.21	DNM1	42.8918	52.3682	10.7285	1.99925	1.67355e-06	3.46209e-05	2.28724	3.39172e-06	6.29458e-05	TRUE	TRUE	TRUE	blue
ENSG00000234224.3	TMEM229A	0.596836	0.0331045	4.75428	-2.99382	5.00418e-10	2.81335e-08	-7.16605	0.00016337	0.00155202	TRUE	TRUE	TRUE	blue
ENSG00000109971.14	HSPA8	2694.31	4800.93	1287.41	1.06544	0.000840332	0.00628371	1.89884	1.4349e-06	3.06527e-05	TRUE	TRUE	TRUE	blue
ENSG00000184368.16	MAP7D2	26.8256	1.03377	10.2094	1.39371	0.00114316	0.0080674	-3.3039	0.000169627	0.00160193	TRUE	TRUE	TRUE	blue
ENSG00000163040.14	CCDC74A	15.4662	3.82332	33.067	-1.09628	0.000204732	0.00202056	-3.1125	8.76722e-11	8.09777e-09	TRUE	TRUE	TRUE	blue
ENSG00000186868.15	MAPT	33.5599	27.6818	9.22564	1.86302	4.26728e-05	0.000555006	1.58522	0.00108793	0.00705807	TRUE	TRUE	TRUE	blue
ENSG00000150637.9	CD226	3.53598	3.63492	470.195	-7.05501	8.08738e-58	6.90015e-54	-7.01519	8.43018e-25	2.2451e-21	TRUE	TRUE	TRUE	blue
ENSG00000168702.18	LRP1B	3.91939	0.824933	123.179	-4.97399	1.70373e-23	8.3064e-21	-7.22227	3.01457e-10	2.19953e-08	TRUE	TRUE	TRUE	blue
ENSG00000174628.16	IQCK	17.3144	6.88599	40.4543	-1.22432	4.74874e-09	2.06189e-07	-2.55456	7.52859e-16	2.31345e-13	TRUE	TRUE	TRUE	blue
ENSG00000108846.16	ABCC3	9.5215	31.1652	1.76702	2.42987	9.14914e-05	0.00104429	4.14055	7.00655e-06	0.000114476	TRUE	TRUE	TRUE	blue
ENSG00000173801.17	JUP	104.189	135.051	41.4837	1.32859	3.42576e-07	8.8976e-06	1.70289	8.15506e-05	0.000876915	TRUE	TRUE	TRUE	blue
ENSG00000112414.15	ADGRG6	303.389	157.962	8.7237	5.12008	5.60216e-14	6.92719e-12	4.1785	3.11047e-08	1.19764e-06	TRUE	TRUE	TRUE	blue
ENSG00000196557.13	CACNA1H	380.944	130.117	34.4957	3.46509	1.20207e-25	1.05099e-22	1.91532	3.8594e-06	7.02385e-05	TRUE	TRUE	TRUE	blue
ENSG00000173432.12	SAA1	0.174536	0.354508	12.4874	-6.16081	2.28372e-06	4.52081e-05	-5.13851	0.00150089	0.00905695	TRUE	TRUE	TRUE	blue
ENSG00000118242.16	MREG	1.53675	2.95175	10.6401	-2.79156	2.89852e-17	6.50794e-15	-1.84987	3.89844e-07	1.01786e-05	TRUE	TRUE	TRUE	blue
ENSG00000100626.17	GALNT16	12.3099	23.7197	4.56456	1.43127	2.53041e-08	9.09029e-07	2.37754	2.1842e-06	4.33556e-05	TRUE	TRUE	TRUE	blue
ENSG00000269964.3	MEI4	0.832459	0	3.49755	-2.07089	0.000657755	0.00519146	#NAME?	0.000324232	0.00273832	TRUE	TRUE	TRUE	blue
ENSG00000125166.13	GOT2	178.558	204.942	80.7572	1.14473	5.92586e-11	4.24869e-09	1.34355	1.6286e-09	9.60275e-08	TRUE	TRUE	TRUE	blue
ENSG00000273419.1	AC004877.1	11.6275	22.2382	1.57335	2.88563	0.000885138	0.00657267	3.82113	1.23063e-07	3.85573e-06	TRUE	TRUE	TRUE	blue
ENSG00000170899.11	GSTA4	21.9025	12.1895	94.9991	-2.11682	3.60883e-09	1.6163e-07	-2.96228	2.16097e-06	4.30013e-05	TRUE	TRUE	TRUE	blue
ENSG00000198829.6	SUCNR1	1.37485	1.83291	19.5476	-3.82965	1.75172e-14	2.47036e-12	-3.41478	4.57871e-06	8.03992e-05	TRUE	TRUE	TRUE	blue
ENSG00000186094.17	AGBL4	5.35723	0.932842	16.3325	-1.60818	0.000479824	0.00402147	-4.12997	3.29093e-08	1.26408e-06	TRUE	TRUE	TRUE	blue
ENSG00000092330.18	TINF2	524.544	317.371	1059.27	-1.01393	2.58502e-08	9.22819e-07	-1.73882	3.56584e-11	3.95685e-09	TRUE	TRUE	TRUE	blue
ENSG00000132329.11	RAMP1	0.929796	0.739343	9.6204	-3.37111	2.95485e-19	9.30006e-17	-3.70178	3.59149e-05	0.000447648	TRUE	TRUE	TRUE	blue
ENSG00000153234.14	NR4A2	2.45736	1.63987	24.9608	-3.34448	4.55795e-05	0.000586995	-3.92801	0.000111921	0.00113765	TRUE	TRUE	TRUE	blue
ENSG00000125247.15	TMTC4	22.46	17.6056	115.649	-2.36433	3.60042e-25	2.79262e-22	-2.71565	0.000343365	0.00285613	TRUE	TRUE	TRUE	blue
ENSG00000198838.13	RYR3	29.9217	134.474	8.30437	1.84925	0.00011942	0.00128404	4.01731	0.00119029	0.0075565	TRUE	TRUE	TRUE	blue
ENSG00000188269.9	OR7A5	0.0978317	0.31048	4.61196	-5.55893	9.98665e-08	3.06173e-06	-3.89281	0.00154484	0.00928007	TRUE	TRUE	TRUE	blue
ENSG00000135541.21	AHI1	60.4636	104.982	233.358	-1.94841	6.31495e-08	2.05254e-06	-1.1524	4.94609e-07	1.25251e-05	TRUE	TRUE	TRUE	blue
ENSG00000080854.15	IGSF9B	25.2133	45.5323	6.40311	1.97734	1.57698e-05	0.000238348	2.83005	0.000156097	0.00149716	TRUE	TRUE	TRUE	blue
ENSG00000147010.18	SH3KBP1	123.497	199.606	56.7685	1.12131	1.66835e-07	4.82521e-06	1.81399	2.33814e-08	9.48254e-07	TRUE	TRUE	TRUE	blue
ENSG00000132321.17	IQCA1	0.731852	0.482853	9.30193	-3.66791	5.92802e-10	3.26309e-08	-4.26788	2.0051e-05	0.000276919	TRUE	TRUE	TRUE	blue
ENSG00000171552.13	BCL2L1	56.7981	78.0729	23.9037	1.24861	0.000651645	0.00515038	1.70759	2.76865e-08	1.09053e-06	TRUE	TRUE	TRUE	blue
ENSG00000178952.11	TUFM	351.654	390.016	154.91	1.18273	2.7319e-09	1.27718e-07	1.3321	1.68123e-11	1.98996e-09	TRUE	TRUE	TRUE	blue
ENSG00000178922.16	HYI	7.92208	8.82931	19.4209	-1.29366	5.17972e-05	0.000648472	-1.13724	0.000175125	0.00163836	TRUE	TRUE	TRUE	blue
ENSG00000103066.13	PLA2G15	21.7204	28.6598	7.69095	1.49782	3.20033e-05	0.000439344	1.8978	1.86855e-08	7.85727e-07	TRUE	TRUE	TRUE	blue
ENSG00000203814.6	H2BC18	57.3577	42.7831	286.688	-2.32142	2.87304e-06	5.50848e-05	-2.74437	5.74398e-05	0.000662694	TRUE	TRUE	TRUE	blue
ENSG00000005249.13	PRKAR2B	31.1901	284.083	98.917	-1.66513	1.06154e-07	3.21171e-06	1.52202	0.000763338	0.00534313	TRUE	TRUE	TRUE	blue
ENSG00000183010.17	PYCR1	23.5882	17.3384	0.749117	4.97673	4.89689e-14	6.14416e-12	4.53264	1.6178e-09	9.5968e-08	TRUE	TRUE	TRUE	blue
ENSG00000002834.18	LASP1	75.195	132.362	36.3978	1.04679	1.00159e-06	2.23122e-05	1.86257	3.42825e-08	1.30429e-06	TRUE	TRUE	TRUE	blue
ENSG00000166669.13	ATF7IP2	3.35251	2.2443	7.49117	-1.15995	0.000647018	0.00511855	-1.73892	0.000187788	0.00173549	TRUE	TRUE	TRUE	blue
